# Supplementary material for: Identification of genes related to immune enhancement caused by heterologous ChAdOx1–BNT162b2 vaccines in lymphocytes at single-cell resolution with machine learning methods
Source: Front Immunol. 2023 Mar 2;14:1131051. doi: 10.3389/fimmu.2023.1131051 (PMC10017451; doi:10.3389/fimmu.2023.1131051)
Supplement: Supplementary Table 1 — List of features in three immune cell types sorted by LASSO, LightGBM, mRMR, MCFS, and PFI methods. [file Table_1.xlsx]

## Sheet: B cell
Rank	LASSO gene list	LightGBM gene list	MCFS gene list	mRMR gene list	PFI gene list
1	PLCG2	RPS3A	MT-ND3	MT-ND3	HLA-DPB1
2	HLA-DQA2	MT-CO3	MT-CO3	RPS26	MT-ND4L
3	RPL10	RPS26	MT-CO1	PLCG2	RPL8
4	MT-CO3	PLCG2	MT-ATP6	JUN	RPL7
5	TXNIP	MT-ND3	MT-ND4	MT-CO3	TPT1
6	BTG1	HLA-DQB1	MT-CO2	MTRNR2L12	RPL41
7	FAM111B	HLA-DQA2	MT-CYB	FOS	AL021155.5
8	RPS5	MTRNR2L12	PLCG2	HLA-DPB1	RPS3A
9	MT-ND2	JUN	MT-ND1	MT-CO1	HLA-DQB1
10	MT-CO2	HLA-DPA1	MT-ND5	FOSB	RPL10A
11	RPL9	HLA-DRB1	RPS3A	HLA-DPA1	MT-CO2
12	XIST	IER2	MT-ND2	MT-CO2	RPS25
13	AP001636.3	MT-CO2	RPS29	IER2	RPS12
14	MTRNR2L12	HLA-DPB1	RPL10	MT-ND4	PLCG2
15	CD74	FOS	B2M	RPS3A	MT-ATP6
16	HLA-DRB5	MTRNR2L1	PTCH2	HLA-DQB1	RPL10
17	EZR	FOSB	RPS4X	MT-CYB	RPS4X
18	NRDC	TXNIP	HEXIM1	HLA-DQA2	IER2
19	SLC16A4	RPL10	JUN	HLA-DRB1	SRP14
20	EEF1A1	MT-CO1	SLC38A2	RPS4X	MED29
21	RPS4X	MT-ND2	RPL3	MT-ND5	RPS27
22	RPS3	RPS5	RPL41	MT-ND2	RPL18A
23	DSP	MT-ND1	RPS27	EGR1	JUN
24	ZNF207	RPS3	CSRNP2	MT-ATP6	HLA-DRA
25	B2M	AC007952.4	RPL18	PTCH2	TRA2B
26	VAMP2	MT-ND5	RPL15	RPL10	PPP1R15A
27	PRKCB	JUNB	RPL11	B2M	CCNI
28	LAMTOR5	TRA2B	RPL19	HEXIM1	UBC
29	MTDH	MT-ATP6	HIST2H2AA4	MT-ND1	SF1
30	FOXP1	JUND	RPL30	RPL5	HIST2H4B
31	MYOM2	RPL21	RPL9	SLC38A2	TMSB4X
32	RPS7	RPS4X	HLA-DPB1	RPS29	MTRNR2L12
33	SEL1L3	PPP1R15A	RPL7A	JUNB	TXNIP
34	PARP14	TMSB4X	RPS28	Z93241.1	RPS26
35	BIRC3	NEAT1	RPL34	RPL18	CXCR4
36	ORAI2	EEF1B2	RPS23	RPS28	ATRX
37	RFTN1	BTG1	RPL18A	AC007952.4	NPIPB5
38	PRDM2	SRSF5	RPL26	RPL26	MT-ATP8
39	TACC1	CCNL1	RPL5	AL360012.1	MT-CYB
40	RPL6	AC253572.2	RPS14	RPL7	EIF1
41	GIMAP7	RPL26	CSKMT	RPL9	SAT1
42	CD79A	MT-ND4	SNHG12	GADD45B	RPL6
43	SLC38A11	HSP90AA1	TNF	RPL41	FAU
44	EEF1B2	HEXIM1	RPS27A	RPS27	SERP1
45	EPB41L2	VAMP2	TMSB4X	NACA	RPL34
46	PPP2R5C	HLA-DRB5	FOSB	TMSB4X	MT-ND3
47	PHACTR4	FAM111B	RPS11	RPL3	MT-CO3
48	ZNF107	AL360012.1	CITED2	HIST2H2AA4	TUBA1A
49	SIK3	XIST	RPS2	RPL15	SRSF7
50	FAM53B	RPS27A	HLA-DQA2	CD37	HLA-DQA2
51	SMU1	RPL6	RPL13	RPL30	FOS
52	COBLL1	RPL30	RPS6	MT-ND4L	RPL9
53	GNAS	RNH1	IER2	TXNIP	DUSP2
54	RPL5	EIF1	RPS9	RPL34	CSKMT
55	RPS9	Z93241.1	MT-ND4L	RPS24	RPS17
56	LINC00926	MT-CYB	RPS24	AL021155.5	RPL39
57	RPL37	HLA-DRA	RPL32	RPS15A	RBM39
58	IL10RA	B2M	HIST1H2BG	SNHG5	MT-ND1
59	RIC3	TMEM107	RPS15A	RPL11	MIF
60	ALKBH4	SF1	PLK2	RPS14	ARPC2
61	HAL	RPS29	FAU	TNF	CRIP1
62	COL19A1	LYZ	EGR1	RPL7A	ZFP36L2
63	AL355488.1	DDX5	GADD45B	FTL	RPS4Y1
64	AP3B1	CYBA	HIST1H2AG	PPP1R15A	MT-CO1
65	GAS6-AS1	RPL9	RPS7	EEF1G	RPL38
66	CDPF1	RPL7	HLA-DRB1	RPL6	RPL32
67	STX7	IGHM	RPL21	PPP1R10	PRKCB
68	AC092620.1	FCER2	HLA-DPA1	RPS7	ABLIM1
69	RPS2	RPS6	EEF1A1	FAU	RPS23
70	SULF2	RPL11	MT-ATP8	CSKMT	DDX3Y
71	AC023632.2	HIST1H2AG	RPS26	RPS11	BIRC3
72	ARL11	GNAS	SNHG5	RPS23	AC007952.4
73	PDE4B	RPS8	RPS21	AC253572.2	RPS15A
74	SNRNP200	RPS7	RPS5	RPS27A	RPL37A
75	CDC42	PRR12	RPL39	CSRNP2	PABPN1
76	RBM38	MAP4K4	AL021155.5	RPSA	JUND
77	NPIPB15	HLA-C	RPL8	HLA-DRA	FAM111B
78	FMR1-IT1	CLNS1A	NACA	RPL19	USF2
79	CAPS2	AL021155.5	RPS3	RPS5	RPS6
80	SLC35A1	ZFAS1	Z93241.1	XIST	RPL3
81	CIP2A	STX7	MTRNR2L12	RPS21	PRRC2C
82	ENPP4	RSRC2	RACK1	RACK1	HLA-DRB1
83	AL360181.2	FAU	RPL6	MTRNR2L1	SETX
84	GOLGA8A	ZNF22	RPL10A	RPL18A	G3BP1
85	YPEL2	SRSF7	HIST1H2AC	CXCR4	EIF5
86	DUSP22	SNHG5	RPL7	ZFAS1	CD37
87	EML6	SMAP2	RPSA	RPL10A	Z93241.1
88	AL355802.3	RPL37A	RPS18	SNHG12	SNHG12
89	TLE1	FOXP1	RPLP1	RPS13	RPL27A
90	RABGAP1L-IT1	EGR1	RPL37	RPL8	RPL22
91	NSF	SP100	RPS13	IER5	HIST2H2AA4
92	CAST	RPS4Y1	RPS8	RPS25	COL19A1
93	AC006115.2	RPS19	RPS12	RPS2	AP001636.3
94	TSC22D3	RPL5	POLR2A	CD74	TNFRSF13C
95	LRRC37A2	RPL24	RPL27A	H3F3A	TMSB10
96	AC099791.2	RBM39	RPL29	RPS9	SNX29
97	NACA	PARP14	EIF4A3	UBA52	RPS8
98	CES3	MS4A1	RPL17	RPL32	RPLP2
99	TRPM7	JPX	TPT1	CITED2	RPL37
100	ARFGAP3	HERPUD1	AL360012.1	RPL17	RGS2
101	XRN1	FTH1	HLA-DRA	RPL39	HSP90AA1
102	RPL4	EMP3	FTL	EIF4A3	COX7C
103	LRRFIP1	TUBB4B	RPL23A	RPL27A	CLEC2D
104	LPGAT1	RPS9	CD37	RPS6	TNF
105	SPIRE1	RPS13	RPL14	MT-ATP8	RPLP1
106	DTWD2	RPL39	WDR74	OAZ1	MS4A1
107	AC110760.2	RPL34	IER5L	RPL37	HLA-DPA1
108	NUMB	JCHAIN	RPL13A	PLK2	HLA-A
109	PHKB	IGKC	NABP1	RPL14	FOSB
110	AP2M1	HSP90AB1	EEF1G	CYBA	YME1L1
111	RHOQ	DUSP1	HIST1H4C	FTH1	TRIP12
112	PANTR1	DDX3X	RPS25	RPL21	SELL
113	AC127520.1	VPREB3	TXNIP	EEF1A1	PTCH2
114	NUDT14	TUBA1A	RPS16	RPL23A	IGKC
115	NAPA	TLE5	RPS19	HIST1H2BG	HMGN1
116	SIPA1L1	MYCBP2	CD74	RPL27	FTH1
117	ZNF883	LINC00926	AC239799.2	CD79A	DDX5
118	DDX6	ING4	RPL35A	RPS3	ARHGDIB
119	AL137003.2	HNRNPA2B1	IER5	BTG2	ARFGAP3
120	ZNF844	HLA-A	RPLP2	USP9Y	UBQLN1
121	GOLGA3	COX7C	RPL37A	RPL13	TPM3
122	IQSEC1	CD74	MED29	HIST1H2AG	TMEM107
123	APBB2	BIRC3	HLA-DQB1	RPL22	STX7
124	AL137789.1	TNF	PPP1R10	TMEM107	SMARCE1
125	FRYL	RPS24	FOS	RPL29	RPS7
126	FFAR2	RPS17	AL118516.1	TRA2B	RPS24
127	CEP68	RACK1	RPL28	HIST1H2AC	RPL5
128	DAZAP1	MT-ATP8	UBA52	RPS16	MAP4K4
129	HNRNPH3	FUS	SOCS1	AL499604.1	FTL
130	HLA-F-AS1	EEF1A1	BTG2	EIF1	DDX3X
131	A1BG-AS1	COL19A1	RPL27	SF1	DDX17
132	LTA4H	CD79A	NR4A1	ARPC3	BTG1
133	ZBTB7A	RPS15	YME1L1	TUBB4B	BCAP31
134	NCOA5	RPS12	ZFAS1	RPL35A	ANAPC16
135	PRNP	RPLP2	RPL12	CD52	TACC1
136	PSMD7	RPL18A	FTH1	IGHD	RPS29
137	GOSR2	RPL13	TUBB4B	RPLP1	RPS28
138	ING3	PTPRC	RPL24	SOCS1	RPS27A
139	RPF1	PTMA	RPL22	RPL24	RPS16
140	FAM215B	IGHD	RPS15	IER5L	RPL31
141	MHENCR	HSPA9	ARHGAP4	RPS12	RPL29
142	AC004893.3	HNRNPU	TSPYL2	AC239799.2	RPL26
143	AL021368.5	EIF4A1	HIST2H2BF	RPL37A	RPL18
144	ABCB4	CYB5R4	PTMA	RPS8	PYCARD
145	GPR155	AFF3	PPP1R15A	WDR74	PPDPF
146	RNF145	ACTB	AL355075.4	PFDN5	OSBPL10
147	ZNF275	UBA52	AC007952.4	POLR2A	OGA
148	MND1	TSC22D3	INTS6	COX4I1	NIBAN3
149	SESN3	SNHG12	HSPA2	RPLP2	MT-ND2
150	SEH1L	SCAND1	TMSB10	RPS4Y1	INPP5D
151	GABPB1	S100A9	FAM111B	RPS19	HLA-C
152	SS18	RPS25	TOB1	LTB	GNAS
153	AC078778.1	RPS23	PGGHG	RPS18	CIITA
154	LMBR1L	RPS21	H3F3A	SAT1	BCL11A
155	EID1	RPL7A	EIF1	TNFRSF13C	BBX
156	USF2	RPL37	LFNG	NR4A1	AC006141.1
157	DENND11	RPL27	EEF1B2	NABP1	ZNF207
158	CASC1	RPL15	SAT1	RPL13A	YBX1
159	TERF1	PKIG	RPL38	YME1L1	TGFB1
160	CNPPD1	PDAP1	AC025164.1	DDX3Y	SPG11
161	AC021148.2	KLC1	PLK3	RPL4	SNHG14
162	EDEM1	ISG20	NASP	RPS17	RPL11
163	CD3G	FTL	EPS8	RPL38	PTMA
164	TRIM56	FAM117B	RPL36	TPT1	MDM4
165	PTPRC	CD69	AC087239.1	BTF3	LTB
166	AC025449.2	CCNI	USP9Y	AC020916.1	JMJD1C
167	GALNT2	ANKRD12	RHOB	HLA-A	ITPR1
168	AL161891.1	SSR2	SGK1	JUND	IPO9
169	TBKBP1	RPS2	CXCR4	HLA-E	IGLC2
170	JAK2	RPS18	DUSP2	TSC22D3	HMGN2
171	PLCG1	RPS16	Z99127.4	FAM111B	EDF1
172	SF1	RPL3	CD52	RPL31	CCNT2
173	AP001059.1	RPL23A	ARPC3	AC245014.3	CCDC50
174	ITSN2	RPL10A	ID2	SH3BGRL3	ATP5MC2
175	AC027682.2	PRDM2	CD79A	NFKBIA	ARHGAP17
176	HLA-DQB2	PPP4R2	OAZ1	RPL35	AHI1
177	AL133243.3	PPP1R10	RPL35	CD48	AC245014.3
178	IL26	OAZ1	HIST2H4B	HIST1H4C	TMEM59
179	MACF1	MALAT1	JUNB	LAPTM5	TCF25
180	SLC9A7	LINC00539	SOX4	PTMA	TAF7
181	IGHV5-51	IGLC1	RPS20	RPL23	SNX2
182	JPX	HNRNPH1	PFDN5	TUBA1A	SLC15A2
183	XYLT1	GTF3A	MARCKSL1	MTPN	SELENOF
184	AL031595.3	GAS5	ANKRD36C	TMSB10	SCIMP
185	AL157893.2	FLOT2	BRD2	RPS20	RPS9
186	DZIP3	FCRL1	CD44	SRSF7	RPL21
187	ADARB2	CDC42	COX4I1	ATP5F1E	RPL19
188	NDUFB2-AS1	BOD1L1	ADRB2	DUSP2	RPL15
189	MDGA1	ADAP2	MTRNR2L1	RPL28	RPL12
190	CFL1	YBX1	RPS17	EEF1B2	POLR2J3
191	AGO3	TTC17	XIST	ACTB	PNN
192	FMNL3	SSR4	LTB	MZF1-AS1	NUCB2
193	HDAC9	SRRM2	CYBA	SUMO2	NKTR
194	DNAJB12	SPEN	ZAP70	SRP14	NIN
195	AC025287.3	RPS20	DYNLL1	IGKC	NDUFB9
196	ZNF518B	RPLP1	TTN	SLC25A6	NCL
197	AL513548.1	RPL32	ARHGEF1	NPM1	NAP1L1
198	CAMK4	RPL27A	TLE4	MTRNR2L8	MOB1A
199	RPS28	RPL18	ZFP36	HIST2H4B	MAP2K7
200	AL138781.1	PUF60	NDRG1	YBX1	MALAT1
201	EYS	PTPN2	RPL4	RPS15	LUC7L3
202	SH3GLB1	PET100	NPIPB5	HSPA2	IGHD
203	ZDHHC11	MTDH	HNRNPA2B1	EIF3E	HSPA2
204	ADD1	MATN1-AS1	RPL31	RPL36A	HIST1H4C
205	USP34	LAMTOR5	HIST1H3A	DDX5	H3F3B
206	LRRK2	H3F3B	GOLGA8B	RPL36	EZR
207	PRKCI	FANCD2	IFI30	IGHM	EGR3
208	ARPC5	EEF1D	AC020916.1	TUBA1B	EGR1
209	EXT2	EAF2	ANKRD36	ITM2B	CENPC
210	AC083949.1	CXCR4	H2AFX	HMGB1	CCNL1
211	COLCA1	CAST	RPL23	TSPYL2	CBX3
212	MOAP1	ATP5F1E	TUBA1B	GPR183	C6orf163
213	CTSC	AP001636.3	HIST1H2AL	PPIA	ATP2B1
214	TAF2	ANP32E	AC253572.2	UBC	ATF4
215	ARL17A	AL499604.1	PARP14	NOP53	AP2M1
216	CHST2	STAT5B	BTF3	HIST1H2AD	ANP32E
217	NDUFV2	SIDT2	AL499604.1	HLA-DRB5	ACTB
218	PAICS	RPL4	HIST1H2AD	RPL12	ZNF331
219	KMT5A	RPL12	AP001636.3	CCNL1	ZNF107
220	COA6-AS1	RFTN1	BTG1	ATP6V0E1	ZMAT3
221	RNPEP	RESF1	CCDC88B	MED29	WDFY4
222	RBM27	RAB14	JUND	STK4	USP22
223	PRPF4B	PRKCB	TMEM107	BTG1	UPF2
224	RPL3	PPIA	AC004687.1	MEF2C	TRIM56
225	PARVB	ORAI2	TCIRG1	Z99127.4	TRAPPC5
226	AC136424.2	MPRIP	NFKBIA	EIF1B	TMC6
227	YY1	LPCAT3	GOLGA8A	HINT1	SRSF5
228	TMEM156	LMBRD1	TPI1	RPLP0	SNHG29
229	NONO	HNRNPA3	IGKC	SRSF5	SFSWAP
230	FAM126B	HLA-E	AC245014.3	HIST2H2BF	SEPTIN6
231	CLIP2	HLA-DQA1	IGHD	SEPTIN7	RYK
232	DEDD	HLA-B	SF1	SNRPB	RPSA
233	KPNB1	HIST1H2BG	TGFB1	HSP90AA1	RPL30
234	ANAPC15	HIST1H2AC	HIST1H2AH	ISG20	RPL28
235	AP000350.6	GRK2	PABPC4	PDE4B	RPL23
236	AC069287.2	GPR183	ARHGAP45	ELF1	RPL13A
237	PEF1	GGACT	COL19A1	DYNLL1	RNF19A
238	ZNF805	FAM217B	SH3BGRL3	UBXN1	REEP5
239	BCL2L11	EIF3H	HSPA8	H2AFX	RAD23B
240	SFT2D2	DNAJC21	MYO15B	RGS2	PTPRCAP
241	ZFAND6	DDX6	HIST1H4E	JTB	NCOR1
242	KCNMB2-AS1	CYTIP	NLRC5	EEF2	NCBP2AS2
243	GIMAP1	CWC27	SRP14	GABARAP	MRFAP1
244	INTU	CRBN	ATP5F1E	DNAJA1	MGAT5
245	B4GALT1	COX4I1	ODC1	TMEM123	MFSD10
246	AC069281.1	CLINT1	RALGPS2	CLIC1	MCPH1
247	AL121772.1	CD37	TUBA1A	SGK1	MAP2K2
248	CERS5	CD164	WTAP	CTSS	LINC00494
249	NSA2	CAPRIN1	RPL36A	IGLC2	KLF2
250	AC012645.3	C11orf58	HLA-A	ADRB2	IGLC1
251	ADAR	BLK	SNHG3	PSME1	HLA-DMB
252	ZNF236-DT	ACTG1	NRARP	HNRNPA1	HLA-DMA
253	ARNT2	ZC3H10	TBC1D10C	DUSP1	HIST1H2BG
254	RBMS2	WASHC4	TMC8	PFN1	GNAI2
255	NPFFR1	USP8	LINC00926	SERF2	GMEB1
256	RGS13	USF2	EIF3E	HIST1H2AH	FRYL
257	LINC00487	UBXN4	MALAT1	PNRC1	ENTPD4
258	AC008429.3	UBE2D3	TNFRSF13C	BCL7A	EIF1B
259	LINC02762	UBC	LUC7L3	EEF1D	DUSP1
260	PPIA	SRSF3	STX7	NRARP	DGUOK
261	AL139289.1	SOCS3	RPS4Y1	YBX3	CSRNP2
262	IFNA2	SNRNP200	EHD1	HNRNPK	CHKB-DT
263	NALT1	SMCHD1	RPLP0	EPS8	CEMIP2
264	FIZ1	SLC39A10	SEPTIN7	TOB1	CELF1
265	AC026401.1	SKP1	TMEM259	HLA-C	CDC42
266	FANCD2	SGK1	LAPTM5	NME2	CASZ1
267	NARF-IT1	SAT1	SUMO2	CHCHD2	BTG2
268	ILRUN	SARAF	HLA-DRB5	CD53	BCLAF1
269	A1BG	RPL36A	PLEC	EIF3F	BANK1
270	A1CF	RPL35A	EHBP1L1	EIF3K	ANKRD36B
271	A2M	RPL23	DDIT4	CALM1	ZNF860
272	A2M-AS1	RPL22	PRKCB	ARHGAP4	YPEL3
273	A2ML1	RPL19	ITM2B	UBB	WDR33
274	A2ML1-AS1	PSMB9	HLA-E	AL118516.1	WASF2
275	A2ML1-AS2	PNRC1	AC091271.1	SNX3	VAPA
276	A3GALT2	PDE4B	SLC25A6	S100A9	UFM1
277	A4GALT	NSD3	ACTB	RBM3	UBXN1
278	A4GNT	NPM1	NPM1	FXYD5	UBE2H
279	AAAS	NCL	ID3	GABARAPL2	TUG1
280	AACS	NACA	CD48	SMDT1	TRIM8
281	AADAC	MYL12A	ING1	HIST1H3A	TRAF3IP3
282	AADACL2	MBD2	HIST4H4	ID2	TMEM38B
283	AADACL2-AS1	LTA4H	MTPN	PTPRC	TMEM258
284	AADACL3	LPGAT1	YBX1	RHOA	TMBIM4
285	AADACL4	LIMD2	IGHM	HSP90AB1	TENT2
286	AADAT	KLF2	TRA2B	ATP6V1G1	TAGLN2
287	AAGAB	IL2RG	NEU1	APRT	SUGP2
288	AAK1	GIMAP7	EEF1D	PPDPF	SNRPB2
289	AAMDC	GADD45B	PIEZO1	EVI2B	SMC6
290	AAMP	EZR	EPB41L2	HIST1H2AL	SET
291	AANAT	DDX17	IRF1	ZFP36	SEPTIN2
292	AAR2	CIITA	CHCHD7	AC087239.1	RPS5
293	AARD	CDK12	ATP2A3	TLE5	RPS21
294	AARS	CDC37	DDX3Y	LFNG	RPS14
295	AARS2	CALM1	AHNAK	VPREB3	RPLP0
296	AARSD1	BANK1	ARRDC3	YWHAZ	RPL27
297	AASDH	ANKRD44	NUFIP2	RALGPS2	RPL13
298	AASDHPPT	ANKLE2	ORAI2	LUC7L3	RNF168
299	AASS	XRCC5	DDX5	ATP5MC2	RIPOR2
300	AATBC	WDR26	FAM193B	ARPC2	RFX3
301	AATF	UBE2S	TSC22D3	INTS6	RCSD1
302	AATK	TTC14	NRDC	TOMM20	RBM8A
303	ABALON	TRMT112	TMC6	NAP1L1	RBM3
304	ABAT	TRIB2	IGLC2	LY6E	RBM19
305	ABCA1	TMSB10	SRSF7	CALHM6	RASA1
306	ABCA10	TM2D3	CLIC1	MOB1A	RACK1
307	ABCA12	SUZ12	BIRC3	RHOB	RABEP1
308	ABCA13	ST13	ERO1B	TMA7	PTAR1
309	ABCA3	SNRK	PTPRC	PEBP1	PPIA
310	ABCA4	SMARCE1	AHI1	KDM5D	PNRC1
311	ABCA5	SEPTIN7	CHCHD2	ARHGDIB	PARP14
312	ABCA6	SEL1L3	ERN1	BIRC3	PARK7
313	ABCA7	RSRP1	ATF4	RSRP1	PAIP1
314	ABCA8	RPSA	ARHGDIB	ATP5MG	OAZ1
315	ABCA9	RPS28	NOP53	MYL12B	NUP62
316	ABCA9-AS1	RPS11	CDKN1A	GTF3A	NUDT3
317	ABCB1	RPL8	NME2	PPIB	NR4A2
318	ABCB10	RIPOR2	NFKBIZ	EIF2S3	NOP53
319	ABCB11	RIOK3	NBEAL2	CIRBP	NFKBIA
320	ABCB5	RIF1	HIST1H2BF	DNAJB1	NCK2
321	ABCB6	RBM3	SRSF2	PSMA7	N4BP2L2
322	ABCB7	PTCH2	MACF1	IFITM2	MYCBP2
323	ABCB8	PTBP3	FGD3	CD81	MT-ND5
324	ABCB9	PPP2R5C	ATP6V1G1	PHACTR1	MSL2
325	ABCC1	PLPP5	IDI1	EIF4A2	MIB2
326	ABCC10	PJA2	PRR3	CD79B	MED13L
327	ABCC11	PHTF2	LAMTOR5	PRKCB	LUC7L
328	ABCC12	PDE7B	ANKRD11	HMGN2	LONP2
329	ABCC2	PCNP	COX7C	AC091271.1	LIX1L
330	ABCC3	PCBP2	PPIA	ZNF331	LINC01678
331	ABCC4	PCBP1	CCNL2	PLK3	LINC00926
332	ABCC5	PABPC1	APLP2	GPSM3	KBTBD4
333	ABCC5-AS1	OTULIN	EEF2	MIF	IQSEC1
334	ABCC6	OIP5-AS1	GRK2	NSA2	IMP3
335	ABCC8	NRDC	CALHM6	PGGHG	HSPE1
336	ABCC9	NR3C1	VAV3	PLPP5	HSP90AB1
337	ABCD1	NFKBIA	MEPCE	SARAF	HNRNPAB
338	ABCD2	NDUFA5	IRF3	BZW1	HNRNPA2B1
339	ABCD3	MT-ND4L	DUSP1	ATP6V0B	HMGN3
340	ABCD4	MALT1	PARP15	PARK7	HHEX
341	ABCE1	LUC7L3	CDK5RAP3	EIF3H	GLS
342	ABCF1	KMT2C	ZNF207	BX284668.6	FOXN3
343	ABCF2	ITSN2	SLC9A7	ST13	FOXJ3
344	ABCF3	ITGA4	NIBAN3	TCL1A	FBXO21
345	ABCG1	IRF8	GLS	EDF1	FAM3C
346	ABCG2	INPP5D	HES1	HNRNPA2B1	EIF4A1
347	ABCG4	IFI30	SNHG1	SELENOK	EIF3B
348	ABCG5	HMGN2	EIF3K	DDX17	EHBP1L1
349	ABCG8	HIST1H4C	HMGB1	SERBP1	DIP2A
350	ABHD1	HIST1H1E	SPG7	RABAC1	CREBBP
351	ABHD10	FOXN3	ZFP36L1	NR4A2	CNN2
352	ABHD11	FNBP4	ISG20	AC044849.1	CELF2
353	ABHD12	ENGASE	MAT2A	CFL1	CDV3
354	ABHD12B	EMB	ZRANB2	IFI30	CD47
355	ABHD13	EEF2	MZF1-AS1	AC025164.1	CCDC186
356	ABHD14A	DYNC1I2	PRDM2	NASP	CALHM6
357	ABHD14B	DNAJB6	MHENCR	SSR4	BTF3
358	ABHD15	DICER1	EZR	LINC00926	BRD4
359	ABHD15-AS1	DAPP1	SNRNP70	FOXP1	BRAF
360	ABHD16A	CPLANE1	HINT1	ANP32B	BNIP2
361	ABHD16B	COX6C	CDC42	EIF1AX	BCL7C
362	ABHD17A	CNN2	VAMP2	YWHAB	BCAS4
363	ABHD17B	CIRBP	PNISR	IGLC1	B2M
364	ABHD17C	CFL1	ATP5MC2	EZR	ARID4A
365	ABHD18	CELF1	TOMM7	HSPE1	AP4B1
366	ABHD2	CBX3	BCL11A	MRFAP1	AL499604.1
367	ABHD3	CAMSAP1	ATP6V0E1	HIST2H3D	AGPAT5
368	ABHD4	BUB3	PRRC2C	KLF3	AFF3
369	ABHD5	BTN3A2	MTRNR2L8	DDX3X	ACOT8
370	ABHD6	BTF3	HSP90AA1	MSN	AC008969.1
371	ABHD8	ATRX	UBXN1	ARPC1B	ZNF804A
372	ABI1	ATP2A3	MYL12A	CDKN1A	ZNF672
373	ABI2	ARPC5	MAPK8IP3	EIF4B	ZFP36L1
374	ABI3	ARHGEF1	HNRNPK	ZAP70	ZFC3H1
375	ABI3BP	ARF6	UBE2S	TAGLN2	ZCCHC14
376	ABITRAM	APRT	SPSB3	TMBIM4	YWHAB
377	ABL1	ADK	CCNI	CSDE1	XPO1
378	ABL2	ADAR	SNRPB	BRD2	WDR74
379	ABLIM1	ZNF787	SYTL1	GAPDH	VPREB3
380	ABLIM2	ZNF273	TMA7	ANAPC16	VAMP5
381	ABLIM3	ZFP36L2	BX284668.6	PSMB9	USP9Y
382	ABO	ZBTB24	CTSS	SELL	UCP2
383	ABR	ZBP1	AFF3	SF3B5	UBXN4
384	ABRA	YWHAB	TCF25	AL109840.2	TSGA10
385	ABRACL	USO1	PNRC1	ATP6V1F	TMF1
386	ABRAXAS1	UBE2V1	STK4	ARL4A	TMEM94
387	ABRAXAS2	UBB	BCL7A	TRIR	TMEM203
388	ABT1	TRIP12	RHBDF2	HIST1H2BH	TBK1
389	ABTB1	TRIM38	NSA2	PPP1R14A	SYTL1
390	ABTB2	TPT1	ERP29	STK17B	SYK
391	AC000032.1	TCOF1	TRIM28	RSL24D1	STIM2
392	AC000035.1	TCF4	ZNF107	HMGN1	SRBD1
393	AC000036.1	TBCA	TAPT1	HNRNPDL	SNX13
394	AC000050.1	SP140L	MT-ND6	SLC25A5	SNHG25
395	AC000058.1	SNX29	DDX17	RSRC2	SNF8
396	AC000061.1	SLC38A2	NCK2	ORMDL1	SMCHD1
397	AC000065.1	SIPA1	PAX5	SUB1	SLC25A16
398	AC000065.2	SFSWAP	RBM3	UFC1	SKAP2
399	AC000067.1	SF3B1	UBC	SOX4	SEPTIN7
400	AC000068.1	SESTD1	SET	CHMP1B	SCN3A
401	AC000068.2	SERF2	HIST1H2BN	AL355075.4	SARS
402	AC000068.3	SAT2	SNX3	SH3BGRL	RPS3
403	AC000072.1	RPS27	SYNE2	HLA-B	RPS11
404	AC000082.1	RPL41	PDE4B	CDC42	RPS10-NUDT3
405	AC000085.1	RPL36AL	FOXP1	NDRG1	RPL17
406	AC000099.1	RPL36	THUMPD3-AS1	CEMIP2	ROR1
407	AC000113.1	RPL13A	ITGAL	UTY	RNMT
408	AC000120.1	RNMT	PFN1	PPP1R2	RNF213
409	AC000123.1	RERE	TMEM123	C11orf58	RNF138
410	AC000124.1	RAPGEF1	PRPF4B	TTN	RNF130
411	AC000372.1	PRPF4B	GPR183	PLAC8	RNF125
412	AC000403.1	PRKAR2A	YBX3	PNISR	RNASEH2B
413	AC001226.1	PPDPF	MAP4K4	MYL12A	RICTOR
414	AC002044.1	POU2F2	SPEN	CNTNAP2	RHOA
415	AC002056.2	POLR2A	EIF4A1	C1QBP	RFXAP
416	AC002057.1	PNISR	EIF3H	GABPB1-IT1	RBFA
417	AC002057.2	PLAC8	ATP5MG	PTP4A2	RAC2
418	AC002059.1	PHB2	DNAJB9	UBE2D2	PUM2
419	AC002064.1	PCID2	DNAJA1	CIB1	PTPRC
420	AC002064.2	PARP1	FAM53B	ERP29	PSMD13
421	AC002066.1	OSTC	HLA-DMA	DBI	PRXL2C
422	AC002069.2	NUDT3	HLA-C	PRELID1	PRPF38B
423	AC002070.1	NCF1	TOMM20	PDCD4	PRKCE
424	AC002072.1	NBPF10	AL627171.2	COX7C	PPP1R10
425	AC002074.1	MTRNR2L8	FLNA	H3F3B	PPP1CC
426	AC002074.2	MPHOSPH8	MEF2C	LIMD2	POLR2K
427	AC002076.1	MIS18BP1	HMGN2	SON	POLR2E
428	AC002091.1	MEF2C	NDE1	HES1	POLB
429	AC002091.2	MAP3K8	GABARAP	ZNF804A	PLEKHA3
430	AC002094.2	MACROD2	RNPC3	ATP5ME	PIGBOS1
431	AC002094.4	LTB	AC007384.1	C12orf57	PEBP1
432	AC002101.1	LAPTM5	ELF1	UQCRB	PDIA3
433	AC002115.1	KRTCAP2	SRSF5	SMAP2	PDE4B
434	AC002116.2	KMT2E	EIF3F	HNRNPH3	PAX5
435	AC002128.1	KDM5A	CCNL1	PRMT5-AS1	PARP1
436	AC002128.2	JMJD1C	CAST	GYPC	PANK3
437	AC002306.1	HNRNPF	TOB2	NEU1	OTUD6B-AS1
438	AC002310.1	HNRNPA1	RSRP1	CREBRF	NPM1
439	AC002310.2	HIF1AN	HIST1H1E	SRSF2	NEAT1
440	AC002331.1	GOLGA4	ILF3-DT	RAC2	NCF1
441	AC002347.1	GOLGA3	LTA4H	SEC11A	NCBP2
442	AC002347.2	GABPB1-AS1	HCP5	GUK1	NAPSA
443	AC002351.1	FNDC3A	RPS10	DEK	MYO15B
444	AC002368.1	EPB41	HSP90AB1	PSMB1	MTRF1L
445	AC002375.1	ENY2	EIF1B	TUFM	MTDH
446	AC002377.1	EML4	LYN	NDUFA4	MRPS9
447	AC002378.1	ELF1	NSF	AL121944.1	MPHOSPH8
448	AC002383.1	EIF4B	DNAJB1	CNBP	MID1IP1
449	AC002386.1	EIF2S3	BMP2K	SET	MAPKAP1
450	AC002398.1	EID1	VPREB3	SPCS1	LYSMD2
451	AC002398.2	EEF1G	PSME1	HNRNPR	LNPEP
452	AC002401.1	CREBBP	YWHAZ	S100A6	LMBRD1
453	AC002401.2	CLK1	PSD4	SNHG29	LINC01215
454	AC002401.3	CDCA7L	UTRN	FAM107B	LIMD2
455	AC002401.4	CCSER2	SMDT1	CTSZ	LENG8
456	AC002407.1	CBX7	HIF1A	STX7	LAMTOR5
457	AC002428.1	C12orf57	MICAL1	CCNI	KMT2E
458	AC002428.2	BORCS7	S100A9	RBM39	KIAA0040
459	AC002429.2	ATP6V1G1	TRIP12	LAMTOR1	JTB
460	AC002451.1	ARPC3	TCL1A	NUCKS1	ITGB3BP
461	AC002454.1	ARPC2	SNX29	EIF5A	ITCH
462	AC002458.1	ARHGEF2	SIPA1L1	CYTIP	INTS1
463	AC002460.1	ARGLU1	HNRNPA1	TERF2IP	HNRNPR
464	AC002460.2	APLP2	SP100	SEC61B	HNRNPDL
465	AC002463.1	ANP32B	EVI2B	SKP1	HLA-E
466	AC002464.1	ALKBH6	ITPR1	RPS19BP1	HLA-DRB5
467	AC002465.1	AL627171.2	MYL6	SERP1	HLA-DOB
468	AC002465.2	AKAP9	AP3B1	ZNF92	HIST1H2AC
469	AC002467.1	AIP	ZMIZ2	UBE2I	HADHB
470	AC002470.1	ACTR2	LCOR	PRR13	HAAO
471	AC002472.1	AC245297.3	LENG8	ARL5A	GTPBP4
472	AC002480.1	AC044849.1	ANP32A	MALAT1	GSTP1
473	AC002480.2	AC025164.1	IGLC1	CDKN1B	GPR155
474	AC002511.1	AAK1	HLA-DMB	EMP3	GPBP1L1
475	AC002511.2	ZNF83	GOLGA4	JPX	GOLGA4
476	AC002519.1	ZNF75A	FAM43A	PAIP2	GOLGA2
477	AC002529.1	ZNF706	CD53	AC072061.1	GIMAP1
478	AC002542.6	ZNF254	JTB	AL137077.2	GBP4
479	AC002546.1	ZNF207	BCL11B	OST4	GALNT3
480	AC002550.1	ZNF101	UQCRB	SSR2	G3BP2
481	AC002550.2	ZFP36L1	MYL12B	SNX2	FGD5-AS1
482	AC002551.1	ZC3H15	POLR2J3	SNHG32	FCRL3
483	AC002553.1	ZBED1	RHOA	HIF1A	FCF1
484	AC002553.2	XRRA1	NKTR	DDIT4	FAM13B
485	AC002558.2	WIPF1	ABCA7	ISCU	FAM117B
486	AC002558.3	VPS53	C12orf57	PLEKHJ1	EVI2B
487	AC002563.1	VPS39	UBB	ATP5F1D	ETNK1
488	AC003001.1	VPS13C	CIITA	RBM38	ERBIN
489	AC003005.2	VAV3	NARF	CDKN2D	EPG5
490	AC003009.1	UHRF2	MED13L	HLA-DMA	ENTR1
491	AC003035.1	UFC1	SEL1L3	S100A4	ENSA
492	AC003035.2	UBTF	CHMP7	IQGAP1	EIF4G3
493	AC003043.1	TUG1	BDP1	AP001636.3	EHD1
494	AC003043.2	TUBA1C	GTF2A1	YPEL5	DPYSL2
495	AC003044.1	TSPAN3	TRPM7	ARID5B	DEF8
496	AC003070.1	TRAM2-AS1	MYCBP2	SLC38A1	DCTN3
497	AC003070.2	TRAF3IP3	EML4	MED10	CYBB
498	AC003077.1	TPM4	SNHG29	SRGN	CUTA
499	AC003084.1	TMPO	PILRB	SMCHD1	CORO1C
500	AC003086.1	TMEM248	LNPEP	ID3	COBLL1
501	AC003087.1	TMEM219	SERF2	ATP6V0C	CNPPD1
502	AC003092.1	TMEM156	AC110769.2	BRD7	CNOT2
503	AC003092.2	TMBIM6	AP1G2	UQCRH	CKLF
504	AC003093.1	TMA7	YWHAB	TCIRG1	CHMP1B
505	AC003098.1	TLK2	GNA12	RAP1B	CHMP1A
506	AC003101.1	TENT5C	IFRD1	SPCS2	CHD1
507	AC003101.2	TENT2	GABARAPL2	ATP5PO	CDKN1A
508	AC003102.1	SYNGR2	SESN3	LY86	CD79B
509	AC003659.1	SYNE1	NAP1L1	COMMD6	CD79A
510	AC003666.1	SYK	MYO9B	KMT2E-AS1	CCND2
511	AC003681.1	STRBP	ZFC3H1	VAMP2	CCDC88B
512	AC003682.1	STK4	TRIM56	TMEM59	CAT
513	AC003684.1	SSBP4	ST13	APLP2	CARF
514	AC003685.1	SRSF2	RNF213	SBDS	CAP1
515	AC003687.1	SREK1IP1	DDX6	PYCARD	CAAP1
516	AC003688.2	SQSTM1	ATRX	SERTAD1	C17orf49
517	AC003950.1	SQLE	FAM13B	MAFA	C16orf74
518	AC003956.1	SPTBN1	RERE	AC110769.2	BSG
519	AC003958.2	SPOUT1	COMMD6	TOMM6	BRCC3
520	AC003965.1	SPG21	CALM1	TLE4	BACH1
521	AC003965.2	SPDL1	MOB1A	KLF4	B4GALT1
522	AC003973.1	SON	RASGRP2	GMFG	ATG16L2
523	AC003975.1	SNX3	PPDPF	ENSA	ATG16L1
524	AC003982.1	SNX2	NUMA1	BLOC1S2	ARPC4
525	AC003984.1	SNX13	STK17B	LYZ	ARL2
526	AC003985.1	SNRPD2	EIF2S3	PIEZO1	ARHGEF2
527	AC003986.1	SNHG8	OGA	DSP	ARHGAP45
528	AC003986.2	SMARCC2	HECTD4	LCP1	AQR
529	AC003986.3	SLC44A2	ATM	TMBIM6	AP1G2
530	AC003988.1	SLC2A3	NDUFA4	EID1	ANKRD36
531	AC003991.1	SLC25A36	GARS-DT	OSBPL8	ANKRD26
532	AC003991.2	SLC25A3	PNPLA2	CMTM6	AL360012.1
533	AC003992.1	SH3BP5	SKAP2	ANKRD36C	AL136169.1
534	AC004000.1	SGK3	PARK7	LITAF	AFG1L
535	AC004009.1	SFPQ	NUCKS1	UBE2M	ACTR2
536	AC004012.1	SF3B5	PPIB	VAMP8	ACBD6
537	AC004014.1	SETD5	APRT	LSM7	AC044849.1
538	AC004023.1	SERBP1	CELF1	THRAP3	AC007878.1
539	AC004034.1	SEC62	CCDC141	P2RY10	AC004889.1
540	AC004039.1	RSBN1L	MS4A1	SNHG6	ABCB4
541	AC004047.1	RRP1	MPHOSPH8	COX6C	AARS2
542	AC004052.1	RPS14	JAK1	MYL6	ZSCAN16
543	AC004053.1	RPL38	PNN	HIST2H2BE	ZNRD1
544	AC004054.1	RPL31	RAB30	TCEA1	ZNF776
545	AC004063.1	RPL29	SNX2	NDUFA1	ZNF720
546	AC004066.2	RPL28	SLC38A1	DAZAP2	ZNF544
547	AC004067.1	RNPC3	MIF	IDS	ZNF431
548	AC004069.1	RNASET2	FAM91A1	BRI3	ZNF292
549	AC004076.2	RGS2	PDCD4	TCF4	ZNF141
550	AC004080.1	REV1	PCM1	CHPT1	ZMAT2
551	AC004080.17	RC3H2	HIST1H2BC	TRBC2	ZFPL1
552	AC004080.2	RBM38	PPP2R5C	MZT2B	ZFAS1
553	AC004080.4	RBBP4	USF2	NPIPB5	ZFAND2A
554	AC004083.1	RAC2	SPCS2	AC005363.2	ZEB2
555	AC004112.1	RABEP1	GTF3A	UBE2S	ZDBF2
556	AC004129.3	PTP4A2	TLE1	JAK1	ZCCHC2
557	AC004130.2	PSMD8	ITPR2	PRR3	ZC3H15
558	AC004147.1	PSMA3-AS1	SMAP2	ODC1	ZBTB20
559	AC004147.2	PPP2R2D	UBR5	LSM14A	ZBTB2
560	AC004147.3	PPM1K	SNHG8	ILF3-DT	YAF2
561	AC004147.5	POU2AF1	HLA-B	MARCKSL1	WDR45B
562	AC004148.1	POLR2J3	RGS2	PET100	WDR37
563	AC004156.1	POLR2D	CD79B	IER3	VPS29
564	AC004158.1	POLE3	STRBP	CDKN1C	VCPKMT
565	AC004160.1	PITPNM1	EP300	CAST	UXS1
566	AC004160.2	PITHD1	RBM38	TRAPPC1	UTRN
567	AC004217.1	PHIP	PDS5A	HSPA1B	UPF3B
568	AC004221.1	PHF1	TLE5	PCBP1	UNK
569	AC004223.2	PFDN5	PHACTR1	TAPT1	UBR1
570	AC004223.4	PCM1	HDAC9	GRHPR	UBN1
571	AC004231.1	PCGF3	NFATC2IP	FCRL1	UBE2Q1
572	AC004231.3	PCDH9	GABPB1-IT1	HIST1H2BF	TXN
573	AC004232.1	PAX5	IREB2	S100A10	TWISTNB
574	AC004233.1	PAWR	TRAF3IP3	SELENOH	TUBB
575	AC004233.2	P2RX5	MICAL3	CD99	TTC3
576	AC004233.3	OXSR1	FXYD5	NPC2	TSR3
577	AC004241.1	OTUD6B-AS1	EDF1	HIST1H2BN	TSPYL2
578	AC004241.2	OSBPL10	CSNK1G2	ARF6	TSPAN13
579	AC004241.3	ORMDL1	P2RY10	SELENOF	TSC22D4
580	AC004241.4	OGA	ITSN2	HLA-DMB	TSC22D3
581	AC004253.1	NUP88	CHPT1	ING1	TSC1
582	AC004253.2	NUFIP2	STAG1	GADD45G	TRIM13
583	AC004257.1	NUCKS1	DGKD	CSF3R	TPR
584	AC004263.1	NT5C	IFITM2	FIS1	TPGS2
585	AC004263.2	NPC2	UFC1	ARL6IP4	TNPO1
586	AC004264.1	NKTR	TTC14	HIST1H4A	TMEM80
587	AC004381.1	NDUFB9	SELL	HLA-DQA1	TMEM259
588	AC004408.1	N4BP2L2	CAMK2D	PCNP	TMEM165
589	AC004415.1	N4BP1	VPS13D	PPP1CA	TMEM141
590	AC004448.1	MYO9B	HIST2H2BE	RPS10	TMEM106B
591	AC004448.2	MXI1	ANP32B	TAPBP	TIMM21
592	AC004448.3	MTSS1	MIDN	GDI2	TES
593	AC004448.5	MLF2	ABLIM1	CDV3	TENT5C
594	AC004449.1	MGA	ATP2B1	GNAS	TCTN1
595	AC004461.2	MED6	KDM4B	HNRNPM	TBC1D4
596	AC004464.1	MBTD1	INPP5D	ATP5MC3	TAOK3
597	AC004466.1	MBD4	YPEL2	RHOH	TAGAP
598	AC004466.2	LZTS2	HMGN1	HNRNPC	STX10
599	AC004466.3	LYSMD2	POU2F2	AC022506.2	STRAP
600	AC004470.1	LUC7L	BACH2	SH3BP5	STK17B
601	AC004471.1	LRRFIP1	RFTN1	AIDA	STAT3
602	AC004471.2	LINC00944	GIGYF1	MEPCE	SSNA1
603	AC004477.1	LBH	UBE2D2	COQ7	SS18L2
604	AC004477.2	LAIR1	FOXN3	FAM3C	SRSF2
605	AC004477.3	KMT2D	ERICH1	ERN1	SRRM2
606	AC004485.1	KIF5B	JMJD1C	MBD2	SPTY2D1
607	AC004490.1	JOSD1	ARPC2	TSPAN3	SPG7
608	AC004492.1	ITM2B	PLPP5	NEDD8	SP140L
609	AC004494.1	IQCN	ADK	RPL36AL	SNRNP48
610	AC004522.3	INO80	PRPF8	HIST1H2BJ	SNN
611	AC004522.4	ILF3-DT	PHACTR4	LYN	SMG1
612	AC004522.5	IL7R	ANAPC16	RNF7	SMCR8
613	AC004528.1	IL10RA	HOMER1	LSM10	SMCR5
614	AC004528.2	IDS	TMBIM4	KRT10	SMC1A
615	AC004540.1	HSPA5	KIAA2026	SF3B6	SMARCD1
616	AC004540.2	HNRNPK	HIP1R	ERH	SLC22A5
617	AC004542.1	HNRNPDL	HSPE1	MYO15B	SKP1
618	AC004542.2	HMGB1	ZFP91	RAB5C	SIPA1L3
619	AC004543.1	HLA-DMA	ROCK1	NCL	SIPA1L1
620	AC004549.1	HIST1H2AH	AFF4	HNRNPA0	SIDT1
621	AC004551.1	HINT1	RSL24D1	NDUFA11	SETD2
622	AC004554.2	H3F3A	FBRSL1	MAP1LC3B	SERGEF
623	AC004556.3	GTF2F1	H3F3B	G3BP2	SERBP1
624	AC004584.1	GSTK1	PLCL2	UQCR11	SEPTIN1
625	AC004584.3	GPBP1	FCRL1	MED6	SELENOW
626	AC004585.1	GNAI2	RABAC1	ATP5MD	SEH1L
627	AC004590.1	GMFB	CYBB	DDX6	SAR1B
628	AC004593.1	GLS	AKAP9	EGR3	RUVBL1
629	AC004593.2	GEMIN6	XRN1	ZFY	RSL24D1
630	AC004593.3	GADD45GIP1	SCAF11	XRCC5	RSBN1L
631	AC004594.1	FNIP1	PAFAH1B1	CCDC85B	RPS6KA5
632	AC004596.1	FBRS	WDFY4	EIF3G	RPS2
633	AC004597.1	FAM126A	NXF1	LAMTOR4	RPS15
634	AC004637.1	FAM107B	SNHG6	LINC-PINT	RPL26L1
635	AC004672.1	EVI2B	SWAP70	HSP90B1	RPL23A
636	AC004672.2	ETF1	NCKAP1L	SEC62	RNPEP
637	AC004674.1	ERV3-1	AL109840.2	PAX5	RNF44
638	AC004687.1	ERP44	VPS13C	CCDC59	RNF220
639	AC004687.3	EPB41L2	CLK4	ACTR3	RNF216
640	AC004690.2	ELOB	HNRNPR	NBEAL2	RNF167
641	AC004691.1	EIF5A	PEBP1	PALM2-AKAP2	RIF1
642	AC004692.2	EIF4A3	BAZ2A	TRMT112	RHOH
643	AC004702.1	EIF2B2	2022-03-01	USF3	RCOR3
644	AC004704.1	EIF1B	PHF14	BST2	RBM34
645	AC004706.1	EIF1AX	IGLC3	COPE	RBM26
646	AC004706.3	DYNC1H1	SRSF3	TSPO	RASA2
647	AC004707.1	DNAJC15	ATP6V1F	CAPZB	RAP1B
648	AC004765.1	DNAJA2	SUB1	SLC1A5	RAD9A
649	AC004771.1	DNAJA1	ANKRD36B	EMB	RAD50
650	AC004771.2	DCP2	CELF2	ARF1	RAC1
651	AC004771.3	CYLD	SERTAD1	JCHAIN	RAB7A
652	AC004771.4	CXXC5	DPP7	UBE2D3	RAB11B
653	AC004771.5	CUL3	SERBP1	DAPP1	PYHIN1
654	AC004775.1	CSNK1G3	AL450998.2	CKS2	PXK
655	AC004784.1	CRIP1	MRFAP1	C4orf3	PTBP1
656	AC004797.1	CREBRF	CFL1	BRK1	PSMB8-AS1
657	AC004801.3	COQ7	PRKCE	ARPP19	PSMB1
658	AC004801.4	CNIH1	DLG1	B4GALT1	PRR13
659	AC004801.5	CLSTN1	ANKHD1	SNRPD2	PPP2R2D
660	AC004801.6	CLASRP	RO60	SUMO1	PPIE
661	AC004803.1	CHURC1	SLC12A6	CASP4	PPID
662	AC004812.2	CD53	SSR4	PSMD8	POU2F2
663	AC004816.1	CCL5	SNRNP200	IFRD1	POLR2H
664	AC004816.2	CCDC50	CSDE1	CD63	PNISR
665	AC004817.1	CAMK2D	KLF3	FXR1	PMPCB
666	AC004817.2	C8orf33	BRD4	HIST1H4E	PLRG1
667	AC004817.3	C6orf62	GABPB1-AS1	COX6B1	PLEKHA2
668	AC004817.4	BTG2	TBC1D22A	CYCS	PIK3C2B
669	AC004817.5	BST2	GMFG	TPI1	PIAS1
670	AC004825.2	BRD4	WIPF1	AL451085.1	PHLDB2
671	AC004825.3	BIRC2	TCF4	FAM193B	PHF3
672	AC004828.1	BCL7A	CREBRF	SYF2	PGM2L1
673	AC004828.2	BCCIP	IL10RA	GRB2	PGLS
674	AC004830.2	BBX	EIF4B	AFF3	PAXBP1
675	AC004832.1	BACH2	NCOA3	IDI1	PARP4
676	AC004832.4	ATP6V0E1	DDX3X	SRSF9	PAPOLA
677	AC004832.5	ATP6V0A1	HMGB2	SP100	PALM2-AKAP2
678	AC004832.6	ATM	ZFAND6	MORF4L1	PABPC1
679	AC004834.1	ARHGDIB	IQSEC1	PPP2R5C	P2RX7
680	AC004835.1	ANKHD1	WASHC1	SUMO3	OS9
681	AC004837.2	ANAPC15	UBE2D3	PCMTD1	OCIAD1
682	AC004837.3	AMD1	ANKRD49	IRF1	OAS2
683	AC004837.4	ALKBH3	CIRBP	PRPF4B	NVL
684	AC004839.2	AL121944.1	NR4A2	GOLGA8A	NUBP1
685	AC004846.1	AHNAK	DEK	PSMA2	NSD3
686	AC004846.2	ACTR3	ARID1B	IL4R	NRDC
687	AC004847.1	ACAP1	JPX	AC083973.1	NPEPL1
688	AC004852.2	AC092683.1	LPGAT1	HIST4H4	NMI
689	AC004854.2	AC083798.2	AL121944.1	CCDC88B	NGDN
690	AC004862.1	ABLIM1	DDX24	DNAJC8	NFX1
691	AC004863.1	ZNHIT1	ZNF638	PCED1B-AS1	NFKB1
692	AC004865.2	ZNF831	MCL1	ARGLU1	NDUFV2
693	AC004869.1	ZNF770	CD47	WASF2	NDUFB4
694	AC004869.2	ZNF397	MDM4	PRRC2C	NDUFB10
695	AC004870.2	ZNF331	CYTH1	C9orf16	NAA15
696	AC004870.3	ZNF280D	RNASEH2B	UXT	MYL12A
697	AC004870.4	ZNF266	ARPC1B	GLIPR1	MYH9
698	AC004875.1	ZNF195	RAP1B	CMPK1	MTHFS
699	AC004877.1	ZNF160	ADPGK	MTSS1	MT-ND6
700	AC004879.1	ZNF146	SELENOK	TMEM14B	MRPS25
701	AC004882.1	ZMYND8	CLEC2D	AL627171.2	MRPS10
702	AC004882.2	ZMYM2	FAM3C	HP1BP3	MRPL17
703	AC004882.3	ZFP36	SH3BGRL	RNASET2	MORF4L1
704	AC004884.2	ZFHX3	ERGIC1	PSMD7	MIF4GD
705	AC004888.1	ZFAND6	SRRM2	TSTD1	MED23
706	AC004889.1	ZEB2	HNRNPH3	BAX	MARK3
707	AC004895.1	ZC3HAV1	TCTA	SRP72	MAPKAPK2
708	AC004900.1	ZBTB37	THUMPD1	SNAI1	MAP3K2
709	AC004906.1	ZBTB33	LY6E	SRSF3	MAP3K10
710	AC004908.1	YY1	PLAC8	FAM43A	MAP1LC3B
711	AC004908.2	YWHAZ	ELK4	CHMP4A	MAN1A2
712	AC004908.3	YTHDC1	ATP6V0B	CRIP1	LYST
713	AC004917.1	YPEL5	BZW1	MS4A1	LYSMD1
714	AC004918.1	YPEL2	FAM111A	GPX4	LSM14A
715	AC004918.4	XPOT	USP15	ANP32A	LRRC61
716	AC004920.1	WWP1	FCER2	CAPZA1	LINC02361
717	AC004921.1	WDR82	ACAP1	AHNAK	LINC01781
718	AC004921.2	WDR74	HHEX	COX6A1	LAMTOR1
719	AC004923.4	WAPL	ZBTB7A	PAK2	KTN1
720	AC004930.1	VIM	C5orf24	PRDX5	KHDC4
721	AC004936.1	VAMP1	SH3BP5	RBM4	KDELR2
722	AC004938.2	UVRAG	CD81	PMAIP1	JUNB
723	AC004941.1	USP7	AIM2	UBE2B	ITSN2
724	AC004943.1	USP15	PPM1K	STRBP	ITPKB-AS1
725	AC004943.2	USP14	SRP19	TMEM219	ISCU
726	AC004943.3	UQCRQ	MYO1F	GOLGA8B	IRGQ
727	AC004944.1	UBL5	ALOX5	MACROD2	IREB2
728	AC004946.1	UBE4A	EIF1AX	SLC9A1	IQGAP1
729	AC004946.2	UBE3A	VPS13B	SF3B2	INTS6
730	AC004947.1	UBE2L6	DUSP22	SLC25A3	IDS
731	AC004947.3	UBE2E2	PET100	HSPA8	ICAM3
732	AC004948.1	UBA6	ZFP36L2	ALKBH7	HTT
733	AC004949.1	U2AF2	NDUFV2	PDIA6	HTATSF1
734	AC004951.1	TYMP	CEMIP2	AC023157.3	HSPH1
735	AC004969.1	TXNDC16	SARAF	COX7A2L	HLA-B
736	AC004973.1	TUBA1B	ASXL1	ATP2B1-AS1	HIST2H2AC
737	AC004974.1	TTN	RCSD1	MAT2A	HIST1H2BH
738	AC004975.2	TRIR	HMBOX1	COPS2	HIST1H1E
739	AC004982.1	TRIP11	ZNF506	RAB14	HINT3
740	AC004982.2	TRIM22	TM2D1	TNFAIP8	HDLBP
741	AC004988.1	TRAPPC1	EMP3	TLN1	H2AFY
742	AC004990.1	TRAM1	SSBP2	ANKRD36	H2AFX
743	AC004994.1	TOX4	TMEM156	MTDH	GSE1
744	AC005005.3	TOP1	OSBPL8	EHD1	GNPAT
745	AC005005.4	TOMM7	PPP1R14A	LPGAT1	GNE
746	AC005006.1	TNFRSF13C	EIF4H	MAP3K8	GMFG
747	AC005008.2	TMEM243	CASP8	PPCS	GABBR1
748	AC005009.1	TMEM154	TBC1D1	FCMR	GABARAP
749	AC005009.2	TMEM150A	NLRP1	HVCN1	FUS
750	AC005013.1	TMEM147	SLC2A3	YY1	FOXP1
751	AC005014.2	TMEM123	AGPAT5	PABPC1	FMC1
752	AC005014.3	TMBIM4	SETBP1	IGHA1	FBXW7
753	AC005014.4	TLR10	PLEKHA2	ELOVL5	FAM43A
754	AC005019.2	TLN1	KAT6A	LSM4	FAM111A
755	AC005021.1	TKT	DENND11	PAPOLA	ETV6
756	AC005034.2	TIMP2	GOLGA3	ZFP36L2	ERP29
757	AC005034.3	THUMPD1	NSUN6	ANKRD12	ERCC5
758	AC005034.4	TFAM	EIF5A	PRDM2	EPRS
759	AC005034.5	TCL1A	CDK11A	NDUFB8	EPM2A
760	AC005034.6	TCF25	ELOVL5	TMF1	EIF4EBP1
761	AC005037.1	TCERG1	OSBPL10	SPCS3	EIF4A3
762	AC005040.2	TCEA1	COBLL1	PARP14	EIF3H
763	AC005041.3	TAPBP	SEC61B	KCNN4	EIF3F
764	AC005041.4	TANK	ZNF804A	TMEM156	EIF2S2
765	AC005041.5	TAF7	PSMB9	EIF3L	EIF2AK2
766	AC005042.2	SYTL1	FAM126A	EMC7	EIF1AX
767	AC005046.1	SYNE2	SP3	VDAC2	EFCAB14
768	AC005050.1	SUMO2	USP1	C7orf50	EBAG9
769	AC005050.2	STX4	PCNP	BLOC1S4	DYNLL1
770	AC005050.3	STRN	USP24	EIF1AY	DOCK2
771	AC005052.2	STOML2	GRK3	KPNB1	DNMT1
772	AC005062.1	STK11	ADD1	RHOG	DNAJA3
773	AC005064.1	STAT3	PSMA7	PTPRA	DGKD
774	AC005070.3	STAP1	UQCRH	USP1	DENND5A
775	AC005071.1	STAM	TENT5C	NDUFA13	DENND4A
776	AC005072.1	SSBP2	AIDA	SNU13	DDX46
777	AC005076.1	SRSF6	USP22	CALM3	DDX42
778	AC005081.1	SRRM1	CD69	JOSD1	DDX19A
779	AC005082.1	SRP54	WDR6	TBCA	DBI
780	AC005082.2	SPSB3	ETS1	FAM133B	CYCS
781	AC005083.1	SPOCK2	MIR29B2CHG	SERPINB1	CYC1
782	AC005086.2	SPCS3	HIST1H1D	HSPA9	CYB561D2
783	AC005089.1	SP140	PTBP3	TOMM7	CTCF
784	AC005090.1	SP110	TSPAN3	CD83	CTC1
785	AC005091.1	SOS2	NUDT3	HIGD2A	CPEB4
786	AC005096.1	SORL1	DAZAP2	COL19A1	COX8A
787	AC005100.1	SOD2	PSMB1	ENO1	COX4I1
788	AC005100.2	SOCS1	PHKB	MAFB	COX18
789	AC005104.1	SNX18	MSN	LAPTM4A	COPS9
790	AC005104.3	SNRPD1	TRIR	PRKY	COPA
791	AC005144.1	SNRPB	PRR13	PPP1CC	CNPY3
792	AC005153.1	SNHG6	RPL36AL	ATF4	CMTM6
793	AC005154.3	SNHG29	CLCN7	PIK3CA	CLN5
794	AC005154.4	SNHG20	CDC37	SMARCE1	CLK4
795	AC005160.1	SNHG14	ZNF652	GTF2A2	CLK1
796	AC005162.1	SMU1	SENP5	SCAF11	CIRBP
797	AC005162.2	SMG1	AGO3	PDAP1	CHPF2
798	AC005162.3	SMC6	OGT	AC005837.1	CFDP1
799	AC005165.1	SMC4	TUT4	ATP5PF	CEP95
800	AC005165.3	SLF1	UBR2	BNIP2	CDKN2B
801	AC005180.1	SLC7A6OS	GABBR1	TMEM154	CDC23
802	AC005180.2	SLC25A6	HIST1H2BH	HOMER1	CD83
803	AC005197.1	SKIL	PRMT5-AS1	COX8A	CD74
804	AC005208.1	SH3BGRL3	KMT2E	MIER1	CD52
805	AC005209.1	SFXN2	SSR2	AURKAIP1	CD1D
806	AC005220.1	SF3B2	CHD7	ATP2B1	CCNC
807	AC005224.1	SF3A1	WASHC4	HNRNPU	CCDC93
808	AC005224.2	SESN3	C11orf58	PTBP3	CCDC47
809	AC005224.3	SERPINB8	NIN	WDR83OS	CAST
810	AC005225.1	SENP7	IGHG2	DNTTIP2	CARD11
811	AC005225.2	SEMA4B	BPTF	LLPH	CAPZA2
812	AC005225.3	SELENOH	GNAS	STMP1	C20orf194
813	AC005229.4	SEC61B	GPSM3	PDCD6	BROX
814	AC005229.5	SEC61A2	FCHSD2	SOD2	BRK1
815	AC005232.1	SCOC	GTF2I	SNF8	BRD2
816	AC005234.1	SCARB2	G3BP2	GPBP1	BICD2
817	AC005234.2	SCAF11	ARL5A	PGLS	BCL7A
818	AC005237.1	SASH3	KRI1	PWP1	ATXN7L3B
819	AC005244.2	SAMSN1	ZNF280D	SPINT2	ATP6V1G1
820	AC005252.4	SAMD1	KLF4	DYNLRB1	ATP6V0D1
821	AC005253.1	S100A4	UHRF2	NSMCE3	ATP5MG
822	AC005253.2	RTN4	ADAM28	ARID1B	ATP2A2
823	AC005256.1	RTF1	PSMA2	CDC42SE2	ATP1B3-AS1
824	AC005258.2	RSF1	PMAIP1	ARPC5	ATMIN
825	AC005261.1	RPS15A	STAT6	BAZ2A	ATM
826	AC005261.2	RPS10	NFKB1	IGBP1	ATF7IP
827	AC005261.3	RPN1	TP53INP1	CD164	ATF6B
828	AC005262.2	RPLP0	GOSR2	THUMPD1	ATE1
829	AC005264.1	RPL35	GAK	ATP5MF	ARMC8
830	AC005277.1	RPL17	SREK1	BACH1	ARL11
831	AC005277.2	RPL14	ARF1	AC083880.1	ARID4B
832	AC005280.1	ROMO1	WSB1	BANK1	ARID1A
833	AC005280.2	RNPS1	SPCS1	TAF10	ARHGEF35
834	AC005281.1	RNF7	SECISBP2L	RNASEK	APRT
835	AC005288.1	RNASEK	NSD1	GNAI2	ALKBH7
836	AC005291.1	RIC3	LONP2	CIAO2A	ALDH9A1
837	AC005291.2	RHOA	ATP5ME	DBF4	AL592183.1
838	AC005293.1	RELT	MPRIP	ZFX	AKNA
839	AC005301.2	RCSD1	KIAA1109	TMEM50A	AF131215.5
840	AC005303.1	RBMX	FAM107B	REX1BD	ADPGK
841	AC005304.1	RBMS1	SNHG14	EHBP1L1	AC245297.3
842	AC005304.2	RBM6	P2RY8	LBR	AC245140.2
843	AC005304.3	RBM45	ORMDL1	TPD52	AC104699.1
844	AC005306.1	RBM14	RESF1	PSMC5	AC092683.1
845	AC005307.1	RB1CC1	PPP4R3B	CXXC5	AC084198.2
846	AC005323.1	RAP1B	MALT1	RAD21	AC068189.2
847	AC005323.2	RALY	TRAK1	PABPC4	AC025682.1
848	AC005324.1	RALGPS2	PHB2	ARL6IP5	AC009152.6
849	AC005324.2	RALBP1	ZNF292	PPM1K	AC005726.1
850	AC005324.5	RAD51-AS1	SERP1	ITGA4	ZSCAN26
851	AC005329.1	RABGAP1L	TUFM	PTGES3	ZRANB2
852	AC005329.2	RAB5A	LYZ	OSER1	ZNHIT6
853	AC005329.3	RAB2A	ARHGAP5	BTN3A2	ZNF844
854	AC005330.1	QSOX2	ZNF92	PNRC2	ZNF780B
855	AC005332.1	PYCARD	TAGLN2	CELF2	ZNF75A
856	AC005332.2	PTPN1	ATP2B1-AS1	DRAP1	ZNF70
857	AC005332.3	PTK2B	MRPL54	RPS10-NUDT3	ZNF66
858	AC005332.4	PTEN	GPBP1L1	SEPTIN6	ZNF558
859	AC005332.5	PTBP1	JARID2	TMED9	ZNF524
860	AC005332.6	PSMC6	RBM26	IKZF1	ZNF518A
861	AC005332.7	PSMC5	UHMK1	ARHGAP45	ZNF484
862	AC005339.1	PSMB8	WDFY2	TMEM160	ZNF337-AS1
863	AC005342.1	PSMB4	MTDH	KPNA4	ZNF330
864	AC005342.2	PSMA7	TRAPPC1	UQCRQ	ZNF280D
865	AC005343.1	PSD4	ZNF331	UFM1	ZNF208
866	AC005343.4	PRRC2C	PAIP2	RNPS1	ZFYVE1
867	AC005344.1	PRKDC	SUGP2	TP53INP1	ZFAND5
868	AC005355.1	PRKD3	GMFB	PLEKHA2	ZDHHC18
869	AC005358.1	PRKCH	CEBPB	AC022868.2	ZBTB38
870	AC005358.2	PRKAR1A	B4GALT1	EXOSC6	ZBED1
871	AC005363.2	PPP3CA	PABPN1	FUS	YWHAZ
872	AC005379.1	PPP1R12A	FRYL	NDUFB11	XPO4
873	AC005381.1	PPP1CA	SECISBP2	AP2S1	XIST
874	AC005383.1	POU2F1	RICTOR	RBMX	WRN
875	AC005387.1	PNPLA8	ABHD17A	PHB	WNK1
876	AC005387.2	PNPLA6	ATP5PO	COX7A2	WDR26
877	AC005391.1	PML	CMTM6	STRAP	VPS37B
878	AC005392.1	PLK3	KLHL36	ADK	VEZF1
879	AC005392.2	PLK2	ABCB4	SEC11C	VDAC3
880	AC005392.3	PLEKHJ1	RIC3	RPL22L1	VDAC2
881	AC005393.1	PLEKHA3	TMEM154	GSTO1	VASP
882	AC005394.1	PLEKHA2	SUZ12	FBL	USP9X
883	AC005400.1	PLA2G6	TRIM73	RTRAF	USP40
884	AC005410.2	PIP4K2C	FCRL2	RHOQ	USP34
885	AC005414.1	PIM3	CREBZF	ARL14EP	USP33
886	AC005476.2	PIK3IP1	RBM6	BAG1	USP16
887	AC005479.1	PI4KB	UBE2I	HIST1H2AE	UPF3A
888	AC005479.2	PHF3	RBM5	TMED10	UFC1
889	AC005480.1	PHF20	ZNF75A	EPC1	UBXN7
890	AC005481.1	PHF14	GRB2	ELOB	UBL5
891	AC005482.1	PHF12	BLOC1S2	OSTC	UBE4A
892	AC005486.1	PHF11	EGR3	PFDN2	UBE3C
893	AC005487.1	PHF10	SEC11A	PTPN2	UBE2L3
894	AC005495.2	PHACTR4	GGA2	SLC2A3	UBE2G1
895	AC005498.1	PGP	ZNF24	PSMB6	UBB
896	AC005498.2	PFN1	UFM1	COBLL1	UBAP2
897	AC005498.3	PER1	SSBP1	PTPRCAP	UBAC2
898	AC005518.1	PDS5B	RPF1	PSMD9	UAP1L1
899	AC005519.1	PCMTD1	ARHGAP30	MCUB	TXNDC5
900	AC005520.2	PCGF5	EID1	MRPL54	TWF2
901	AC005520.3	PCED1B-AS1	CGGBP1	TAF7	TTF2
902	AC005520.5	PARP16	TMEM59	IGLC3	TTC1
903	AC005522.1	PARP15	SPCS3	FAM222A	TSNAX
904	AC005523.1	PALM2-AKAP2	UBA7	UBL5	TRIP4
905	AC005523.2	PAIP2	SETX	AMD1	TRIM23
906	AC005529.1	OXA1L	LAMTOR1	HMGB2	TRAPPC1
907	AC005532.1	OSBPL8	SMCHD1	KRTCAP2	TPM4
908	AC005534.1	OFD1	ARL4A	SP110	TOR3A
909	AC005537.1	NUTM2A-AS1	MTF2	CAMLG	TOR2A
910	AC005538.1	NUTF2	DBF4	PPIG	TOMM7
911	AC005538.3	NUP155	FCRL5	IL2RG	TOMM20
912	AC005540.1	NUMB	DBI	STAG2	TNPO3
913	AC005544.1	NUMA1	LRBA	PCGF5	TNK1
914	AC005544.2	NUDT9	SNHG25	MHENCR	TNFRSF1B
915	AC005546.1	NSA2	BBX	AC051619.8	TNFRSF10A
916	AC005548.1	NOTCH2	KCNN4	TMEM147	TNFAIP2
917	AC005549.1	NOP53	CYCS	WTAP	TMEM43
918	AC005550.1	NOB1	SEC62	TRAPPC5	TMEM33
919	AC005550.2	NME3	IKZF1	ETS1	TMEM260
920	AC005551.1	NLRC5	NDUFA1	RASGRP1	TMEM219
921	AC005552.1	NIBAN3	DMXL1	HIST1H2BD	TMEM154
922	AC005562.1	NFKBID	OXR1	ACTR2	TMEM131
923	AC005580.1	NFIC	TOMM6	KDELR2	TMED10
924	AC005586.1	NFE2L2	PRELID1	LDLRAD4	TLR6
925	AC005586.2	NETO1	RSRC2	SNRNP27	TLK1
926	AC005592.1	NEPRO	GPR155	CAP1	TLE5
927	AC005592.2	NDUFB4	PALM2-AKAP2	FAM32A	TLE3
928	AC005594.1	NDUFB1	NCF1	RAN	TIMP2
929	AC005597.1	NDUFA4	FIS1	REEP5	TIMM9
930	AC005599.1	NDUFA1	HSPA1B	RAB30	THUMPD3-AS1
931	AC005606.1	NAP1L1	HNRNPA3	CCDC32	TGFBRAP1
932	AC005606.2	MYO15B	AC044849.1	KIF2A	TFEC
933	AC005609.1	MYBBP1A	CREBBP	ZNF22	TFAM
934	AC005609.2	MTREX	ZBTB24	ARF4	TCP11L1
935	AC005609.3	MTPN	BOD1L1	SURF1	TBCA
936	AC005609.4	MTMR9	HP1BP3	PA2G4	TASOR
937	AC005609.5	MTG2	CHURC1	SERINC1	TAPBPL
938	AC005614.1	MRPL50	ZMYM6	HCP5	TAF9B
939	AC005616.1	MRPL21	TLK2	KLF13	TAF6L
940	AC005618.1	MMADHC	UXT	EXT1	TAF1D
941	AC005618.2	MIF	COX7A2	BCL10	TAF1B
942	AC005618.3	MICAL3	SMARCE1	POMP	SYT5
943	AC005618.4	MHENCR	SRSF4	ZMAT2	SYS1
944	AC005625.1	MGAT5	CAPZA1	CIR1	SYNE2
945	AC005632.3	METAP2	GPBP1	ANP32E	SYAP1
946	AC005632.5	MEF2A	SRGN	MAP2K2	SUPT16H
947	AC005632.6	MED29	TERF1	ITGB1	SUDS3
948	AC005670.1	MED13	LBR	HEBP2	STAU2
949	AC005670.3	MED11	SPPL2B	GHITM	STAU1
950	AC005674.1	MDM4	RNF169	2022-03-01	STARD9
951	AC005674.2	MCOLN2	CASP4	ZNF207	STARD3NL
952	AC005682.2	MBNL1	PSMD7	NLRC5	ST3GAL1
953	AC005692.1	MBD1	AFF1	SRRM2	SSU72
954	AC005692.2	MAZ	LMBR1L	EIF3D	SSH2
955	AC005692.3	MATR3.1	BANK1	HNRNPUL1	SSBP1
956	AC005695.1	MARCKSL1	BRAF	UQCRFS1	SRSF9
957	AC005695.2	MAPRE2	HBP1	COX20	SRSF6
958	AC005695.3	MAPKAPK2	OST4	WASHC4	SRRM1
959	AC005696.1	MAP4	ARAP2	NKTR	SRP19
960	AC005696.2	MAP1LC3B	LCP1	TBCB	SREK1
961	AC005696.3	MAN1A1	MBNL1	PHF20	SPX
962	AC005696.4	MACF1	ZNF655	POLR1D	SPI1
963	AC005697.2	LYN	SUMO1	SNHG1	SPHK2
964	AC005697.3	LYL1	PARP1	MXI1	SPECC1L
965	AC005699.1	LUC7L2	TRIO	PLP2	SP100
966	AC005702.5	LRMP	HVCN1	ZNHIT3	SOS2
967	AC005703.1	LRCH4	HSPA5	SUZ12	SON
968	AC005703.2	LRCH3	KPNB1	UBE2Q1	SOD2
969	AC005703.3	LPP	USP8	SYPL1	SOCS4
970	AC005703.4	LINC-PINT	INO80D	COX16	SNX25
971	AC005703.7	LBR	IP6K1	CHCHD10	SNX22
972	AC005722.3	KRR1	ISCU	ATRX	SNRPD1
973	AC005722.4	KPNB1	PAPOLA	OCIAD1	SNRPB
974	AC005725.1	KIAA2026	ADNP	AC004687.1	SNHG9
975	AC005726.1	KDM7A	ZNF22	RAB26	SNHG8
976	AC005726.2	KCNQ1OT1	MBD4	SSBP1	SNHG7
977	AC005726.3	KATNA1	RPS6KA5	IP6K1	SNHG5
978	AC005726.4	KAT7	CYB561A3	BBX	SNHG3
979	AC005726.5	JPT1	EBF1	IRF8	SNHG15
980	AC005730.2	JMJD8	HIST2H2AC	NDUFB1	SMIM29
981	AC005730.3	JAK1	ASH1L	CAMK2D	SMDT1
982	AC005736.1	ITPR1	STIM2	ATP6AP2	SMC2
983	AC005736.2	ITGB1	GUCD1	METTL9	SMARCC1
984	AC005740.3	IRF9	XRCC6	ATP5MPL	SMARCA5
985	AC005740.4	IRF3	IGHA1	DRAM2	SMAD3
986	AC005740.5	IRF2BP2	NUMB	NCK2	SMAD2
987	AC005746.1	IRF2	MTMR14	CREM	SLC44A1
988	AC005746.2	IPO5	HNRNPC	SNHG8	SLC2A8
989	AC005746.3	INTS6	C6orf62	SMIM14	SLC25A53
990	AC005753.1	INTS2	BRWD3	CBX3	SLC25A36
991	AC005753.2	ING1	SCAPER	ROMO1	SKIL
992	AC005753.3	IMMP2L	CHMP1B	PRMT1	SIL1
993	AC005757.1	ILF3	MSI2	CNN2	SH3BP4
994	AC005759.1	IL4R	FCRL3	MAP3K2	SH3BGRL3
995	AC005772.1	IKZF3	ZCCHC7	HIST1H4B	SGMS1
996	AC005772.2	IKZF1	ANKRD44-IT1	GAPT	SF3B1
997	AC005774.2	IGLC2	COQ7	COPA	SESN3
998	AC005775.1	IGHV3-7	TMEM131	ZCCHC10	SERPINB9
999	AC005776.2	IGHA1	LITAF	TMEM243	SERPINB6
1000	AC005785.1	IFI16	ANP32E	PSAP	SELENOO
1001	AC005786.2	IER5L	TSPO	OSER1-DT	SEC11A
1002	AC005786.3	IER5	AKNA	TMED4	SCAMP1-AS1
1003	AC005789.1	HSPE1	POLM	LAMTOR2	SBNO1
1004	AC005790.1	HSPA8	HLA-DOB	KDELR1	SARNP
1005	AC005803.1	HSPA2	EIF4G3	DAD1	SAP30L
1006	AC005808.1	HPS4	C1QBP	SIAH2	SAP18
1007	AC005821.1	HP1BP3	FBXL3	TERC	SAMD1
1008	AC005821.2	HNRNPUL1	THRAP3	ARPC4	RSRC1
1009	AC005823.1	HNRNPH3	PLD4	AC006064.5	RSPRY1
1010	AC005823.2	HMGN1	ZMAT2	KIF5B	RSF1-IT2
1011	AC005828.1	HMGA1	RNF10	FAM174C	RPTOR
1012	AC005828.2	HHEX	CNBP	NDUFA5	RPS18
1013	AC005828.3	HEXA	CD99	PSMB8	RPS13
1014	AC005828.4	HERC2	VPS37B	SCP2	RPL36AL
1015	AC005828.5	HECA	RBM15	LINC01781	RPL36A
1016	AC005832.1	HEBP2	YPEL5	AC079305.3	RPL36
1017	AC005833.2	H1FX	ZNF451	KCTD12	RPL35A
1018	AC005837.1	GZMH	DIAPH2	AC051619.7	RPL35
1019	AC005837.4	GUK1	MDN1	CHCHD7	RPF1
1020	AC005838.2	GTF2B	ETNK1	FAM49B	RPAP2
1021	AC005840.2	GRN	LRCH1	STUB1	RNPC3
1022	AC005840.4	GRK6	ACIN1	PHLDA1	RNF5
1023	AC005841.1	GRHPR	TPM3	TMEM258	RNF4
1024	AC005842.1	GPSM3	PKN2	CWC15	RNF169
1025	AC005845.1	GOSR1	ATG16L2	SNRPF	RNF103
1026	AC005856.1	GNLY	DENND4A	BNIP3L	RNASEH1
1027	AC005863.1	GNB1	SPTBN1	AL645728.1	RMI2
1028	AC005865.2	GMFG	AMD1	ZFAND5	RHBDF2
1029	AC005871.1	GLYR1	ZNF394	RAC1	RFX7
1030	AC005871.2	GLG1	PLCB2	VAPA	RFC1
1031	AC005884.1	GIT2	TACC1	TAF9	REXO1
1032	AC005884.2	GGNBP2	ZFX	RCN2	RERE
1033	AC005888.1	GGA2	PPP6R2	MPC2	RCCD1
1034	AC005899.1	GBP4	CYBC1	DDX21	RCAN3
1035	AC005899.3	GABPB1-IT1	FTX	NDUFB2	RC3H1
1036	AC005899.5	G3BP1	RB1CC1	MED30	RBBP8
1037	AC005899.6	FXYD5	SLC25A36	AL136040.1	RASGRF1
1038	AC005899.7	FNBP1	DOCK8	TOMM5	RASGEF1B
1039	AC005899.8	FMNL1	NEDD8	FAM53B	RAN
1040	AC005901.1	FMC1	MAML2	PDLIM1	RAB30
1041	AC005906.2	FKBP3	ZFAND5	PJA2	RAB26
1042	AC005906.3	FCRL3	ENTPD4	PPP1R7	RAB11FIP1
1043	AC005908.2	FAM53B	RHOQ	ISG15	QRSL1
1044	AC005908.3	FAM49B	CBLB	FCRLA	QKI
1045	AC005909.1	FAM133B	BLK	RTF1	PYCR3
1046	AC005909.2	FAM120A	AC023157.3	SKAP2	PUDP
1047	AC005911.1	ETS1	ATG12	GLO1	PTPN1
1048	AC005912.2	ETFRF1	LINC-PINT	PIN1	PTPDC1
1049	AC005914.1	ERC1	NONO	NECAP1	PTP4A2
1050	AC005920.1	EPB41L4A-AS1	VPS35	KRR1	PSMB8
1051	AC005920.2	EP400	TTC3	YPEL3	PSMA5
1052	AC005920.3	EIF5	MTSS1	EBLN3P	PSMA3
1053	AC005920.4	EIF4A2	KHDC4	PSMA1	PRPF4B
1054	AC005921.2	EIF3G	RBL2	TALDO1	PRPF18
1055	AC005921.4	EIF3C	ZNF217	BUD31	PRMT7
1056	AC005944.1	EDF1	HERPUD1	TOP1	PRKX
1057	AC005954.1	EDEM1	CENPC	BCLAF1	PRKCD
1058	AC005954.2	EBF1	TAPBP	ANKRD11	PRIM2
1059	AC005962.1	EAPP	PTK2B	SSU72	PRH1
1060	AC005962.2	DYNLRB1	FAM120A	PPHLN1	PRDX2
1061	AC005972.3	DUT	PANK3	RO60	PRDM2
1062	AC005993.1	DUSP2	LSM14A	NDUFA3	PPT1
1063	AC005996.1	DPY30	RUBCNL	UHMK1	PPP6R2
1064	AC005998.1	DPP4	MACROD2	AP2M1	PPP3R1
1065	AC005999.1	DOCK8	COX6A1	ANXA5	PPP2R5C
1066	AC005999.2	DNAJC10	SLC25A5	PRDX6	PPP1R9B
1067	AC006001.2	DNAJB1	PDE7A	VAV3	PPP1R16B
1068	AC006003.1	DMTF1	TRIM44	SSNA1	PPME1
1069	AC006004.1	DIAPH1	NRIP1	ROCK1	PPM1G
1070	AC006007.1	DHX9	PCSK7	CCT8	PP2D1
1071	AC006008.1	DHX29	XPO1	IGHG1	POLDIP3
1072	AC006013.1	DHX15	GAPDH	ZCRB1	POC1B
1073	AC006017.1	DHPS	MYSM1	PGK1	PLPP5
1074	AC006019.1	DHFR2	LRRK2	SMARCC1	PLEKHG1
1075	AC006019.2	DENND6A	SNU13	KMT2E	PLEC
1076	AC006019.3	DEF6	UBE2E2	HCST	PLD4
1077	AC006026.3	DDX24	CHD3	LINC01970	PLAC8
1078	AC006027.1	DDX18	HGS	LSM3	PJA2
1079	AC006033.2	DBI	ADD3	SNW1	PIK3R1
1080	AC006037.1	DAZAP2	GON4L	NAA38	PIK3IP1
1081	AC006040.1	DAZAP1	DDX39B	SELENOT	PIK3CA
1082	AC006041.1	CYSLTR1	PNP	MAPK1IP1L	PIAS2
1083	AC006041.2	CYCS	APH1A	SSBP4	PHF7
1084	AC006042.1	CWC25	ASCC3	USP7	PFDN5
1085	AC006042.2	CTSS	SMC6	OSTF1	PEX11B
1086	AC006042.4	CTSH	TYMP	AL450344.3	PDLIM2
1087	AC006043.1	CSRNP2	KAT6B	EAF2	PDK2
1088	AC006055.1	CSNK2A1	CHD2	HIST3H2BB	PDIA6
1089	AC006058.1	CSNK1G2	EWSR1	PARP1	PDCD5
1090	AC006058.2	CSKMT	NR3C1	CANX	PDCD4
1091	AC006058.3	CRYBG1	SESTD1	AL627171.1	PCYT2
1092	AC006059.1	CROCC	C7orf50	PPP1R14B	PCGF3
1093	AC006059.4	COX7B	EMB	PSMB7	PCF11
1094	AC006059.5	COX5B	COX6B1	PPP1CB	PCED1A
1095	AC006062.1	COBLL1	REL	AL512791.2	PBX3
1096	AC006063.1	CNTNAP2	VPS41	C19orf53	PBDC1
1097	AC006063.2	CMPK1	KMT2C	WIPF1	PAN3
1098	AC006063.3	CLPX	EPB41	S100A8	P2RY8
1099	AC006063.4	CKS2	DBNL	RAB2A	OXR1
1100	AC006064.1	CITED2	ARID5B	CHURC1	OXCT1
1101	AC006064.2	CIB1	NIPBL	C18orf32	OTULIN
1102	AC006064.3	CHPT1	MAP3K2	GSTP1	ORMDL1
1103	AC006064.4	CHM	CDCA7L	ORAI2	ODF2L
1104	AC006064.5	CHKB	KRT10	GNG10	NUS1
1105	AC006065.3	CHD7	SFT2D2	GNG5	NUBPL
1106	AC006065.4	CHCHD2	PRDX5	YWHAQ	NUAK2
1107	AC006076.1	CEP83	KIAA0040	EIF4H	NSRP1
1108	AC006111.1	CDKN2D	MYO1G	LRRFIP1	NSMCE3
1109	AC006111.2	CDC42SE2	NPC2	LY9	NRIP2
1110	AC006111.3	CDC42SE1	SCAF4	SLTM	NR4A1
1111	AC006112.1	CD81	CIR1	CSNK1A1	NOP58
1112	AC006116.10	CD7	RNF7	FGD3	NOC3L
1113	AC006116.11	CD48	CCAR1	ICAM3	NMT2
1114	AC006116.4	CD44	LSM7	MRPS15	NINJ1
1115	AC006116.5	CCT2	CEP170	NDUFB10	NFKB2
1116	AC006116.6	CCDC93	TFAM	EIF3I	NDUFS3
1117	AC006116.8	CCDC85C	ACP1	DNAJC21	NDUFB8
1118	AC006116.9	CCDC85B	TAF1D	PNPLA8	NDUFA5
1119	AC006130.1	CCDC59	MED6	UCP2	NDUFA4
1120	AC006130.3	CCDC32	SFSWAP	FNBP1	NDUFA10
1121	AC006141.1	CCDC191	RBM33	DNAJB9	NCKAP1L
1122	AC006144.2	CASP8	TERF2IP	AKAP9	NACA
1123	AC006145.1	CASD1	SPG21	PNP	MZF1-AS1
1124	AC006146.1	CAPZA2	PNPLA8	EIF2AK1	MYL6B
1125	AC006148.1	CAPZA1	NDUFA5	ARF4-AS1	MXD1
1126	AC006148.2	CAPG	EIF4A2	ARHGEF1	MTRNR2L8
1127	AC006150.1	CALM3	SF3B2	MRPL20	MTMR3
1128	AC006157.1	CALM2	RBM39	C16orf74	MTIF3
1129	AC006159.1	CALHM6	ZMAT1	SIVA1	MTHFD2
1130	AC006159.2	C5orf24	PSMD6	WDR43	MTF2
1131	AC006160.1	C1orf122	BAZ2B	FIBP	MT-ND4
1132	AC006197.2	C12orf49	DYNC1H1	AC011446.3	MSN
1133	AC006205.1	BZW1	ZMYND8	CFAP97	MSH6
1134	AC006205.2	BRD1	ODF2L	NDUFA7	MRPS31
1135	AC006206.1	BPTF	ITGA4	TCP1	MREG
1136	AC006206.2	BIRC6	PPM1B	LINC02828	MRE11
1137	AC006207.1	BEST1	SENP6	HIST1H2BC	MORF4L2-AS1
1138	AC006213.1	BCLAF1	SEPTIN2	CD47	MON1B
1139	AC006213.2	BCL2	CYFIP2	NSMF	MMD
1140	AC006213.3	BAZ2B	BRK1	REL	MLST8
1141	AC006213.4	BAG5	ADARB1	EIF2AK2	MICOS13
1142	AC006213.5	B4GALT5	ZBTB18	ZNF326	MIA3
1143	AC006213.7	B4GALT1	PCF11	C9orf78	MFSD14C
1144	AC006230.1	ATXN7L3B	ING3	ERGIC1	MFHAS1
1145	AC006237.1	ATP6V1F	BLOC1S6	PSME2	METTL9
1146	AC006238.1	ATP6V0B	MED13	ATP5PD	METTL4
1147	AC006238.2	ATP5MPL	SF3B5	UTRN	MDFIC
1148	AC006249.1	ATP5MD	SELENOH	SNHG30	MBD4
1149	AC006252.1	ATP5IF1	TRAF5	AL022069.1	MARF1
1150	AC006262.1	ATP2B1	MTMR4	COX5B	2022-03-06
1151	AC006262.2	ASXL1	SEC63	PLEC	2022-03-01
1152	AC006262.3	ASH1L	SIK3	DHRS7	MAPK1IP1L
1153	AC006270.1	ARPC4	BACH1	SCAND1	MAPK1
1154	AC006272.1	ARL5A	ANKRD13D	CCDC144A	MAP3K1
1155	AC006273.1	ARL4C	SLC39A10	GTF3C6	MAN2B1
1156	AC006288.1	ARID5B	LPP	AC103591.3	LY9
1157	AC006296.1	ARHGEF18	PHTF2	KLHL24	LY6E
1158	AC006296.2	ARHGAP5	XRCC5	MYDGF	LSP1
1159	AC006296.3	ARHGAP30	SELENOF	TRIAP1	LRRFIP1
1160	AC006299.1	ARHGAP25	CDK13	RBM8A	LRPPRC
1161	AC006305.1	ARHGAP18	TPD52	BLCAP	LRCH3
1162	AC006305.2	APPL1	COA1	PSMB3	LPGAT1
1163	AC006305.3	AP3B1	RASGRP3	PRPF38B	LMNB1
1164	AC006329.1	AP2M1	HERC1	RAB8A	LINC02449
1165	AC006333.1	ANXA11	S100A4	SWAP70	LINC01358
1166	AC006333.2	ANKRD49	RPS19BP1	HLA-DOB	LIG1
1167	AC006348.1	ANKRD17	SLC25A37	MAPRE1	LGI4
1168	AC006355.2	ANKRD13A	MBTPS1	MME	LDB1
1169	AC006357.1	ANKRA2	HERC2	OCIAD2	LCN8
1170	AC006364.1	ANAPC16	NDUFB8	TMED2	LBR
1171	AC006369.1	ALOX5	HEXA	CHRAC1	LBH
1172	AC006369.2	ALG13	COPA	ARPC5L	LAPTM5
1173	AC006372.1	AKR7A2	IKZF3	SSBP2	LAMTOR3
1174	AC006372.2	AKNA	UBA2	AC087623.2	KPNB1
1175	AC006372.3	AKAP13	MED10	CYBB	KLLN
1176	AC006378.1	AIDA	HSPA4	RWDD1	KLHL18
1177	AC006387.1	ADRB2	SNHG32	SLC16A3	KLF13
1178	AC006398.1	ADPGK	UQCR11	RTF2	KLC1
1179	AC006427.2	ADO	VHL	STK17A	KIN
1180	AC006435.1	ADD1	SRP72	TNFRSF13B	KIF2A
1181	AC006435.2	ADAM19	RHOH	HIST1H3I	KIF20B
1182	AC006435.3	ACSL3	ERH	COX5A	KIDINS220
1183	AC006441.1	ACBD6	RBM25	SRSF6	KIAA1109
1184	AC006441.3	AC087623.2	LIMD2	C6orf99	KIAA0355
1185	AC006441.4	AC087239.1	TBC1D5	ING3	KIAA0100
1186	AC006445.3	AC027097.2	TIAL1	AL450998.2	KDSR
1187	AC006449.1	AC020916.1	CDC42SE2	HIST2H2AB	KATNBL1
1188	AC006449.2	ABHD5	COX6C	MIDN	KAT7
1189	AC006449.3	ABCA7	STX16	TSPAN13	KANSL3
1190	AC006449.5	hsa-mir-423	IFI16	UBE2L3	JAK1
1191	AC006449.6	hsa-mir-1253	STAG2	IGFLR1	JADE2
1192	AC006450.1	ZZEF1	MCTP2	CHD1	ITGAE
1193	AC006450.2	ZYX	USP48	TXN	IST1
1194	AC006450.3	ZYG11B	USP34	TWISTNB	ISCA2
1195	AC006452.1	ZYG11A	TULP4	ZEB2	IRAK4
1196	AC006455.1	ZXDC	ZDHHC21	ITGAE	IP6K1
1197	AC006455.4	ZXDB	KLF13	NDUFB5	INTS10
1198	AC006455.5	ZXDA	HEBP2	HADHA	INO80
1199	AC006458.1	ZWINT	SLC15A2	NBDY	ING4
1200	AC006459.1	ZWILCH	PSMB6	CDK2AP2	IMMT
1201	AC006460.1	ZW10	BCL2L11	BTG3	ILF3-DT
1202	AC006460.2	ZUP1	SRSF9	BFAR	IL7R
1203	AC006478.1	ZSWIM9	EZH1	TCTA	IL4R
1204	AC006478.2	ZSWIM8-AS1	PDIA3	UPF3A	IL16
1205	AC006480.2	ZSWIM8	FGD2	RGCC	IL10RA
1206	AC006482.1	ZSWIM7	GNLY	TNFAIP2	IKZF3
1207	AC006483.2	ZSWIM6	CNN2	CTCF	IK
1208	AC006487.1	ZSWIM5	ZNF706	SCPEP1	IGLV1-47
1209	AC006487.2	ZSWIM4	ZNF326	LDHA	IGLC7
1210	AC006504.1	ZSWIM3	CEP68	ACP1	IGLC3
1211	AC006504.2	ZSWIM2	VAMP8	CLEC2B	IGHV4-4
1212	AC006504.5	ZSWIM1	PTP4A2	ABCA7	IGHV3-23
1213	AC006504.7	ZSCAN9	SMC1A	SMARCB1	IGHV1-2
1214	AC006511.4	ZSCAN5C	BRWD1	POU2AF1	IFT88
1215	AC006511.6	ZSCAN5B	R3HDM2	MAP4K4	IFITM2
1216	AC006517.2	ZSCAN5A	RNASET2	CYLD	IER5
1217	AC006525.1	ZSCAN4	TNFRSF14	QKI	IER3
1218	AC006538.1	ZSCAN32	KMT2B	BCL11A	HSPA9
1219	AC006538.3	ZSCAN31	EIF3L	PRRG2	HSP90B1
1220	AC006538.4	ZSCAN30	CHKB	ADD1	HPS1
1221	AC006547.1	ZSCAN29	ANKRD12	LDHB	HP1BP3
1222	AC006547.2	ZSCAN26	ZMYM2	GLRX5	HNRNPUL2
1223	AC006547.3	ZSCAN25	GCC2	AC023509.3	HNRNPM
1224	AC006557.1	ZSCAN23	TMED8	COX7B	HNRNPL
1225	AC006557.3	ZSCAN22	ATP5MD	PSMD4	HNRNPA0
1226	AC006566.1	ZSCAN21	AGO2	TAX1BP1	HMGXB4
1227	AC006566.2	ZSCAN20	KMT2A	FSCN1	HMGB1
1228	AC006581.1	ZSCAN2	PCNT	EIF2S2	HMBOX1
1229	AC006581.2	ZSCAN18	C4orf3	ANAPC11	HLA-F
1230	AC006942.1	ZSCAN16-AS1	PHF3	CNOT1	HIPK1
1231	AC006946.2	ZSCAN16	GLIPR1	CUTA	HIF1A
1232	AC006946.3	ZSCAN12	ANXA11	COMMD2	HIBCH
1233	AC006947.1	ZSCAN10	RABEP2	COX14	HEXIM1
1234	AC006960.2	ZSCAN1	CD22	FNIP1	HES1
1235	AC006960.3	ZRSR2	ARPC4	HSPD1	HERC6
1236	AC006967.2	ZRANB3	ATP6AP2	CD44	HERC4
1237	AC006967.3	ZRANB2-AS2	BCAS4	HIST2H3PS2	HDAC9
1238	AC006970.3	ZRANB2-AS1	MKRN1	NHP2	HAGH
1239	AC006972.1	ZRANB2	S100A6	SRSF4	HADHA
1240	AC006974.1	ZRANB1	USP16	MED4	H2AFZ
1241	AC006974.2	ZPR1	RAD21	KLF2	GTF3C1
1242	AC006994.2	ZPLD1	ARHGAP24	RANBP1	GTF2I
1243	AC007001.1	ZPBP2	MGAT5	PSMC6	GSK3A
1244	AC007003.1	ZPBP	SKP1	MIEN1	GPX4
1245	AC007009.1	ZP4	TNRC6B	CNOT6L	GPS2
1246	AC007014.1	ZP3	CYTIP	FCER2	GPATCH11
1247	AC007014.2	ZP2	ACAP2	C12orf75	GOLGA8A
1248	AC007029.1	ZP1	PACS1	PHKB	GNL3L
1249	AC007032.1	ZNRF4	RNF4	CCT3	GNB5
1250	AC007036.1	ZNRF3-IT1	POU2AF1	MOB2	GMDS
1251	AC007036.2	ZNRF3-AS1	GNPTAB	AC020656.1	GLYCTK
1252	AC007036.3	ZNRF3	WNK1	LYPLA1	GLIPR1
1253	AC007036.5	ZNRF2	MZT2B	ATP5F1B	GIMAP7
1254	AC007038.1	ZNRF1	TGOLN2	ETFB	FNBP4
1255	AC007038.2	ZNRD2	MBTD1	LINC01465	FLNA
1256	AC007040.1	ZNRD1	ILF3	P2RX5	FKBP5
1257	AC007064.2	ZNHIT6	MARF1	SHISA5	FIS1
1258	AC007066.2	ZNHIT3	CCDC69	MX1	FIP1L1
1259	AC007066.3	ZNHIT2	PTEN	EPB41L2	FGFR1OP
1260	AC007091.1	ZNFX1	TMF1	TPM3	FGF22
1261	AC007098.1	ZNF99	RAB14	AKR7A2	FGD3
1262	AC007099.1	ZNF98	MECP2	TOMM22	FCHSD1
1263	AC007099.2	ZNF93	TUBGCP6	SNRPA1	FBXO33
1264	AC007100.1	ZNF92	SERINC1	SNX6	FBXL3
1265	AC007100.2	ZNF91	UBE2R2	NXF1	FBXL20
1266	AC007106.1	ZNF90	KHDRBS1	MGST3	FAR1-IT1
1267	AC007106.2	ZNF891	XPC	ZNF24	FANCG
1268	AC007114.1	ZNF888	UBXN4	HSBP1	FANCA
1269	AC007114.2	ZNF883	LRRFIP1	GSPT1	FAM32A
1270	AC007126.1	ZNF880	PJA2	VPS28	FAM172A
1271	AC007128.2	ZNF879	AHCTF1	SAP18	FAM160B2
1272	AC007130.1	ZNF878	MAP3K1	UBE2V1	FAM120AOS
1273	AC007132.1	ZNF875	MED17	CAPNS1	FAAP100
1274	AC007159.1	ZNF865	DAD1	DDT	FAAH
1275	AC007163.1	ZNF862	DHX36	CLK1	EXOSC8
1276	AC007179.1	ZNF860	HNRNPM	TRAM1	EXOC6
1277	AC007179.2	ZNF853	CNTNAP2	TAGAP	EXOC2
1278	AC007182.1	ZNF852	EIF3M	GAS2	EVA1B
1279	AC007192.2	ZNF850	CBX4	NOL7	ETFA
1280	AC007193.1	ZNF85	UIMC1	H2AFZ	ERVK3-1
1281	AC007193.2	ZNF846	GSAP	TYMP	ERN1
1282	AC007193.3	ZNF845	SON	FYTTD1	ERGIC1
1283	AC007216.1	ZNF844	PHF20	TRAPPC2L	ENPP4
1284	AC007216.2	ZNF843	MAP2K7	MPLKIP	EMC6
1285	AC007216.3	ZNF841	CCDC88C	DDOST	EMC10
1286	AC007216.4	ZNF84-DT	ARPC5	NUFIP2	ELP2
1287	AC007218.1	ZNF84	TPR	MBNL1	ELK3
1288	AC007218.2	ZNF839	CPSF6	LTA4H	EIPR1
1289	AC007218.3	ZNF837	MTO1	TCP11L2	EIF4B
1290	AC007220.1	ZNF836	CNOT7	XRRA1	EIF4A2
1291	AC007220.2	ZNF835	PAK2	AIM2	EIF3M
1292	AC007221.1	ZNF830	G3BP1	LINC01220	EIF3G
1293	AC007222.2	ZNF829	PCBP1	MED13L	EIF3A
1294	AC007223.1	ZNF827	NSD3	ZC3H15	EID1
1295	AC007240.3	ZNF823	FOXO1	RASD1	EFHD2
1296	AC007244.1	ZNF821	MBD2	BORCS5	EEA1
1297	AC007250.1	ZNF816	TAP2	GCC2	ECH1
1298	AC007255.1	ZNF814	ARF4	M6PR	EBLN3P
1299	AC007262.2	ZNF813	MAP4K1	AP003717.4	EAF2
1300	AC007269.1	ZNF81	MKLN1	NDUFB9	DYNLL2
1301	AC007271.1	ZNF808	LINC01578	PCIF1	DUT
1302	AC007272.1	ZNF805	TSTD1	DDAH2	DUSP5
1303	AC007277.1	ZNF804B	NT5C	GTF2A1	DUSP22
1304	AC007278.1	ZNF804A	KIAA0355	EXOG	DNM2
1305	AC007278.2	ZNF800	TCERG1	SECISBP2L	DNAJC7
1306	AC007279.2	ZNF80	KLHL24	FAM204A	DNAJA1
1307	AC007283.1	ZNF8	EBLN3P	TOB2	DMAC2
1308	AC007285.1	ZNF799	SYK	UBE2L6	DLEU2
1309	AC007285.2	ZNF793-AS1	BAG1	AC124068.2	DICER1
1310	AC007292.1	ZNF793	PYCARD	NRDC	DIAPH2
1311	AC007292.2	ZNF792	ZHX2	ATG12	DHX30
1312	AC007292.3	ZNF791	ANKRD44	UBA2	DHX29
1313	AC007298.1	ZNF790-AS1	RAPGEF1	GTF2I	DHFR
1314	AC007298.2	ZNF790	RIPOR2	EPB41L4A-AS1	DGCR6L
1315	AC007308.1	ZNF79	MXI1	MOB4	DESI2
1316	AC007314.1	ZNF789	TMBIM6	MZT2A	DEPDC5
1317	AC007317.1	ZNF786	CD83	TAF1C	DENND11
1318	AC007317.2	ZNF785	HIST1H2AE	KHDRBS1	DEF6
1319	AC007319.1	ZNF784	CRIP1	BLOC1S6	DDX39B
1320	AC007325.1	ZNF783	MIA3	RNF141	DDI2
1321	AC007325.2	ZNF782	SMARCC1	SINHCAF	DCLRE1C
1322	AC007325.4	ZNF781	AP2M1	SQSTM1	DCAF7
1323	AC007326.2	ZNF780B	ZNF208	ARF5	DCAF1
1324	AC007326.5	ZNF780A	OCIAD1	ZNF652	DBR1
1325	AC007327.2	ZNF778	PABPC1	BCAS2	CYBA
1326	AC007333.1	ZNF777	TENT2	DIAPH1	CYB5R4
1327	AC007333.2	ZNF776	SIN3B	BCL7C	CXXC5
1328	AC007336.1	ZNF775	PAFAH1B2	CAGE1	CWF19L2
1329	AC007336.2	ZNF774	GNAI2	TKT	CTSZ
1330	AC007342.1	ZNF773	PUM2	AC215522.2	CTPS2
1331	AC007342.4	ZNF772	COX20	LSM2	CS
1332	AC007342.5	ZNF771	SUN2	LRPAP1	CRYBG1
1333	AC007343.1	ZNF77	NEK8	COX19	CRTC3
1334	AC007344.1	ZNF768	POU2F1	AC024560.5	CREBRF
1335	AC007347.1	ZNF766	HNRNPDL	CEBPZOS	CRCP
1336	AC007349.1	ZNF765	PCNX1	TOPORS	CPNE1
1337	AC007349.2	ZNF764	ILRUN	SIPA1L1	COX6C
1338	AC007349.3	ZNF763	CYB5A	ZNF107	COX6B1
1339	AC007349.4	ZNF761	AKAP13	LILRB3	COX16
1340	AC007350.1	ZNF76	MEF2A	PSMB10	COX15
1341	AC007359.1	ZNF75D	PXK	CNPY3	COPS7B
1342	AC007362.1	ZNF750	BIRC6	RBM23	COPS6
1343	AC007364.1	ZNF749	CNOT6L	CCT7	COMMD9
1344	AC007365.1	ZNF747	PDIA6	C1D	CNOT11
1345	AC007368.1	ZNF746	TCP11L2	TXN2	CLUH
1346	AC007370.1	ZNF740	LY86	RERE	CLUAP1
1347	AC007370.2	ZNF74	TMEM175	ARL4C	CLNS1A
1348	AC007375.3	ZNF738	NDUFB9	TMEM9B	CLIC1
1349	AC007376.2	ZNF737	YTHDC1	DCTN3	CLCF1
1350	AC007378.1	ZNF736	TECPR1	LSM1	CHMP7
1351	AC007381.1	ZNF735	DICER1	CEBPB	CHKB
1352	AC007381.2	ZNF732	TSPAN13	NONO	CHD2
1353	AC007383.2	ZNF730	FAM133B	SLC16A13	CHCHD10
1354	AC007383.3	ZNF729	IL4R	EAPP	CDS2
1355	AC007384.1	ZNF728	CYB5R4	CACYBP	CDKN1B
1356	AC007387.2	ZNF727	SNX13	LETM2	CDK5RAP1
1357	AC007387.3	ZNF726	DNAJC8	GADD45GIP1	CDK10
1358	AC007389.1	ZNF724	SMG6	MICAL1	CDC40
1359	AC007389.3	ZNF723	ADAR	GIHCG	CDC37
1360	AC007389.5	ZNF721	RABGAP1L	SNRPN	CDC25B
1361	AC007390.2	ZNF720	TRMT112	NEIL1	CD48
1362	AC007391.1	ZNF718	SFPQ	ZNF771	CD1C
1363	AC007391.2	ZNF717	KDM2A	ELOF1	CCR7
1364	AC007391.3	ZNF716	PRKD3	TXNL1	CCNG1
1365	AC007402.1	ZNF714	KMT2E-AS1	VIM	CCDC88C
1366	AC007402.2	ZNF713	TRIM52	NRBF2	CCDC85A
1367	AC007403.1	ZNF711	PHYKPL	RAB7A	CCDC32
1368	AC007405.1	ZNF710-AS1	FMNL1	PSMD6	CCDC136
1369	AC007405.2	ZNF710	TSPAN33	EBF1	CBL
1370	AC007405.3	ZNF71	TMEM219	CCNL2	CASP4
1371	AC007405.4	ZNF709	EIF5	XRN2	CAPN1
1372	AC007406.1	ZNF708	CIB1	DNAJB6	CANX
1373	AC007406.2	ZNF707	PHC3	H2AFV	C12orf57
1374	AC007406.3	ZNF705G	SELENOT	JUP	C11orf80
1375	AC007406.4	ZNF705E	NFKB2	TCOF1	BUB3
1376	AC007406.5	ZNF705D	TPP2	ATG101	BTK
1377	AC007422.1	ZNF705B	LSM10	ITM2C	BRWD1
1378	AC007423.1	ZNF705A	PIK3CA	APOBEC3G	BORCS7
1379	AC007431.1	ZNF704	HNRNPU	ZNF687-AS1	BLOC1S5
1380	AC007431.2	ZNF703	ICAM3	VDAC1	BGLAP
1381	AC007432.1	ZNF701	SQSTM1	TRIM28	BCS1L
1382	AC007448.3	ZNF700	BCLAF1	GNG7	BCL2L13
1383	AC007448.4	ZNF70	TNFAIP8	MEF2A	ATPAF1
1384	AC007448.5	ZNF7	ARGLU1	HSPA4	ATP6V1D
1385	AC007450.1	ZNF699	LSM8	CD3D	ATP6AP2
1386	AC007463.1	ZNF697	WDR43	N4BP2L1	ATP5PF
1387	AC007463.2	ZNF696	ATP5F1D	ZMIZ2	ATG3
1388	AC007483.1	ZNF695	KDM4C	CPNE3	ASPSCR1
1389	AC007485.1	ZNF692	CNTRL	TMEM259	ASH1L
1390	AC007491.1	ZNF691	RAC2	GSTK1	ASGR2
1391	AC007493.1	ZNF69	CD40	CNOT7	ARMH1
1392	AC007493.2	ZNF689	HECTD1	SMNDC1	ARLNC1
1393	AC007494.2	ZNF688	DNM2	ADPRM	ARID3A
1394	AC007495.1	ZNF687-AS1	CARS2	OLA1	ARHGEF6
1395	AC007496.1	ZNF687	GABPA	MCL1	ARHGEF16
1396	AC007496.2	ZNF684	PTPN2	BOLA2	ARHGAP15
1397	AC007497.1	ZNF683	PPP1R2	ATM	APPL1
1398	AC007497.2	ZNF682	ARHGAP15	ITGB2	APOL2
1399	AC007513.1	ZNF681	TMEM14B	SMC3	APIP
1400	AC007527.1	ZNF680	AL451085.1	STAB1	AP4M1
1401	AC007527.2	ZNF679	TNRC6C-AS1	COPS9	AP2A2
1402	AC007528.1	ZNF678	SYNCRIP	TTC3	AP1M1
1403	AC007529.1	ZNF677	DNAJC10	RBM25	AP002748.4
1404	AC007529.2	ZNF676	CSNK1A1	GMFB	AP000569.1
1405	AC007533.1	ZNF675	PRDX1	COPZ1	ANXA2R
1406	AC007535.1	ZNF674-AS1	RIF1	CFAP298	ANO6
1407	AC007540.1	ZNF674	EVL	MEAF6	ANKRD44-IT1
1408	AC007541.1	ZNF672	DDX27	OARD1	ANKRD44
1409	AC007546.1	ZNF671	USF3	PPP2CA	ANKRD23
1410	AC007552.2	ZNF670	PAXBP1	ICA1L	ANKRD13A
1411	AC007556.1	ZNF669	MYH9	HSD17B11	ANGEL2
1412	AC007557.1	ZNF668	SCFD1	ACTG1	ALOX5AP
1413	AC007557.2	ZNF667-AS1	TRIM22	AK1	ALKBH8
1414	AC007557.3	ZNF667	KTN1	APH1A	ALKBH5
1415	AC007557.4	ZNF665	CAMK1D	NOCT	AL450998.2
1416	AC007563.1	ZNF664	NGLY1	DGAT1	AL392172.1
1417	AC007563.2	ZNF662	SNRNP27	HNRNPD	AL365272.1
1418	AC007563.4	ZNF660	ALKBH7	MTCH1	AL359504.2
1419	AC007566.1	ZNF66	TP53I13	SDE2	AL138828.1
1420	AC007570.1	ZNF658	SPG11	GNAI3	AL137802.2
1421	AC007595.1	ZNF655	SNX9	SLC7A5	AL136454.1
1422	AC007598.1	ZNF654	CCDC93	UBE2N	AL135791.1
1423	AC007598.2	ZNF653	RHOT2	SNX9	AL133410.1
1424	AC007599.2	ZNF652	LAMTOR4	MRPS24	AL118558.4
1425	AC007601.1	ZNF649-AS1	DLEU2	ZNF394	AKAP13
1426	AC007601.2	ZNF649	FCMR	RABEP1	AHNAK
1427	AC007603.1	ZNF648	SYNE3	HIST3H2A	AGPS
1428	AC007608.1	ZNF646	RABEP1	POLD4	AGO2
1429	AC007608.2	ZNF644	TGFBR2	POLR2K	ADPRM
1430	AC007608.3	ZNF641	SRSF1	HERPUD1	ADK
1431	AC007610.1	ZNF639	DIP2B	CIAO2B	ADAR
1432	AC007610.2	ZNF638	UNC93B1	TMEM167A	ADAM22
1433	AC007610.5	ZNF630-AS1	SP140	ING2	ADAM10
1434	AC007611.1	ZNF630	TAB2	AHI1	ACTG1
1435	AC007613.1	ZNF629	GDI2	NDUFAF8	ACSL3
1436	AC007614.1	ZNF628	ACBD3	THOC7	AC253572.2
1437	AC007619.1	ZNF627	TCF3	LIMS2	AC103691.1
1438	AC007620.2	ZNF626	DNAJB6	LINC00863	AC103591.3
1439	AC007620.3	ZNF625	SMC3	PHAX	AC099063.4
1440	AC007622.2	ZNF624	POGZ	IK	AC092296.2
1441	AC007631.1	ZNF623	DAPP1	DNAJC7	AC092279.1
1442	AC007637.1	ZNF622	PWP1	CHORDC1	AC027279.1
1443	AC007638.1	ZNF621	NDUFB11	COPRS	AC026471.1
1444	AC007638.2	ZNF620	PAWR	MRPL34	AC023355.1
1445	AC007639.1	ZNF619	NEAT1	LNPEP	AC018521.5
1446	AC007649.1	ZNF618	FBL	SPAG7	AC013468.1
1447	AC007652.1	ZNF616	UBE2H	JARID2	AC012020.1
1448	AC007652.2	ZNF615	TPM4	TMC8	AC008915.1
1449	AC007652.3	ZNF614	TBCA	BECN1	AC004893.3
1450	AC007655.1	ZNF613	CD63	ARL2BP	AC004687.1
1451	AC007655.2	ZNF611	UVRAG	NCR3	ABHD17A
1452	AC007656.1	ZNF610	VDAC2	ZFP91	ABHD14B
1453	AC007656.2	ZNF609	CUL3	SNRPD1	ABHD12
1454	AC007656.4	ZNF608	UBE2G2	AP2B1	ZSWIM4
1455	AC007663.2	ZNF607	UBE2V1	BRIX1	ZNF883
1456	AC007663.3	ZNF606	TBCB	COTL1	ZNF839
1457	AC007663.4	ZNF605	CTSZ	NDUFV2	ZNF81
1458	AC007666.1	ZNF600	ATP6V0C	TUBB	ZNF800
1459	AC007666.2	ZNF599	AIMP1	PMF1	ZNF790
1460	AC007671.1	ZNF598	UBE2B	ERBB3	ZNF703
1461	AC007673.1	ZNF597	NFATC1	ATP5F1A	ZNF7
1462	AC007679.1	ZNF596	KLF7	SREBF2-AS1	ZNF692
1463	AC007681.1	ZNF595	PSMA3-AS1	PNN	ZNF639
1464	AC007682.1	ZNF594	DDHD1	RAB5IF	ZNF630
1465	AC007684.2	ZNF593	EXOG	BUD23	ZNF598
1466	AC007686.2	ZNF592	HLA-DOA	ABRACL	ZNF592
1467	AC007686.3	ZNF589	PPP4C	KIFC2	ZNF580
1468	AC007686.4	ZNF587B	CLEC2B	NDUFS6	ZNF579
1469	AC007686.5	ZNF587	CCNY	GTF2B	ZNF529-AS1
1470	AC007687.1	ZNF586	SNRPD2	MDM4	ZNF506
1471	AC007688.3	ZNF585B	KRR1	CHMP2A	ZNF430
1472	AC007695.1	ZNF585A	CAP1	RAB9A	ZNF419
1473	AC007728.1	ZNF584	TMEM165	KRAS	ZNF407
1474	AC007728.2	ZNF583	POLR1D	AL591846.2	ZNF33A
1475	AC007728.3	ZNF582-AS1	PTGES3	LINC02202	ZNF318
1476	AC007731.2	ZNF582	UXS1	LCN8	ZNF236
1477	AC007731.3	ZNF581	PPIG	PDCL3	ZNF225
1478	AC007731.5	ZNF580	LLPH	SNHG19	ZNF217
1479	AC007736.1	ZNF579	EIF3G	SNRNP25	ZNF212
1480	AC007743.1	ZNF578	SLC44A2	HRK	ZNF16
1481	AC007749.1	ZNF577	OSTF1	NCBP2AS2	ZNF148
1482	AC007749.2	ZNF576	PRDX6	TMEM165	ZNF146
1483	AC007750.1	ZNF575	REV3L	SH3KBP1	ZNF14
1484	AC007773.1	ZNF574	RAB5C	AL662844.4	ZNF131
1485	AC007780.1	ZNF573	KDM5A	ADD3	ZMPSTE24
1486	AC007785.1	ZNF572	CDKN1B	SSR1	ZMAT1
1487	AC007785.3	ZNF571-AS1	ATP5MC3	ENY2	ZKSCAN2-DT
1488	AC007786.1	ZNF571	NOL7	LEPROT	ZHX2
1489	AC007786.2	ZNF570	RNF145	PILRB	ZFP36
1490	AC007786.3	ZNF57	CHD9	AC034236.2	ZDHHC20
1491	AC007786.4	ZNF569	AC008969.1	BLOC1S1	ZCCHC10
1492	AC007787.1	ZNF568	CXXC5	PSIP1	ZBTB8OS
1493	AC007795.1	ZNF567	ARHGEF2	SFT2D2	ZBTB7A
1494	AC007823.1	ZNF566	CALM2	ADI1	ZBTB16
1495	AC007834.1	ZNF565	KDM6B	CDCA7L	ZBP1
1496	AC007846.1	ZNF564	NCOR1	IGHG2	Z73429.1
1497	AC007848.1	ZNF563	BNIP2	SEL1L3	YY1AP1
1498	AC007848.2	ZNF562	BUB3	AL020997.5	YTHDC2
1499	AC007849.1	ZNF561-AS1	ZEB2	SNHG3	YIPF5
1500	AC007861.1	ZNF561	IQGAP1	CCDC107	YIPF4
1501	AC007861.2	ZNF560	GNB1	UBXN4	YBX3
1502	AC007876.1	ZNF559	NDUFA3	AC020911.2	XRCC4
1503	AC007877.1	ZNF558	EIF2AK3-DT	UBE2J1	XPA
1504	AC007878.1	ZNF557	ZNF83	SEM1	WIPI2
1505	AC007879.1	ZNF556	RPRD1A	ZFAND6	WDR73
1506	AC007879.2	ZNF555	CCDC18-AS1	HBP1	WDR6
1507	AC007879.3	ZNF554	BTAF1	CXorf38	WDR36
1508	AC007879.4	ZNF552	SIAH2	NSF	WDR27
1509	AC007879.5	ZNF551	TIPARP	SS18L2	WDFY2
1510	AC007880.1	ZNF550	MLLT6	RBM7	WBP4
1511	AC007881.2	ZNF549	CD164	MYCBP2	WBP1L
1512	AC007881.3	ZNF548	UBL5	TXNDC12	WBP11
1513	AC007881.4	ZNF547	STK10	XRCC6	WBP1
1514	AC007906.1	ZNF546	POMP	ZCCHC7	WASHC2C
1515	AC007906.2	ZNF544	PIAS1	NIPSNAP2	WASHC1
1516	AC007907.1	ZNF543	VAPA	CCNB1IP1	WAS
1517	AC007920.1	ZNF541	CCSER1	PCBP2	WARS2
1518	AC007920.2	ZNF540	ADAM19	PPP2R5E	WAC
1519	AC007922.1	ZNF536	SGK3	HSD17B10	VTI1B
1520	AC007922.2	ZNF534	UBXN7	AC011446.2	VPS54
1521	AC007922.3	ZNF532	BNIP3L	ITGAL	VPS53
1522	AC007922.4	ZNF530	WBP11	EIF3M	VPS4B
1523	AC007923.1	ZNF529-AS1	CDKN2D	RIOK3	VPS41
1524	AC007923.4	ZNF529	CXCR5	SNX29	VPS28
1525	AC007938.1	ZNF528-AS1	ZFR	ECHS1	VPS13B-DT
1526	AC007938.2	ZNF528	SYF2	PLCB2	VMP1
1527	AC007938.3	ZNF527	PCDH9	COMMD7	VEZT
1528	AC007948.1	ZNF526	CORO7	ANO9	VAV3
1529	AC007950.1	ZNF525	PSIP1	UBE2E3	VAPB
1530	AC007950.2	ZNF524	HNRNPH1	CCDC191	UVRAG
1531	AC007952.1	ZNF521	ZC3H15	BTF3L4	UTP6
1532	AC007952.2	ZNF519	BRD7	ITPR1	USP8
1533	AC007952.3	ZNF518B	MCM3AP	PHB2	USP7
1534	AC007952.5	ZNF518A	KDM5D	CD55	USP39
1535	AC007952.6	ZNF517	SRSF10	HIST1H3H	USP37
1536	AC007952.7	ZNF516	DOP1B	ARHGDIA	USP36
1537	AC007952.8	ZNF514	CDKN2AIP	TMEM230	USP24
1538	AC007952.9	ZNF513	WDR11	TOX4	USP15
1539	AC007953.1	ZNF512B	PFKL	ABCA2	USP14
1540	AC007953.2	ZNF512	CD55	PMVK	USP12
1541	AC007991.2	ZNF511	ATXN7L3B	AKIRIN2	UROS
1542	AC007991.3	ZNF510	TNRC6A	AP003327.2	UQCRB
1543	AC007991.4	ZNF507	CCDC59	BIN2	UQCR10
1544	AC007993.2	ZNF506	UBE2M	PRDX1	UGCG
1545	AC007993.3	ZNF503-AS2	ACTR3	NAXE	UCHL3
1546	AC007996.1	ZNF503-AS1	MBD3	WBP11	UBR5
1547	AC007998.3	ZNF503	PTBP2	CYB5D2	UBE3D
1548	AC007998.4	ZNF502	NDUFA11	EGR2	UBE2N
1549	AC008011.2	ZNF501	RPAIN	PKIG	UBE2E2
1550	AC008014.1	ZNF500	FUS	SSR3	UBE2E1
1551	AC008026.3	ZNF497	TBL1X	AGO2	UBA3
1552	AC008033.3	ZNF496	JCHAIN	YWHAE	UBA1
1553	AC008035.1	ZNF493	SSH2	RNASEH2A	U2AF2
1554	AC008040.1	ZNF492	PPP1R16B	RNF13	U2AF1L4
1555	AC008050.1	ZNF491	GYPC	ZNF280D	TXNL1
1556	AC008055.2	ZNF490	MAN2A1	HOPX	TULP4
1557	AC008056.1	ZNF488	ARPP19	U2AF1L4	TULP2
1558	AC008056.2	ZNF487	RSF1	TMED8	TUFM
1559	AC008056.3	ZNF486	BRI3	TUBB6	TUBD1
1560	AC008060.1	ZNF485	AC005261.1	NUDT1	TUBA1B
1561	AC008060.2	ZNF484	TUG1	METRNL	TTLL5
1562	AC008060.3	ZNF483	KANSL1	AP1G2	TTC4
1563	AC008060.4	ZNF480	FAM126B	SUPT16H	TTC37
1564	AC008060.5	ZNF48	SEMA4B	CGGBP1	TTC21B
1565	AC008063.1	ZNF479	VPS13A	CDC26	TSTD1
1566	AC008063.2	ZNF474	OPA1	TMCO1	TSPYL4
1567	AC008067.1	ZNF473	ATP10D	LMAN2	TSHZ2
1568	AC008073.1	ZNF471	NAA15	PITHD1	TSC22D2
1569	AC008073.2	ZNF470	SAFB	CYTH1	TSC2
1570	AC008074.2	ZNF469	PCBP2	ANGPTL1	TRIP11
1571	AC008079.1	ZNF468	CCNT1	LINC00324	TRIM59
1572	AC008080.1	ZNF467	HNRNPD	LINC02739	TRIM52-AS1
1573	AC008080.2	ZNF462	HNRNPAB	ANXA7	TRBC2
1574	AC008080.3	ZNF461	SYPL1	NECAP2	TRBC1
1575	AC008080.4	ZNF460-AS1	CAMLG	AC025171.3	TRAK1
1576	AC008083.2	ZNF460	ELF2	CMTM7	TRAF2
1577	AC008083.3	ZNF454	ZBTB44	AL356488.3	TPTE
1578	AC008083.4	ZNF451-AS1	DGAT1	ARID4B	TPI1
1579	AC008088.1	ZNF451	PPP1CB	TMEM175	TPD52
1580	AC008103.1	ZNF45	MIS18BP1	ERVK3-1	TP53I11
1581	AC008105.1	ZNF449	HSP90B1	BIRC2	TOX4
1582	AC008105.3	ZNF446	TLN1	FAAP20	TOMM6
1583	AC008114.1	ZNF445	TNK2	RSL1D1	TOGARAM1
1584	AC008115.1	ZNF444	C9orf16	SNX17	TNRC6B
1585	AC008115.2	ZNF443	SERPINB1	TUBGCP6	TNRC6A
1586	AC008115.3	ZNF442	GPX4	ATF7IP	TNNC1
1587	AC008115.4	ZNF441	DNTTIP2	SCAF8	TNFSF10
1588	AC008119.1	ZNF440	CSNK1G3	APBB1IP	TNFRSF18
1589	AC008121.2	ZNF44	SEPTIN1	POLR3GL	TMTC4
1590	AC008121.3	ZNF439	ATP5MPL	EIF2A	TMPO
1591	AC008124.1	ZNF438	EPB41L4A-AS1	FXYD1	TMEM9B-AS1
1592	AC008125.1	ZNF436-AS1	C16orf74	DNAJA2	TMEM9B
1593	AC008127.1	ZNF436	CDYL	IGHGP	TMEM9
1594	AC008133.1	ZNF433-AS1	CBX3	RNH1	TMEM87B
1595	AC008147.1	ZNF433	MAP4	METTL5	TMEM65
1596	AC008147.2	ZNF432	AL645728.1	GATM	TMEM60
1597	AC008149.1	ZNF431	ZBTB20	SNN	TMEM35B
1598	AC008149.2	ZNF430	AKAP17A	SLC39A3	TMEM30A
1599	AC008154.1	ZNF43	DNAJC21	UBE2K	TMEM204
1600	AC008154.2	ZNF429	CCT8	SAMD12	TMEM192
1601	AC008162.2	ZNF428	CEP350	TSSC4	TMEM11
1602	AC008164.1	ZNF426-DT	UQCRQ	NUTF2	TMED4
1603	AC008170.1	ZNF426	ITCH	NPIPB13	TMED2
1604	AC008175.1	ZNF425	CD46	CCNT1	TMCO1
1605	AC008180.2	ZNF423	N4BP2L2	MRPS26	TMC8
1606	AC008243.1	ZNF420	MCUB	MTF2	TMA7
1607	AC008250.1	ZNF419	WAC	HDDC2	TMA16
1608	AC008250.2	ZNF418	SYNE1	RECQL	TM9SF4
1609	AC008264.2	ZNF417	SNHG7	YTHDC1	TM9SF2
1610	AC008267.5	ZNF416	H2AFJ	BEST1	TLR4
1611	AC008268.1	ZNF415	IK	UBXN7	TLE1
1612	AC008269.1	ZNF414	CCDC50	FKBP1A	TIMM50
1613	AC008269.2	ZNF410	NFKBID	CAMK1D	TIMM17A
1614	AC008273.1	ZNF41	LIG1	EMC4	TIGD1
1615	AC008277.1	ZNF408	PPP4R3A	TNFSF9	TIAL1
1616	AC008278.1	ZNF407	SGMS1-AS1	SCIMP	THUMPD1
1617	AC008278.2	ZNF404	SNW1	COA1	THRAP3
1618	AC008280.3	ZNF398	TTC37	NDUFA12	THOC3
1619	AC008281.1	ZNF396	PELI1	MAX	THAP7
1620	AC008378.1	ZNF395	YY1	EIF2AK3-DT	THAP6
1621	AC008391.1	ZNF394	ARL6IP4	FOXN3	THAP2
1622	AC008393.1	ZNF391	HLA-DQA1	MMD	THAP12
1623	AC008395.1	ZNF385D-AS2	MFF	MAP3K1	THADA
1624	AC008397.1	ZNF385D-AS1	RNF216	SEC61G	TFEB
1625	AC008403.2	ZNF385D	CCNT2	MRPL32	TFB2M
1626	AC008403.3	ZNF385C	DDX46	AC008378.1	TET3
1627	AC008406.1	ZNF385B	HERC4	S1PR4	TEP1
1628	AC008406.2	ZNF385A	RUBCN	EIF3A	TECPR1
1629	AC008406.3	ZNF384	CALR	FAM126A	TDG
1630	AC008413.2	ZNF383	MXD4	SNHG16	TCF7
1631	AC008415.1	ZNF382	PIK3AP1	PUM1	TCERG1
1632	AC008429.1	ZNF37A	CLK1	SDHAF1	TCAF2
1633	AC008434.1	ZNF367	CHCHD10	AL591043.2	TBCC
1634	AC008438.1	ZNF366	ENSA	C17orf49	TBC1D14
1635	AC008438.2	ZNF365	ACTR2	PSMC3	TAZ
1636	AC008440.1	ZNF362	MBNL2	CCDC69	TARSL2
1637	AC008440.2	ZNF358	RSBN1L	PKM	TAP2
1638	AC008443.1	ZNF354C	PBXIP1	SELENOW	TAF4B
1639	AC008443.2	ZNF354B	PRDM4	MARCKS	TAF1A
1640	AC008443.3	ZNF354A	CAPZB	SYAP1	TAF15
1641	AC008443.4	ZNF350-AS1	RLIM	PPP1R12A	SYNRG
1642	AC008443.5	ZNF350	U2SURP	AL022328.3	SYNE1
1643	AC008443.6	ZNF35	ARID4B	NMT1	SWSAP1
1644	AC008443.8	ZNF347	PPP1CC	KARS	SUSD6
1645	AC008443.9	ZNF346-IT1	H1FX	MAP3K11	SURF1
1646	AC008453.1	ZNF346	LBH	PLAAT4	SUPT5H
1647	AC008453.2	ZNF345	SAMD9L	AL354733.3	SUMO4
1648	AC008456.1	ZNF343	DNAJC7	OTUD6B-AS1	SULF2
1649	AC008459.1	ZNF341-AS1	ENO1	SLC16A4	STYXL1
1650	AC008462.1	ZNF341	HSH2D	CLTB	STX5
1651	AC008464.1	ZNF34	KLF2	CTNNBL1	STX12
1652	AC008467.1	ZNF33B	USP7	DYNC1I2	STT3B
1653	AC008474.1	ZNF33A	CLASRP	MRPL11	STRN3
1654	AC008494.2	ZNF337-AS1	C19orf53	TPP1	STK4
1655	AC008494.3	ZNF337	IRF8	ALOX5AP	STK25
1656	AC008496.2	ZNF335	TRIP11	TXLNG	STK24
1657	AC008496.3	ZNF334	KCNQ1OT1	LIME1	STAT5B
1658	AC008505.1	ZNF333	SUPT16H	CD24	STAG1
1659	AC008507.2	ZNF330	WASF2	ASAH1	ST6GALNAC4
1660	AC008507.4	ZNF329	COMMD2	FCRL5	ST6GAL1
1661	AC008507.5	ZNF326	HIST1H3D	JAGN1	ST3GAL5-AS1
1662	AC008514.1	ZNF324B	ATP5PF	FUNDC2	SSR1
1663	AC008517.1	ZNF324	TRIM38	AC144652.1	SRSF3
1664	AC008522.1	ZNF322	SRRM1	RGS1	SRPK1
1665	AC008525.1	ZNF320	POLD4	CHMP2B	SRP72
1666	AC008525.2	ZNF32-AS3	LINC01588	NEAT1	SREBF2
1667	AC008532.1	ZNF32-AS2	YTHDF2	FAM76B	SQOR
1668	AC008534.1	ZNF32-AS1	NDUFB1	TENT5C	SPTBN1
1669	AC008537.2	ZNF32	TBC1D9	CXorf40A	SPOP
1670	AC008537.4	ZNF319	ZNF148	GRK3	SPG21
1671	AC008539.1	ZNF318	GUK1	PRKX	SPEN
1672	AC008543.1	ZNF317	ATP5MF	SNRPB2	SPDL1
1673	AC008543.3	ZNF316	CEPT1	NDUFB7	SOCS7
1674	AC008543.4	ZNF311	COPS2	WHAMM	SNX9
1675	AC008543.5	ZNF304	NUAK2	BCAP31	SNX4
1676	AC008549.1	ZNF302	FKBP8	NDUFB4	SNX30
1677	AC008549.2	ZNF300	Z97192.3	LINC01215	SNW1
1678	AC008551.1	ZNF30-AS1	STMN3	ZNF581	SNRPF
1679	AC008554.1	ZNF30	GATAD1	LPP	SNRPD2
1680	AC008555.1	ZNF3	RAC1	CLPP	SNRPC
1681	AC008555.2	ZNF296	DHX37	PSMC1	SNHG6
1682	AC008555.4	ZNF295-AS1	KPNA5	UBA7	SNHG10
1683	AC008555.5	ZNF292	ATAD2B	AZIN2	SNHG1
1684	AC008556.1	ZNF287	MCPH1	PRPF40A	SND1-IT1
1685	AC008558.1	ZNF286A	C18orf32	APPL1	SNAPC5
1686	AC008567.2	ZNF285	CFLAR	SZRD1	SMPD4
1687	AC008567.3	ZNF284	ACSM3	U2AF1	SMC3
1688	AC008568.1	ZNF283	ACBD6	TNPO1	SMAP2
1689	AC008569.1	ZNF282	APPL1	BACH2	SLK
1690	AC008569.2	ZNF281	CEP85L	MRPS34	SLIRP
1691	AC008571.2	ZNF280C	TAOK3	SRPRA	SLC7A6OS
1692	AC008572.1	ZNF280B	SMC5	VPS29	SLC39A10
1693	AC008574.1	ZNF280A	MAPK1IP1L	HNRNPA3	SLC35D1
1694	AC008581.1	ZNF28	GRASP	RBM22	SLC35A3
1695	AC008588.1	ZNF277	TRAM1	CD27	SLC2A9
1696	AC008591.1	ZNF276	WWC3	IGFBP4	SLC2A3
1697	AC008592.1	ZNF275	SRSF11	MRPL40	SLC2A11
1698	AC008592.2	ZNF274	ARF6	MYADM	SLC29A3
1699	AC008592.4	ZNF268	RNMT	CWC27	SLC26A2
1700	AC008592.5	ZNF267	ERBIN	RGS16	SLC25A37
1701	AC008601.1	ZNF264	SP110	SNRNP48	SLC25A28
1702	AC008608.2	ZNF263	DHX40	IRF9	SLC16A7
1703	AC008609.1	ZNF260	RSL1D1	CST7	SLC16A3
1704	AC008610.1	ZNF26	DRAM2	MRPS21	SLC11A1
1705	AC008619.1	ZNF257	SF3B1	FBXO7	SLAIN1
1706	AC008622.2	ZNF256	RYK	GALNT1	SLA2
1707	AC008625.1	ZNF253	KRTCAP2	EIF4A1	SIRT7
1708	AC008627.1	ZNF252P-AS1	RBM4	HMGN3	SIPA1
1709	AC008629.1	ZNF251	UNKL	TGFB1	SINHCAF
1710	AC008632.1	ZNF250	CEP57	CCT4	SIAH2
1711	AC008635.1	ZNF25-DT	ATP2A2	S100A11	SHTN1
1712	AC008641.1	ZNF25	RBBP6	PIK3R1	SHMT2
1713	AC008649.1	ZNF248	EPS15	PPP4R2	SHARPIN
1714	AC008649.2	ZNF24	PPCS	SNHG15	SH3BP5
1715	AC008652.1	ZNF239	FKBP3	PITPNB	SH2D3A
1716	AC008655.1	ZNF236-DT	METTL9	KLHL15	SH2D2A
1717	AC008655.2	ZNF236	MORF4L1	ATXN7L3B	SGO1
1718	AC008659.1	ZNF235	CTNNBL1	AC069224.1	SFXN5
1719	AC008662.1	ZNF234	IDS	HLA-DOA	SFT2D2
1720	AC008662.2	ZNF233	GNB5	PDRG1	SFPQ
1721	AC008663.1	ZNF232	SATB1	TMEM14C	SFMBT1
1722	AC008663.2	ZNF230	CEBPZOS	PLEKHA3	SFI1
1723	AC008663.3	ZNF23	COPS6	AL133342.1	SEZ6
1724	AC008667.1	ZNF229	FNBP4	WAC	SETBP1
1725	AC008667.2	ZNF227	ZNF439	NTAN1	SESTD1
1726	AC008667.3	ZNF226	TMED4	GNB4	SERPINI1
1727	AC008667.4	ZNF225	STK25	RPF1	SERPINE3
1728	AC008669.1	ZNF224	TANK	SRRM1	SERPINB9P1
1729	AC008674.1	ZNF223	DRAP1	USP12	SERPINB1
1730	AC008676.1	ZNF222	NUP88	CALR	SERINC3
1731	AC008679.1	ZNF221	MPHOSPH10	BTK	SEPTIN9
1732	AC008680.1	ZNF219	SEPTIN6	SAP25	SENP7
1733	AC008686.1	ZNF217	PRPF38B	PIK3AP1	SENP6
1734	AC008687.2	ZNF215	SOD1	TRADD	SELPLG
1735	AC008687.3	ZNF214	AC092683.1	AL050309.1	SELENOT
1736	AC008687.4	ZNF213-AS1	SLC16A3	REST	SEC61B
1737	AC008691.1	ZNF213	HNRNPUL2	UIMC1	SDHAF2
1738	AC008696.2	ZNF212	TARDBP	POLR2L	SDHA
1739	AC008700.1	ZNF211	CIAO1	TSIX	SCRN2
1740	AC008703.1	ZNF208	RCN2	RNF115	SCRN1
1741	AC008705.2	ZNF205	LINC00662	COL9A3	SCP2
1742	AC008708.1	ZNF202	RMRP	CTBS	SCLT1
1743	AC008708.2	ZNF200	CIAO2A	KLF9	SCARB2
1744	AC008728.1	ZNF20	AC243960.1	PTPN18	SCAF4
1745	AC008731.1	ZNF2	CHMP4A	ADH5	SCAF11
1746	AC008734.1	ZNF197-AS1	PPHLN1	JMJD6	SATB1
1747	AC008734.2	ZNF197	FNIP1	SLC9A7	SASH3
1748	AC008735.1	ZNF19	AKAP8L	ADAM28	SART3
1749	AC008735.2	ZNF189	LSP1	VPS4B	SAP30BP
1750	AC008735.3	ZNF185	ERCC5	SNRPG	SAMD9
1751	AC008735.4	ZNF184	THOC2	SNRK	SAFB2
1752	AC008736.1	ZNF182	TTC7A	UQCR10	S100A4
1753	AC008736.2	ZNF181	SNX22	EMC3	RUFY3
1754	AC008737.1	ZNF180	SETD2	ANXA2	RSRC2
1755	AC008737.3	ZNF18	IFNAR1	COX17	RRP7A
1756	AC008738.1	ZNF177	YIPF4	DHX9	RPS6KB1
1757	AC008738.2	ZNF175	GNG7	SLC25A42	RPS19BP1
1758	AC008738.3	ZNF174	ZNF766	CD69	RPS19
1759	AC008738.4	ZNF17	IRF9	RAP1A	RPS10
1760	AC008738.5	ZNF169	LINC00667	PLA2G4B	RPL7A
1761	AC008738.6	ZNF165	STK17A	SRI	RPL24
1762	AC008738.7	ZNF16	HSPA9	TBC1D10C	RPL22L1
1763	AC008739.1	ZNF157	NCBP2	MAD1L1	RPL14
1764	AC008741.1	ZNF155	PDK1	DNAJC3	ROCK1
1765	AC008742.1	ZNF154	PRKAG2	GNA12	RO60
1766	AC008743.1	ZNF148	VPS26A	RPL7L1	RNPS1
1767	AC008747.1	ZNF143	YTHDC2	UBE2A	RNF214
1768	AC008750.1	ZNF142	HIGD2A	FUT6	RNF145
1769	AC008750.2	ZNF141	ABCG1	CCT2	RNF141
1770	AC008750.3	ZNF140	GRHPR	SYTL1	RNF139
1771	AC008750.4	ZNF14	NCL	VCAN	RNF13
1772	AC008750.5	ZNF138	SMIM7	SLU7	RNF10
1773	AC008750.7	ZNF136	SLC25A3	DIPK1B	RIPK2
1774	AC008751.3	ZNF135	TMED10	ZNF350	RING1
1775	AC008752.1	ZNF134	PRRC2A	NDUFC2	RIN3
1776	AC008752.2	ZNF133	MFSD14C	LGALS1	RGS7
1777	AC008753.2	ZNF132	TMED9	ELP5	RGS19
1778	AC008753.3	ZNF131	GGA1	NR1D2	RGPD2
1779	AC008758.2	ZNF124	ATR	BORCS7	RFX3-AS1
1780	AC008759.2	ZNF121	HCLS1	NDUFS5	RFTN1
1781	AC008759.3	ZNF12	KLF9	ZNF766	RFK
1782	AC008760.1	ZNF117	SCPEP1	CLEC2D	RFFL
1783	AC008760.2	ZNF114-AS1	HELZ	RGS19	RFC5
1784	AC008761.1	ZNF114	BCL10	RPN2	REXO2
1785	AC008761.2	ZNF112	ATF7IP2	PRKRA	RELB
1786	AC008763.1	ZNF107	PKIG	AC108863.2	REL
1787	AC008764.2	ZNF106	TAGAP	DYNLT3	RECQL
1788	AC008764.3	ZNF100	PTPRA	NIPSNAP1	RCN2
1789	AC008764.5	ZNF10	CEP295	RAB12	RBMS1
1790	AC008764.6	ZMYND19	PRKAR1A	KRI1	RBM6
1791	AC008764.7	ZMYND15	PFDN2	DDX27	RBM4
1792	AC008764.8	ZMYND12	TMEM63A	COMMD8	RBM23
1793	AC008766.1	ZMYND11	SNHG9	CARD16	RBM12B
1794	AC008770.3	ZMYND10-AS1	ZCRB1	EPRS	RBM11
1795	AC008771.1	ZMYND10	TRBC2	GNB1	RBBP6
1796	AC008780.1	ZMYM6	ELOB	KAT6A	RBAK
1797	AC008780.2	ZMYM5	MAP3K11	HDAC1	RB1CC1
1798	AC008781.1	ZMYM4-AS1	RBX1	ACAP2	RASSF5
1799	AC008781.2	ZMYM4	FBRS	TP53TG1	RAP1GAP2
1800	AC008781.3	ZMYM3	PPTC7	CDC42SE1	RALGPS2
1801	AC008786.1	ZMYM1	PCED1B-AS1	NDUFA6	RALGAPB
1802	AC008794.1	ZMPSTE24	SLTM	NCOA3	RAD54B
1803	AC008798.2	ZMIZ2	BRD9	RICTOR	RAD51AP1
1804	AC008798.3	ZMIZ1-AS1	RBMX	ZNF644	RAD21
1805	AC008799.2	ZMIZ1	RPL22L1	ECHDC1	RAD17
1806	AC008805.2	ZMAT5	PPP1R9B	PHF10	RABGGTA
1807	AC008808.1	ZMAT4	SBDS	CCSER1	RABAC1
1808	AC008808.2	ZMAT3	TAF15	WASHC1	RAB9A
1809	AC008825.1	ZMAT2	JOSD1	MCRIP1	RAB6A
1810	AC008840.1	ZMAT1	ARFGAP3	ANKRD13D	RAB4A
1811	AC008852.1	ZKSCAN8	TMEM131L	EMD	RAB43
1812	AC008869.1	ZKSCAN7-AS1	NFE2L2	SSPN	RAB3GAP1
1813	AC008870.1	ZKSCAN7	OCIAD2	TMEM208	RAB37
1814	AC008870.2	ZKSCAN5	EPM2AIP1	ZNF148	RAB29
1815	AC008870.3	ZKSCAN4	IL2RG	FCGRT	R3HDM2
1816	AC008870.4	ZKSCAN3	MRPS25	SESTD1	QSOX1
1817	AC008871.1	ZKSCAN2-DT	LINC01215	ORAI1	QSER1
1818	AC008875.1	ZKSCAN2	PSAP	KBTBD2	PYURF
1819	AC008875.2	ZKSCAN1	SNRPF	MED28	PWWP3A
1820	AC008875.3	ZIM3	TMEM161B-AS1	MLF2	PWWP2B
1821	AC008877.1	ZIM2	ERC1	CTDNEP1	PTPRA
1822	AC008878.4	ZIK1	RNF19A	UBTF	PTPN2
1823	AC008883.1	ZIC5	FUBP1	NPIPB11	PTPMT1
1824	AC008883.2	ZIC4-AS1	XRN2	FAM89B	PTGES2
1825	AC008883.3	ZIC4	GSDMD	WAPL	PTDSS2
1826	AC008885.2	ZIC3	TAX1BP1	MZT1	PTBP3
1827	AC008892.1	ZIC2	FAM49B	PRELID3B	PSTPIP1
1828	AC008894.1	ZIC1	SIN3A	C8orf33	PSMG4
1829	AC008894.2	ZHX3	SF3B3	SLC16A1	PSME2
1830	AC008897.2	ZHX2	AUTS2	SMIM19	PSMD3
1831	AC008897.3	ZHX1	FBXW11	ARG2	PSMC1
1832	AC008906.1	ZGRF1	DDX21	RBX1	PSMB7
1833	AC008906.2	ZGPAT	CDC73	VASP	PSMA7
1834	AC008914.1	ZGLP1	KHDRBS2	IDH3G	PSMA3-AS1
1835	AC008915.1	ZG16B	H2AFY	NDUFS4	PSAP
1836	AC008915.2	ZG16	TASOR	SRP19	PRPF40A
1837	AC008937.1	ZFYVE9	USP6NL	AC068338.2	PRKD2
1838	AC008937.2	ZFYVE28	LYST	ZNF706	PRKCSH
1839	AC008937.3	ZFYVE27	ARID1A	EFCAB14	PRKACA
1840	AC008938.1	ZFYVE26	NECAP1	FABP5	PRDX6
1841	AC008940.1	ZFYVE21	SAP18	PFDN1	PPP4R3B
1842	AC008945.1	ZFYVE19	VCP	MRPL28	PPP2R5A
1843	AC008945.2	ZFYVE16	PTBP1	CYB5R4	PPP2CA
1844	AC008946.1	ZFYVE1	PCMTD1	NAA25	PPP1R7
1845	AC008948.1	ZFY-AS1	LILRB1	NCOA4	PPP1CA
1846	AC008957.1	ZFY	ZNF395	PIM3	PPM1B
1847	AC008957.2	ZFX-AS1	CCDC91	LINC01578	PPM1A
1848	AC008964.1	ZFX	2022-03-06	AC098818.2	PPHLN1
1849	AC008966.1	ZFR2	NBPF14	MACF1	POLR3D
1850	AC008966.2	ZFR	ANKRD13A	KCNQ1OT1	POLR2G
1851	AC008966.3	ZFPM2-AS1	SSU72	PSMA3	POLE4
1852	AC008969.1	ZFPM2	CACUL1	ELP6	PNPLA8
1853	AC008969.2	ZFPM1	GOLGB1	RMRP	PNPLA6
1854	AC008972.1	ZFPL1	GAPVD1	USF2	PNPLA2
1855	AC008972.2	ZFP92	SOS2	RANGRF	PMF1
1856	AC008982.2	ZFP91	CHD6	AC092821.3	PLEKHO1
1857	AC008991.1	ZFP90	STT3B	TIMM17A	PLEKHF2
1858	AC008992.1	ZFP82	MRPS21	ZC3H10	PLEKHB2
1859	AC008993.3	ZFP69B	ACTG1	PSMA5	PLCL2
1860	AC009005.1	ZFP69	FBXO22	SNRNP35	PLAUR
1861	AC009019.1	ZFP64	EPN1	ATRAID	PLAGL1
1862	AC009019.2	ZFP62	PTPN6	ETNK1	PLAC4
1863	AC009021.1	ZFP57	GAS6-AS1	CCNY	PLAAT4
1864	AC009021.2	ZFP42	KIF2A	NARF	PKNOX1
1865	AC009032.1	ZFP41	FBXO7	CORO7	PIP5K1A
1866	AC009034.1	ZFP37	KPNA1	TMEM170A	PIK3CD
1867	AC009035.1	ZFP30	RALY	TGOLN2	PIGX
1868	AC009039.1	ZFP3	PBRM1	PPP1R18	PIGN
1869	AC009041.1	ZFP28	ZNF37A	STAU1	PHIP
1870	AC009041.2	ZFP2	NDUFA13	AC010336.8	PHF14
1871	AC009041.3	ZFP14	PRPF6	GDPD5	PGRMC1
1872	AC009041.4	ZFP1	PDAP1	EIF3J	PGAP3
1873	AC009053.2	ZFHX4-AS1	HIST1H2BD	POLR2F	PFAS
1874	AC009053.3	ZFHX4	ATP9B	LMAN1	PEX6
1875	AC009054.1	ZFHX2-AS1	SF3B6	FGL2	PEX3
1876	AC009054.2	ZFHX2	HECA	PSMA4	PELI1
1877	AC009055.1	ZFC3H1	RBM27	SDF2L1	PDLIM5
1878	AC009055.2	ZFAT-AS1	PPP1CA	RNPC3	PDE5A
1879	AC009060.1	ZFAT	TRA2A	SARNP	PDCD7
1880	AC009061.1	ZFAND5	ADGRE5	BCAS4	PCYT1B
1881	AC009061.2	ZFAND4	SSB	POLE4	PCSK7
1882	AC009063.1	ZFAND3	KIF20B	MRPL9	PCSK5
1883	AC009063.2	ZFAND2B	MTERF4	CCND3	PCMTD2
1884	AC009063.3	ZFAND2A	SEPTIN9	ATP13A1	PCGF5
1885	AC009065.1	ZFAND1	SNRK	TIMM13	PCED1B-AS1
1886	AC009065.2	ZER1	FAM214A	GNA13	PAXX
1887	AC009065.3	ZEB2-AS1	TCOF1	ERGIC2	PAXBP1-AS1
1888	AC009065.4	ZEB1-AS1	STAT3	VAMP5	PATL1
1889	AC009065.5	ZEB1	CYTH4	PLGRKT	PARP15
1890	AC009065.6	ZDHHC9	ZC3HAV1	TRAK2	PARG
1891	AC009065.7	ZDHHC8	CXorf38	NDUFAF3	PAFAH1B1
1892	AC009065.8	ZDHHC7	PKN1	RBM27	PACS1
1893	AC009075.1	ZDHHC6	ZNF644	DECR1	P2RX5
1894	AC009081.1	ZDHHC5	ERAP2	CBL	OXNAD1
1895	AC009081.2	ZDHHC4	LAPTM4A	MAP3K12	OTUD4
1896	AC009087.1	ZDHHC3	TOP1	TNRC6C-AS1	OSGEP
1897	AC009088.1	ZDHHC24	ANAPC5	SLC66A2	OSBPL3
1898	AC009088.2	ZDHHC23	CCDC85B	SUPT4H1	ORAI2
1899	AC009088.3	ZDHHC22	TEPSIN	PRKACB	OPA1
1900	AC009090.1	ZDHHC21	PIK3IP1	PPP1R15B	OGFR
1901	AC009090.2	ZDHHC20-IT1	CREB1	TMPO	OFD1
1902	AC009090.3	ZDHHC20	TMPO	PPP4R3A	ODC1
1903	AC009090.6	ZDHHC2	RNPS1	RESF1	OCIAD2
1904	AC009093.1	ZDHHC19	RASAL3	EMC6	NXT1
1905	AC009093.2	ZDHHC18	CCDC130	AMT	NUTM2B-AS1
1906	AC009093.4	ZDHHC17	HNRNPA0	GLS	NUTF2
1907	AC009093.5	ZDHHC16	AC079305.3	PPM1G	NUSAP1
1908	AC009093.6	ZDHHC15	SNX1	RNASEH1	NUP42
1909	AC009095.1	ZDHHC14	CLINT1	TNFAIP3	NUP214
1910	AC009097.1	ZDHHC13	FAM204A	ARL6IP1	NUDT9
1911	AC009097.2	ZDHHC12	COPE	RAB4A	NUDT5
1912	AC009097.3	ZDHHC11B	BICD2	PCMT1	NUDCD3
1913	AC009097.4	ZDHHC11	CWF19L2	TSN	NT5M
1914	AC009102.1	ZDHHC1	USP33	KTN1	NSMCE1
1915	AC009102.2	ZDBF2	SLC25A42	ZNF518B	NSFL1C
1916	AC009102.4	ZCWPW2	TMEM243	DDRGK1	NSD2
1917	AC009107.1	ZCWPW1	TLK1	ATP5PB	NRIP1
1918	AC009107.2	ZCRB1	PLEKHJ1	TTC14	NRARP
1919	AC009108.2	ZCCHC9	BTN3A2	FAM30A	NR1H2
1920	AC009108.3	ZCCHC8	DENR	BICD2	NPM3
1921	AC009110.1	ZCCHC7	S100A10	RSF1	NPHP3
1922	AC009113.1	ZCCHC4	USP3	DHX40	NOM1
1923	AC009113.2	ZCCHC3	PHIP	SYS1	NOL4L
1924	AC009117.2	ZCCHC24	ZNHIT6	WDFY2	NMB
1925	AC009118.1	ZCCHC23	PRKDC	SSB	NLRP1
1926	AC009118.2	ZCCHC2	NAP1L4	PCNX2	NLRC5
1927	AC009118.3	ZCCHC18	EFCAB14	ANKRD36B	NLRC3
1928	AC009119.1	ZCCHC17	SMG1	UBE2H	NLK
1929	AC009119.2	ZCCHC14	GAS5	PSMA6	NKG7
1930	AC009120.2	ZCCHC13	LMBRD1	WDR11	NKAPD1
1931	AC009120.3	ZCCHC12	ASB8	CATSPERG	NIF3L1
1932	AC009120.4	ZCCHC10	VPS4B	SMC6	NFE2L2
1933	AC009120.5	ZC4H2	SS18	CEBPZ	NEMP1
1934	AC009121.2	ZC3HC1	KDM5B	AC244213.1	NEK9
1935	AC009121.3	ZC3HAV1L	AP3M1	SP3	NEK7
1936	AC009121.4	ZC3H8	PPIP5K2	APBB3	NEDD1
1937	AC009123.1	ZC3H7B	CCNDBP1	VEGFB	NDUFV2-AS1
1938	AC009126.1	ZC3H7A	AC051619.8	N4BP2L2	NDUFS5
1939	AC009127.1	ZC3H6	ADAM10	SRM	NDUFC2
1940	AC009133.1	ZC3H4	ARL17A	BANF1	NDUFC1
1941	AC009133.2	ZC3H3	ZNF431	AC137932.3	NDUFB7
1942	AC009133.3	ZC3H18	CHD1	TLR10	NDUFB1
1943	AC009133.4	ZC3H14	AC108863.2	ARL8A	NDUFA3
1944	AC009134.1	ZC3H13	NUP210	MRPL43	NDST2
1945	AC009135.1	ZC3H12D	BST2	SYP	NDOR1
1946	AC009137.1	ZC3H12C	XRRA1	CDK5RAP3	NCR3
1947	AC009137.2	ZC3H12B	CYLD	LENG1	NCOA7
1948	AC009139.1	ZC3H12A	COX8A	CSNK2B	NCOA2
1949	AC009139.2	ZC3H11B	DZIP3	ABT1	NCF4
1950	AC009141.1	ZC3H11A	KPNA6	DCP2	NBPF9
1951	AC009142.1	ZC2HC1C	TMEM258	PSENEN	NBPF3
1952	AC009145.1	ZC2HC1B	MAPKAP1	KIAA0040	NBPF19
1953	AC009145.2	ZC2HC1A	JAK2	PSMB8-AS1	NBPF14
1954	AC009145.3	ZBTB9	PRRC2B	ERP44	NASP
1955	AC009148.1	ZBTB8OS	TCEA1	IER3IP1	NAMPT
1956	AC009152.1	ZBTB8B	SLF2	CBLL1	NAGPA
1957	AC009152.3	ZBTB8A	PCGF5	ORMDL3	NADSYN1
1958	AC009152.6	ZBTB7C	ZNF736	EIF6	NABP1
1959	AC009154.1	ZBTB7B	TMEM230	CD46	NAA40
1960	AC009154.2	ZBTB7A	CDK19	WDR48	NAA20
1961	AC009158.1	ZBTB6	CCDC12	PPP1R12C	N4BP2L1
1962	AC009159.1	ZBTB5	RUNX1	KCMF1	N4BP1
1963	AC009159.2	ZBTB49	ARID4A	PTS	MZF1
1964	AC009159.3	ZBTB48	HOOK3	AL356804.1	MYO1G
1965	AC009163.1	ZBTB47	PPP2R2D	AC132192.2	MYL12B
1966	AC009163.4	ZBTB46-AS1	PPP1R12A	CLTA	MYDGF
1967	AC009163.6	ZBTB46	ZNF33A	HNRNPH2	MYADM
1968	AC009163.7	ZBTB45	RNASEK	IREB2	MXD4
1969	AC009166.1	ZBTB44-DT	PPP3CA	IGLC7	MX1
1970	AC009166.3	ZBTB44	ARIH1	AP003774.2	MTR
1971	AC009167.1	ZBTB43	PIKFYVE	THOC2	MTPN
1972	AC009171.2	ZBTB42	PIK3C2A	LINC01013	MTHFD1
1973	AC009185.1	ZBTB41	SUMO3	ARL2	MTG1
1974	AC009226.1	ZBTB40-IT1	KPNA4	EPB41	MTFR1
1975	AC009227.1	ZBTB40	PRKCSH	LAT2	MSRA
1976	AC009227.2	ZBTB4	ECHDC1	XPA	MSL1
1977	AC009228.1	ZBTB39	PPP2R5E	PPBP	MSANTD1
1978	AC009229.1	ZBTB38	JAK3	RILPL2	MRPS35
1979	AC009229.2	ZBTB34	QRSL1	GPATCH8	MRPS22
1980	AC009229.3	ZBTB32	FBXO11	PRKD3	MRPS15
1981	AC009230.1	ZBTB3	RBBP7	ZBTB1	MRPL54
1982	AC009234.1	ZBTB26	DNAJB14	TRA2A	MRPL35
1983	AC009236.1	ZBTB25	PSMA4	PAFAH1B2	MRPL3
1984	AC009236.2	ZBTB22	SORL1	STAT3	MRPL19
1985	AC009237.14	ZBTB21	SNRPD1	APBB2	MRPL10
1986	AC009237.15	ZBTB20-AS5	QSOX2	2022-03-02	MRNIP
1987	AC009242.1	ZBTB20-AS4	ZNF622	MICOS10	MRGBP
1988	AC009248.2	ZBTB20-AS3	MKNK2	ADIPOR2	MPLKIP
1989	AC009248.3	ZBTB20-AS2	PPP1R15B	ERAP2	MOB4
1990	AC009262.1	ZBTB20-AS1	ZNF493	CCT6A	MNAT1
1991	AC009264.1	ZBTB20	HEXD	DPY30	MME
1992	AC009268.2	ZBTB2	SRP9	MYO1F	MLYCD
1993	AC009268.3	ZBTB18	CCDC32	HNRNPAB	MKNK2
1994	AC009269.2	ZBTB17	PDLIM1	SRP9	MIS18BP1
1995	AC009269.3	ZBTB16	SRSF6	ACBD3	MIER1
1996	AC009269.4	ZBTB14	DOCK2	RNF213-AS1	MIEF1
1997	AC009269.5	ZBTB12	RAP1GDS1	AP1S1	MICOS10
1998	AC009271.1	ZBTB11-AS1	LUC7L2	FIP1L1	MICAL1
1999	AC009271.2	ZBTB11	NEIL1	ZSWIM3	MGMT
[truncated: 34,602 more rows]

## Sheet: CD4+ T cell
Rank	LASSO gene list	LightGBM gene list	MCFS gene list	mRMR gene list	PFI gene list
1	RPL10	RPS3A	MT-ND3	MT-ND3	RPS26
2	PLCG2	RPS26	MT-CO3	RPS26	RPL7
3	B2M	MTRNR2L12	MT-CO1	JUN	JUN
4	RPS2	MT-ND3	B2M	MT-CO3	RPS27
5	RPS3	JUN	RPL10	PLCG2	FOS
6	TXNIP	MT-CO3	MT-ND5	JUNB	RPL41
7	RPS4X	RPL10	MT-ND4	B2M	EEF1G
8	MT-CO3	PLCG2	MT-ATP6	MT-CO1	MT-ND4L
9	RPL3	JUNB	MT-CYB	RPS4X	RPS13
10	MALAT1	TXNIP	MT-CO2	FOSB	RPL18
11	XIST	MT-CO2	RPS4X	MT-ND5	RPL12
12	RPL5	RPS3	RPS3A	FOS	ITGB1
13	MT-CO2	FOS	RPL3	RPL5	JUNB
14	RPS27	FOSB	RPS29	MT-ND4	MT-ND3
15	LTB	B2M	MT-ND1	MTRNR2L12	CD52
16	PTPRC	RPS5	RPS3	RPS3A	RPS4X
17	PASK	RPL5	RPL41	RPL10	IER5
18	RPS5	MT-CO1	MT-ND2	RPS29	CXCR4
19	MTRNR2L12	XIST	JUN	MT-CYB	MALAT1
20	IKZF1	JUND	RPS14	IER2	RPS20
21	NSF	MTRNR2L1	RPL5	MT-CO2	RPL9
22	RPL13	MT-ND4	RPS27	RPL3	MYL12B
23	GIMAP7	CCL5	RPL11	DUSP1	RPS3
24	MT-ND2	MT-ND1	RPL18	RPL18	MT-CO3
25	ADTRP	TNFAIP3	TMSB4X	RPL15	EEF1A1
26	STAT3	RPS4X	PLCG2	JUND	MT-ATP6
27	PIK3R1	RPL9	RPS28	RPL41	TNFAIP3
28	SF1	S100A9	RPL19	MT-ATP6	S100A4
29	RPL11	RPL3	RPL7A	RPSA	RPS3A
30	SAMHD1	HLA-E	HEXIM1	SRGN	MT-ND1
31	NSA2	HLA-A	RPL15	MT-ND1	RPS12
32	TSHZ2	EIF1	RPL9	RPS3	DDX3X
33	ARL17A	DUSP1	RPS2	PPP1R15A	RPL7A
34	SESN3	TPT1	RPS6	MT-ND2	ZFP36L2
35	FAM13A	SRGN	RPL18A	RPS5	RPS23
36	BCL11B	DDX5	RPS26	GADD45B	RPS29
37	CES3	NFKBIA	FOSB	RPL9	NACA
38	RPL7A	SNHG5	RPL30	RPS28	SF1
39	MYOM2	RPS7	RPS27A	ACTB	MT-ND2
40	LUC7L3	RPS27A	TPT1	RPL7	FOSB
41	STK4	RPS27	RPS12	HEXIM1	IDS
42	RPS7	RPL19	EEF1A1	RPS14	MT-CYB
43	PRMT2	DDX3X	RPL13	RPL7A	SRGN
44	NRDC	IGLC2	GADD45B	HLA-A	RPL34
45	POLR3E	FGL2	RPL34	RPS27	RPL10A
46	SEPTIN7	RPS12	RPS23	ID2	IKZF1
47	AC022784.1	MT-ND2	RPS18	TMSB4X	AC007952.4
48	RPS27A	NEAT1	RPS21	RPS7	RBM39
49	AC008969.1	HLA-C	RPL32	MT-ND4L	JUND
50	NPIPB15	RPL37A	RPL6	RPL14	HLA-C
51	LINC02576	EEF1B2	RPS9	SH3BGRL3	CCNL1
52	RIC3	UBC	MT-ATP8	EEF1G	UBC
53	SEPTIN2	RPL14	RPL7	RPL11	MT-ND5
54	AC233976.2	MSI2	RPS15A	RPL13	ARPC2
55	RPL19	AC007952.4	RPS7	TNFAIP3	IER2
56	CFAP70	MT-ND5	RPSA	RPL18A	RPL10
57	RPS28	LYZ	SLC38A2	SLC38A2	LUC7L3
58	AC005225.2	IER2	RPL26	NACA	HLA-DPA1
59	ATXN7	S100A4	RPL14	RPL19	EIF1
60	GAS8	MALAT1	NACA	SNHG5	TBC1D10C
61	AC092279.1	GZMA	RPS5	RPS27A	B2M
62	GCC2	AL627171.2	MT-ND4L	RPS21	RPS2
63	RBBP4	RPS8	RPLP1	MT-ATP8	RPL14
64	IP6K1	LTB	RPL21	RPL6	SESN3
65	ZNF207	CXCR4	RPS24	RPS23	RPS7
66	AL354733.3	ITGB1	RPL10A	RPS9	RPS28
67	GZMK	RPSA	RPL13A	RPS15A	RPS14
68	HIVEP1	PPP1R15A	FOS	UBC	MT-CO1
69	CDKN1B	BTG1	RPL23A	RPL26	HLA-DQB1
70	GIMAP1	RPS2	RPL17	FAU	DUSP1
71	Z97192.1	PASK	RPL8	FTH1	ZAP70
72	ERCC6L2	AKAP9	RPL28	RPS6	RPL5
73	STON1	LUC7L3	RPS16	RACK1	Z93241.1
74	VAMP2	ITM2B	RPL39	PPP1R10	RPL8
75	ERVMER61-1	GZMH	HIST1H2BG	RPS24	PFN1
76	EGR3	FTH1	FAU	RPS2	CCL5
77	ARID2	TSC22D3	RACK1	DDX3X	RPL13
78	AL133330.1	SYNE2	RPS8	RPL10A	MT-ND4
79	2022-03-08	S100A11	CSKMT	CCL5	MT-CO2
80	WDR66	NKG7	RPL35A	TXNIP	GZMA
81	HLA-F-AS1	EGR1	RPL37	RPL22	FKBP11
82	LINC00824	ANKRD13D	RPL27A	AC007952.4	EEF1B2
83	DNA2	RPS6	RPS13	RPL34	DDX17
84	MAST1	FOXP1	RPS19	HLA-E	AC020916.1
85	ANKRD12	SARAF	EEF1G	RPL30	RPS5
86	PCNP	RPS29	RPL29	RPL39	RPL28
87	SVIP	PTPRC	EGR1	NR4A2	PPP1R15A
88	CNOT6	ZFAS1	RPL37A	RPS16	TXNIP
89	RCAN3	RPS14	PGGHG	RPL17	SNRPB
90	AC104162.2	RPL15	RPLP2	XIST	SAT1
91	AL022329.1	RPL11	EEF1B2	RPS13	NKG7
92	NRN1L	PNISR	EIF4A3	RPL23A	ITM2B
93	JPX	MT-CYB	AL021155.5	NFKBIA	ZFP36
94	CPEB1-AS1	HIST1H2BG	HIST2H2AA4	RPL8	SRSF7
95	PRKAA1	RPL23A	RPS11	ITM2B	SOCS1
96	APOLD1	RPL7A	ID2	FTL	RPS9
97	STK32C	RPL30	RPL22	GZMA	RPL22
98	DCTN6	RPL26	PPP1R10	EEF1B2	FOXP1
99	CPNE6	HLA-DQB1	RPS15	HIST1H2BG	FHIT
100	SPSB2	CD69	JUNB	BTF3	TPT1
101	A1BG	SRRM2	SNHG5	IL32	TMSB4X
102	A1BG-AS1	RPL13	RPL24	RPL35A	RPL37A
103	A1CF	GCC2	RPS25	DUSP2	RPL32
104	A2M	RPS18	ARHGAP4	RPL21	PTPRC
105	A2M-AS1	PPP1R10	SNHG12	HIST2H2AA4	KLF2
106	A2ML1	HOPX	IER2	EIF1	ANKRD36C
107	A2ML1-AS1	HLA-DRB1	TUBB4B	MYL12A	XIST
108	A2ML1-AS2	HEXIM1	UBA52	EEF1A1	UBE2D2
109	A3GALT2	ANXA1	HIST1H2AC	H3F3A	SH3BGRL3
110	A4GALT	STK4	RPL38	RPL32	RPS8
111	A4GNT	SRP14	MTRNR2L12	EGR1	RPS25
112	AAAS	SAMHD1	TXNIP	UBA52	RPL6
113	AACS	RPL32	SOCS1	NPM1	LTB
114	AADAC	MT-ND4L	PTCH2	RPL37	AHNAK
115	AADACL2	MT-ATP6	IER5L	SRSF7	ACTB
116	AADACL2-AS1	MACF1	WDR74	RPL27A	UQCRB
117	AADACL3	GADD45B	RPL36	RPS12	RPSA
118	AADACL4	BCL11B	AL360012.1	MTRNR2L1	RPS27A
119	AADAT	SLC38A2	HIST1H2AG	S100A4	RPS24
120	AAGAB	RSRP1	HLA-A	RPS19	RPS15A
121	AAK1	RPS23	POLR2A	LTB	RPLP1
122	AAMDC	RPL6	ZAP70	RPLP2	RPL30
123	AAMP	RGS1	EIF1	TUBB4B	RPL19
124	AANAT	GIMAP5	AC025164.1	RPS11	PPP1R10
125	AAR2	DDX6	DUSP1	RPS18	PLCG2
126	AARD	C9orf78	HIST1H4C	ITGB1	PDE4D
127	AARS	ZFP36L2	CITED2	RPL29	PDE3B
128	AARS2	RPLP1	FTL	RPL37A	MTRNR2L1
129	AARSD1	RPL27	Z93241.1	IER5	HLA-A
130	AASDH	ID2	RPL27	RPS25	EIF4G2
131	AASDHPPT	HNRNPU	SAT1	AC020916.1	EIF4B
132	AASS	FHIT	INTS6	CALM1	TSPO
133	AATBC	EEF1G	CSRNP2	COX4I1	RPS18
134	AATF	EEA1	TMSB10	ANXA1	RPL11
135	AATK	CHD2	IER5	TPT1	NR4A2
136	ABALON	AAK1	BRD2	EIF4A3	MTRNR2L12
137	ABAT	RPLP2	RPL35	RPL24	HOPX
138	ABCA1	RPL7	MTRNR2L1	RPL27	HLA-E
139	ABCA10	PCED1B-AS1	RPS20	GZMH	TSC22D3
140	ABCA12	EEF1A1	RPL31	CSKMT	STAT3
141	ABCA13	EDF1	RPL36A	CD48	SLC38A2
142	ABCA2	CYBA	GZMH	SARAF	SARAF
143	ABCA3	CSKMT	RPL12	RPS8	RPS6
144	ABCA4	BCL2	LTB	CD52	NFKBIA
145	ABCA5	ADTRP	BTF3	SRP14	LEF1
146	ABCA6	ACTB	CCL5	RPL4	KMT2E-AS1
147	ABCA7	AC245014.3	NPM1	RPS15	ITPR3
148	ABCA8	YME1L1	SH3BGRL3	IER5L	HIST1H4C
149	ABCA9	THRAP3	CCDC88B	RPL38	GZMH
150	ABCA9-AS1	SRSF7	SRGN	GIMAP7	FTH1
151	ABCB1	SPCS3	SGK1	USP9Y	FGL2
152	ABCB10	SFPQ	GZMA	AL021155.5	CIRBP
153	ABCB11	RPS28	PPP1R15A	RPL23	CD46
154	ABCB4	RPS25	HOPX	RPL13A	CAMK4
155	ABCB5	RPS16	RPL23	PFN1	BCL11B
156	ABCB6	RPS15A	COX4I1	ATP5F1E	AL499604.1
157	ABCB7	RNF213	NABP1	SAT1	ZFAS1
158	ABCB8	PTMA	AC007952.4	PFDN5	ZEB2
159	ABCB9	NSA2	JUND	HLA-DPB1	YME1L1
160	ABCC1	HIST1H1E	PLK2	RPL28	VAMP2
161	ABCC10	H3F3A	ANKRD36C	RPL35	USP9Y
162	ABCC11	FBXO3	TNFAIP3	PPIA	TRGC2
163	ABCC12	CCNL1	ANKRD36	NKG7	TPM3
164	ABCC2	ATG2A	ACTB	RPL36A	SURF1
165	ABCC3	TRA2B	FTH1	AL360012.1	SNHG8
166	ABCC4	TMSB4X	RPLP0	RPL31	RPS19
167	ABCC5	SORL1	TNF	EIF3E	RPL36A
168	ABCC5-AS1	SH3BGRL3	S100A4	PGGHG	RPL29
169	ABCC6	RPL38	NKG7	TOMM7	RPL24
170	ABCC8	RPL18	TMEM259	CLIC1	RBM33
171	ABCC9	NPM1	NR4A2	TSC22D3	N4BP2L2
172	ABCD1	NACA	TCIRG1	HINT1	LINC01578
173	ABCD2	MT-ATP8	GOLGA8B	RPS17	LEPROTL1
174	ABCD3	ITGA4	EEF1D	SOCS1	HSP90AA1
175	ABCD4	IKZF1	PTMA	RPL36	HNRNPDL
176	ABCE1	HIST1H4C	HLA-E	OAZ1	H3F3B
177	ABCF1	FOSL2	FGFBP2	PTCH2	DUSP2
178	ABCF2	CLUAP1	UTRN	RPLP1	DGKA
179	ABCF3	CLK1	XIST	HLA-C	CSKMT
180	ABCG1	BTN3A2	RPL4	RPS20	CRIP1
181	ABCG2	ATM	NR4A1	HOPX	CELF2
182	ABCG4	ANKRD12	EHBP1L1	ZFP36	BRD2
183	ABCG5	AHNAK	MYL12A	RPLP0	ANXA5
184	ABCG8	AC020916.1	PLK3	LUC7L3	AL627171.2
185	ABHD1	TRPC4AP	CD48	ATP6V0E1	ZFAND5
186	ABHD10	TMPO	ARHGAP45	AL499604.1	TUBB4B
187	ABHD11	SMAD7	ARHGEF1	CFL1	TRA2B
188	ABHD12	SH3GLB1	IRF1	CXCR4	TIMP1
189	ABHD12B	RPS9	PFDN5	NOP53	TGFB1
190	ABHD13	RPS19	CALM1	Z93241.1	TAX1BP1
191	ABHD14A	RPS13	USP9Y	EEF1D	SRSF5
192	ABHD14B	RPL41	RPS17	PPDPF	SKP1
193	ABHD15	RPL22	IGLC2	PTPRC	SFPQ
194	ABHD15-AS1	RBM39	GRK2	SNHG12	RPS21
195	ABHD16A	MCUB	IL32	IFITM2	RPS16
196	ABHD16B	IRF1	ITM2B	IGLC2	RPS11
197	ABHD17A	IFITM1	TLE4	TMSB10	RPL27
198	ABHD17B	GIMAP7	ANKRD13D	CSRNP2	RPL26
199	ABHD17C	GGNBP2	TMC8	CST7	RAP1B
200	ABHD18	FAU	HLA-C	BRD2	RAB29
201	ABHD2	EIF1AX	GIMAP7	CD99	NR4A1
202	ABHD3	CDC37L1	AC020916.1	HIST1H2AC	NEU1
203	ABHD4	ASH1L	ZFAS1	HNRNPA1	MT-ND6
204	ABHD5	ZRSR2	LYZ	HIST1H2AG	M6PR
205	ABHD6	ZNF766	S100A9	S100A10	IRF1
206	ABHD8	ZNF75A	SRP14	TSPYL2	FTL
207	ABI1	ZNF331	TOMM7	EEF2	EMP3
208	ABI2	ZFP36	CST7	ARPC3	CLEC2D
209	ABI3	UTRN	H3F3A	CD69	CD69
210	ABI3BP	USP28	MYO1F	VIM	CD53
211	ABITRAM	UPF3A	UBC	TMEM59	CCDC88B
212	ABL1	STAT3	NFKBIA	NME2	CBX3
213	ABL2	ST13	TTN	CITED2	CALM1
214	ABLIM1	SRSF3	HLA-DRB1	PTMA	BTG1
215	ABLIM2	SNHG8	SIGIRR	NSA2	ATM
216	ABLIM3	SF3B1	SRSF7	TSPO	ANXA1
217	ABR	SAMD9	FGL2	WDR74	AMD1
218	ABRA	RPS15	TSPYL2	RPL12	AC025164.1
219	ABRACL	PFN1	ATP5F1E	DDX3Y	ZBTB25
220	ABRAXAS1	PABPC1	EIF3E	ARHGAP4	YBX1
221	ABRAXAS2	OSTF1	AL499604.1	PNRC1	WDR74
222	ABT1	NAP1L1	SNRNP70	HCST	UBB
223	ABTB1	MIS18BP1	AC245014.3	INTS6	TSPYL2
224	ABTB2	MED13	TSC22D3	AL627171.2	TSHZ2
225	AC000032.1	LEPROTL1	HLA-DQB1	ZFAS1	TPI1
226	AC000035.1	ILF3	ITGAL	PPIB	THUMPD1
227	AC000036.1	HSP90AA1	UBE2S	PLK2	SUMO2
228	AC000050.1	HNRNPA3	CD3G	STK4	SPCS3
229	AC000058.1	HLA-DPA1	C12orf75	EIF1AX	SNHG5
230	AC000061.1	FUS	TMEM107	ZNF331	SNHG32
231	AC000065.1	FAM13A	ZFP36	SUMO2	RPS17
232	AC000065.2	EIF4A1	NDRG1	ATP5MC2	RPS15
233	AC000067.1	EIF3E	NBEAL2	ARL4C	RPL38
234	AC000068.1	EIF2AK2	NOP53	C12orf75	RPL3
235	AC000068.2	CHST11	PLEC	PSME1	RPL27A
236	AC000068.3	CDC42SE2	H2AFX	AC025164.1	RPL23A
237	AC000072.1	ARHGDIB	SNHG29	HSP90AA1	RPL17
238	AC000082.1	APBB1IP	DUSP2	SNRPB	RPL13A
239	AC000085.1	WDR74	TBC1D10C	GABARAP	PTMA
240	AC000099.1	VAMP2	CXCR4	SLC2A3	PSMA3-AS1
241	AC000113.1	TUBA1B	TCF25	GYPC	PSIP1
242	AC000120.1	TRAC	HNRNPA2B1	ST13	PJA2
243	AC000123.1	TOMM5	SARAF	ERP29	PEBP1
244	AC000124.1	TMEM165	SERTAD1	SSR2	NR3C1
245	AC000372.1	TCF25	CD52	TMEM123	NEAT1
246	AC000403.1	STT3B	LUC7L3	TLE5	NAMPT
247	AC001226.1	STK10	NPIPB5	ARL6IP5	NAA38
248	AC002044.1	ST6GALNAC1	ZEB2	TOMM20	MT-ATP8
249	AC002056.2	SSR3	SLC2A3	SF1	MSL1
250	AC002057.1	SNU13	SPG7	CD53	LYZ
251	AC002057.2	SNRPN	NSA2	GAPDH	KRTCAP2
252	AC002059.1	SNRNP70	MED29	EIF3F	KIF5B
253	AC002064.1	SMCHD1	MYO15B	FXYD5	KHDC4
254	AC002064.2	SF1	ARPC3	HMGB1	JOSD1
255	AC002066.1	SEC61B	AC087239.1	IDS	JAK1
256	AC002069.2	SCRN3	NEU1	EMP3	IL32
257	AC002070.1	SAT1	RGS1	CD3G	HSPA5
258	AC002072.1	RPL39	HLA-DPA1	GUK1	HNRNPC
259	AC002074.1	RPL36	ANXA1	PSMA7	HLA-DPB1
260	AC002074.2	RPL34	S100A10	HLA-DRB1	HLA-B
261	AC002076.1	RPL28	RASGRP2	ZFP36L2	HIST2H2AC
262	AC002091.1	RNASET2	MYL12B	PARK7	HERPUD1
263	AC002091.2	RIPOR2	ANKRD11	NDUFA4	GSTK1
264	AC002094.2	PRMT2	HLA-DPB1	SGK1	GOLGA4
265	AC002094.4	PRKRIP1	ITGB1	ETS1	GNAI2
266	AC002101.1	PLEKHM2	MALAT1	GTF3A	GIMAP1
267	AC002115.1	PFDN5	YME1L1	TNF	GADD45B
268	AC002116.2	PDIA3	SMAD7	OST4	FAU
269	AC002128.1	PAAF1	UQCRB	MYL12B	EMB
270	AC002306.1	OGA	DDX3X	KDM5D	DDX5
271	AC002310.1	MYH9	ADTRP	TUBA1B	CTSC
272	AC002310.2	MTRNR2L8	ERN1	PEBP1	CST7
273	AC002331.1	MED28	S100A6	IL7R	CORO1A
274	AC002347.1	MARF1	PFN1	TAGLN2	CLDND1
275	AC002347.2	KRR1	EIF3K	UBE2D2	CEBPB
276	AC002351.1	KLF2	CD3D	YPEL5	CCR7
277	AC002368.1	IGHM	COX7C	RGS10	ARHGAP4
278	AC002375.1	HLA-DPB1	GOLGA8A	TIMP1	APRT
279	AC002377.1	HLA-B	TUBA1A	ITM2A	ANKRD44
280	AC002378.1	ENSA	SNHG1	GNAI2	AL662844.4
281	AC002383.1	EMC3	IFRD1	APRT	AC087239.1
282	AC002386.1	EIF4E2	HINT1	PTP4A2	ZBTB1
283	AC002398.1	EFHD2	PPIA	LINC01578	XRN1
284	AC002398.2	EEF2	RGS2	HLA-B	UTRN
285	AC002401.1	EEF1D	ARL4C	SELENOK	TUT4
286	AC002401.2	DENND2D	TUBA1B	FGFBP2	TMSB10
287	AC002401.3	CYTIP	LDHB	CHCHD2	TMEM259
288	AC002401.4	CLEC2D	ATF4	ZAP70	TMED9
289	AC002407.1	CLDND1	MT-ND6	EDF1	STX16
290	AC002428.1	CD52	TMC6	RHOA	SSBP1
291	AC002428.2	CD27	ANXA2	CNBP	SRSF10
292	AC002429.2	BTF3	AHNAK	SUB1	SMYD4
293	AC002451.1	BRD1	CLIC1	RSL24D1	SLC9A3R1
294	AC002454.1	ATXN7L3B	ARHGDIB	ARHGDIB	SF3B5
295	AC002456.1	ARPC2	S100A11	TRIR	SET
296	AC002458.1	ARID1B	LEPROTL1	PSMB1	SERBP1
297	AC002460.1	ZFP3	SUMO2	SSR4	SELENOK
298	AC002460.2	USP15	MKNK2	YWHAB	RSL1D1
299	AC002463.1	TUBB4B	ARL4A	CREM	RPS10
300	AC002464.1	TUBA1A	HLA-B	CD3D	RPLP2
301	AC002465.1	TRIM38	CHCHD2	S100A11	RPL31
302	AC002465.2	TRIM22	PIEZO1	SEPTIN7	RPL15
303	AC002467.1	TRBC2	EFHD2	HIST1H4C	PSMB3
304	AC002470.1	TRAF3IP3	KLRB1	RCAN3	PPIG
305	AC002472.1	TPR	MYO1G	SMDT1	PMAIP1
306	AC002480.1	TMOD3	HERPUD1	ANAPC16	PCM1
307	AC002480.2	TCF7	ATP2B1-AS1	RBM39	PAG1
308	AC002511.1	STK17B	NLRP1	FYB1	NPIPB5
309	AC002511.2	SRSF5	CCNL2	SRSF5	NORAD
310	AC002519.1	SON	CCDC144A	ISG20	NME2
311	AC002529.1	SOCS3	CD3E	LITAF	NDUFB11
312	AC002542.6	SLTM	SNHG3	LEPROTL1	NDUFAF3
313	AC002546.1	SLC38A1	AL121944.1	ATP5ME	NCL
314	AC002550.1	SLC2A3	ALOX5AP	GZMM	MTDH
315	AC002550.2	SLC22A18	PCED1B-AS1	HNRNPK	MLLT6
316	AC002551.1	SKP1	PTPRC	CIRBP	MIF
317	AC002553.1	SEPTIN7	RHOT2	ATP6V1G1	LGALS3
318	AC002553.2	RSRC2	PILRB	S100A9	LENG8
319	AC002558.2	RRBP1	RPS10	PNISR	LDHA
320	AC002558.3	RPS17	ING1	EIF3H	ITM2A
321	AC002563.1	RPL8	FOSL2	GMFG	ISG15
322	AC003001.1	RPL37	MYL6	S100A6	IQGAP2
323	AC003005.2	RPL36A	IKZF1	DNAJA1	HNRNPK
324	AC003009.1	RPL13A	Z99127.4	UQCR11	HNRNPA3
325	AC003035.1	RNF149	VIM	ARPC1B	HEXIM1
326	AC003035.2	RHOA	FGD3	ELF1	GZMM
327	AC003043.1	RBBP4	SYTL1	HNRNPA2B1	FXYD5
328	AC003043.2	PRKCQ-AS1	HIST2H2BF	PPP1CA	FOSL2
329	AC003044.1	PPIA	YBX1	LDHA	FNBP4
330	AC003070.1	PPDPF	NLRC5	SNHG29	EVL
331	AC003070.2	PIK3R1	AC091271.1	COMMD6	EIF4A2
332	AC003077.1	PIK3C2A	ZFP36L2	SPCS1	DDIT4
333	AC003084.1	PHKB	AC239799.2	EIF3K	CUTC
334	AC003086.1	PDCD2	BTG2	SET	CSRNP2
335	AC003087.1	PCNX1	IFITM2	HLA-DPA1	CRLF3
336	AC003092.1	PCBP2	LGALS1	LYZ	COX4I1
337	AC003092.2	OAZ1	SF1	PRELID1	COX19
338	AC003093.1	NR1D2	EEF2	SLC25A5	CHMP1B
339	AC003098.1	NME2	TRBC2	SNRPD2	CHD3
340	AC003101.1	NBPF26	CFL1	MTRNR2L8	CCR6
341	AC003101.2	NABP1	SERF2	ATP5MG	CCNL2
342	AC003102.1	MX1	TOMM20	KLRB1	CAPN2
343	AC003659.1	MICOS10	ZRANB2	EID1	CANX
344	AC003666.1	MIAT	DDIT4	TMBIM6	BCL10
345	AC003681.1	MED19	EHD1	KLF6	ATP5F1D
346	AC003682.1	MAF	TOB1	CEMIP2	ATP2B1-AS1
347	AC003684.1	LY6E	NAP1L1	MIF	ARL6IP5
348	AC003685.1	LSM7	ZNF331	HMGN2	ARL14EP
349	AC003687.1	LPIN2	RPL36AL	POLR2A	ARF6
350	AC003688.2	LIMS1	ATP6V0E1	COX7C	AP3B1
351	AC003950.1	LDHA	HNRNPA1	TCIRG1	ANXA2
352	AC003956.1	KIF2A	AC004687.1	CNOT6L	AKAP9
353	AC003958.2	JPX	RCAN3	COX6C	ADAM17
354	AC003965.1	IQGAP2	SLC25A6	MTPN	AC245297.3
355	AC003965.2	IP6K1	ERP29	SERBP1	AC139530.1
356	AC003973.1	INPP4B	APRT	DDX5	ZNF331
357	AC003975.1	IL7R	EMP3	SEC11A	ZNF24
358	AC003982.1	HIST1H3H	TMA7	SNHG32	ZNF207
359	AC003984.1	GZMM	WASHC1	KLF3	ZFC3H1
360	AC003985.1	FLNA	ADGRE5	EFHD2	YWHAQ
361	AC003986.1	ETS1	ST13	SMAD7	YWHAB
362	AC003986.2	ENTPD4	GAPDH	LGALS1	WIPF1
363	AC003986.3	EIF4A2	NME2	ARL4A	WDR6
364	AC003988.1	EIF3I	CD99	IL2RG	VPS36
365	AC003991.1	EHMT1	DDX17	CHMP1B	VEGFB
366	AC003991.2	DUSP2	ZNF638	PRMT2	USP15
367	AC003992.1	DDX24	CREM	MZT2B	UPF3A
368	AC004000.1	DAZAP2	MARCKSL1	EIF4B	UBXN1
369	AC004009.1	CYTH1	OAZ1	GPSM3	UBP1
370	AC004012.1	COX4I1	SYNE1	ANP32B	UBE2S
371	AC004014.1	CORO1A	SYNE2	ALOX5AP	UBE2I
372	AC004023.1	CELF2	TSHZ2	SBDS	UBE2D3
373	AC004034.1	CEBPZ	TIMP1	NR4A1	TTI1
374	AC004039.1	CDK11B	LFNG	NEU1	TSPAN5
375	AC004047.1	CD63	SETX	AAK1	TRIR
376	AC004052.1	CCNI	LAIR2	RABAC1	TRAPPC6B
377	AC004053.1	ATRX	PPDPF	CCDC88B	TRABD2A
378	AC004054.1	ATP6V1G1	PNRC1	MSN	TPR
379	AC004063.1	ATP5F1A	DDX3Y	UBXN1	TPP1
380	AC004066.2	ARL4C	TRAC	YME1L1	TOX4
381	AC004067.1	ARHGAP4	NIBAN1	PLAAT4	TOMM7
382	AC004069.1	ARGLU1	DGKA	C1QBP	TNRC6A
383	AC004076.2	ANP32A	TNFRSF25	SERP1	TMEM63A
384	AC004080.1	ALOX5AP	NFATC2IP	BTG1	TMEM173
385	AC004080.17	AL360012.1	UBE2D2	H2AFV	TMEM126B
386	AC004080.2	AKT2	TENT5C	EIF1B	TMED4
387	AC004080.4	ZFP91	RSRP1	PCBP1	TM9SF3
388	AC004083.1	ZDHHC6	STK4	FAM107B	TLE4
389	AC004112.1	ZAP70	SEPTIN7	FGL2	THRAP3
390	AC004129.3	YTHDC2	POLR2J3	CCDC85B	THAP11
391	AC004130.2	YPEL5	EDF1	LCP1	TENT2
392	AC004147.1	XRN2	ATP6V1G1	H3F3B	TCF7
393	AC004147.2	XRCC3	PRMT2	OCIAD2	TBC1D15
394	AC004147.3	WIPF1	GZMK	EIF2S3	TAGAP
395	AC004147.5	WDR6	ANXA5	GPR183	STAU2
396	AC004148.1	WBP4	PRF1	ATP2B1-AS1	STAT1
397	AC004156.1	UBN1	ATP5MC2	TRAC	ST7L
398	AC004158.1	UBE2D3	ATRX	MZT2A	SRRM2
399	AC004160.1	U2AF1	MIDN	DDX17	SQSTM1
400	AC004160.2	TSTD1	HCST	CDKN2D	SPTBN1
401	AC004217.1	TSPAN33	TGFB1	UXT	SPTAN1
402	AC004221.1	TOP2B	DNAJA1	HLA-DQB1	SPOCK2
403	AC004223.2	TOMM20	AC253572.2	RAC2	SOD1
404	AC004223.4	TMSB10	DGKD	RAP1B	SNHG29
405	AC004231.1	TMEM219	ZFP36L1	ATP5PO	SNHG25
406	AC004231.3	TMEM14C	DDX5	PSMB9	SNHG15
407	AC004232.1	TMEM107	SPEN	MCUB	SMCHD1
408	AC004233.1	TMED4	AL627171.2	EIF5A	SMARCA2
409	AC004233.2	TMBIM6	SRSF2	PRKY	SLC7A1
410	AC004233.3	TLN1	RNPC3	CD3E	SLC2A3
411	AC004241.1	TIMP1	CD69	AHNAK	SLC25A45
412	AC004241.2	TIAL1	STOM	VAMP8	SIVA1
413	AC004241.3	THOC1	DYNLL1	PCED1B-AS1	SIN3A
414	AC004241.4	TGFBR2	HSPA5	BCL11B	SFXN1
415	AC004253.1	TENT5C	EIF4G2	SPCS2	SFSWAP
416	AC004253.2	TAX1BP1	HIST1H3D	TMEM50A	SF3B6
417	AC004257.1	TARBP1	PRKCQ-AS1	C9orf16	SERP1
418	AC004263.1	TAF1D	PPIB	ARPC5	SEMA4D
419	AC004263.2	SYNCRIP	CORO7	NBEAL2	SELL
420	AC004264.1	SSBP1	CSNK1G2	ISCU	SDF2L1
421	AC004381.1	SREK1	SET	UTY	SDCBP
422	AC004408.1	SNX6	ANP32B	PDCD4	RSF1
423	AC004415.1	SNRPD2	GYPC	RBM3	RSBN1L
424	AC004448.1	SNRPA1	CHD3	AC044849.1	RPL4
425	AC004448.2	SNHG6	PMAIP1	CD63	RPL36
426	AC004448.3	SNHG29	GADD45G	PTGES3	RPL23
427	AC004448.5	SNHG17	CCNI	NDUFB8	RPL18A
428	AC004449.1	SLC5A3	LGALS3	COX7A2	RPA3
429	AC004461.2	SF3B2	MIF	LY6E	RNPEPL1
430	AC004464.1	SESN3	TSPO	IRF1	RNH1
431	AC004466.1	SELENOH	PSME1	CD81	RNF10
432	AC004466.2	SBDS	MAF	JTB	RGMB
433	AC004466.3	S100A6	IDI1	LDHB	RCAN3
434	AC004470.1	RSL24D1	AC092683.1	MYL6	RBM3
435	AC004471.1	RSBN1L	SRSF3	VAMP2	RAN
436	AC004471.2	RSBN1	MACF1	NDUFB11	RACK1
437	AC004477.1	RPS24	ATM	SEC61B	PWWP3A
438	AC004477.2	RPS21	TMEM59	GNAS	PSMB1
439	AC004477.3	RPL35A	PDE3B	COX6B1	PRPF38B
440	AC004485.1	RPL23	CDK11A	ATP5F1D	PRDM2
441	AC004490.1	RPL18A	ATP5MG	UFC1	PPP6R2
442	AC004492.1	RPL12	EIF4A1	NUCKS1	PPA1
443	AC004494.1	RPL10A	TRABD	GABARAPL2	POLR3E
444	AC004522.3	RORA	AL118516.1	LAPTM5	POLR2K
445	AC004522.4	ROCK1	IER3	ORMDL1	POLR2A
446	AC004522.5	RNF4	SKP1	SF3B5	PNRC1
447	AC004528.1	RHOH	LYAR	SELL	PIK3IP1
448	AC004528.2	RESF1	NKTR	UQCRB	PCSK7
449	AC004540.1	RDH10	PNISR	TERF2IP	PCNX1
450	AC004540.2	RCC2	NASP	PLAC8	PCED1B-AS1
451	AC004542.1	RCAN3	ASH1L	SYNE2	PABPC1
452	AC004542.2	RASGRP2	EIF4A2	SERTAD1	OAZ1
453	AC004543.1	RAPH1	HSP90AB1	HMGN1	NUP214
454	AC004549.1	RANGRF	GON4L	CIB1	NSUN5
455	AC004551.1	PTPRA	EIF3F	MYO1F	NOP53
456	AC004554.2	PTPN11	ARPC2	SUMO1	NOL7
457	AC004556.3	PSMC6	NUFIP2	TRBC2	NKTR
458	AC004584.1	PRR5	PABPC4	CDV3	NIPBL
459	AC004584.3	PRORP	HCP5	CAPZB	NFATC2IP
460	AC004585.1	PRKCH	FHIT	ACTR2	NEK1
461	AC004590.1	PRKAR1A	SNRPB	CYTIP	NECAP2
462	AC004593.1	PRDX4	PLCB2	TUBA1A	NDUFA2
463	AC004593.2	PRDX1	BTG1	CCNI	NDEL1
464	AC004593.3	PPP1R2	IDS	SNU13	NCOA7
465	AC004594.1	PPP1CB	TNRC6C-AS1	SEPTIN6	NCBP2
466	AC004596.1	PNRC1	ATP2A3	C11orf58	N4BP2
467	AC004597.1	PLEKHA2	AKAP9	TMEM107	MZT2B
468	AC004637.1	PLEC	VPS13C	MAF	MYL6
469	AC004672.1	PLAC8	CYBA	PRDX2	MYH9
470	AC004672.2	PITHD1	COMMD6	COPE	MTERF4
471	AC004674.1	PGK1	PNPLA2	DHRS7	MTCH1
472	AC004687.1	PDIA4	STK10	NSMCE3	MRFAP1
473	AC004687.3	PDE7A	CD53	ERH	MPC2
474	AC004690.2	PDE3B	KMT2C	MAFB	METRNL
475	AC004691.1	PBRM1	ARL6IP5	KLF2	MDM4
476	AC004692.2	PAX5	TMEM123	ATP5MC3	2022-03-02
477	AC004702.1	ORMDL1	PASK	RUNX3	MAML2
478	AC004704.1	OCIAD1	YWHAB	CSDE1	LINC-PINT
479	AC004706.1	NTPCR	SRRM2	HLA-F	LENG1
480	AC004706.3	NORAD	CNBP	NABP1	KLRB1
481	AC004707.1	NOM1	TAF1D	RPS10	KLF3
482	AC004765.1	NKTR	GLS	TXN	KDM5D
483	AC004771.1	NGDN	ACIN1	ANKRD36C	ITGA4
484	AC004771.2	NFATC2IP	NUMA1	BRK1	IREB2
485	AC004771.3	NCOR1	MEPCE	ANKRD36	IP6K1
486	AC004771.4	NCK2	PCM1	HERPUD1	INPP4B
487	AC004771.5	N4BP2L2	SPSB3	CSF3R	IL7R
488	AC004775.1	MUTYH	RNF213	ALKBH7	IK
489	AC004784.1	MTMR4	MAPK8IP3	TRBC1	IFITM2
490	AC004797.1	MSL3	CHMP1B	NUCB2	HNRNPA1
491	AC004801.3	MSH6	GOLGB1	HNRNPA0	HLA-F
492	AC004801.4	MNAT1	NDUFA4	PPP2R5C	HIST2H2AA4
493	AC004801.5	MMP28	GIMAP4	C9orf78	HIST1H1E
494	AC004801.6	MFSD12	PKN2	PRR13	HINT1
495	AC004803.1	METAP2	H3F3B	ENO1	HERC1
496	AC004812.2	MBNL1	KLRG1	UQCRH	HDAC1
497	AC004816.1	MAP2K2	FXYD5	RNF7	HCST
498	AC004816.2	MAML2	AMD1	PRKCQ-AS1	H2AFV
499	AC004817.1	LSP1	HSPA2	DDIT4	GNB1
500	AC004817.2	LMAN2	AAK1	RGS1	GLS
501	AC004817.3	LINC-PINT	NXF1	PSMC5	GIMAP4
502	AC004817.4	LIN7C	MTRNR2L8	PAIP2	GCN1
503	AC004817.5	LGALS8	SELENOK	NDUFA1	GCC2
504	AC004825.2	LDHB	EIF1AX	PSMA2	GAS5
505	AC004825.3	KLF6	SMDT1	H2AFX	GAPDH
506	AC004828.1	KIN	HSPA8	NDUFS5	GALM
507	AC004828.2	KIF5B	NAMPT	ARPC2	FYN
508	AC004830.2	KCMF1	CD37	TMA7	FNBP1
509	AC004832.1	KAT6A	DEF6	EIF3G	FIS1
510	AC004832.4	INPP4A	RGS10	NDUFB10	FCMR
511	AC004832.5	IL2RG	CCNL1	DEK	FBH1
512	AC004832.6	IER5L	NOP56	SLC38A1	FAM172A
513	AC004834.1	HUWE1	PEBP1	SSBP1	ETS1
514	AC004835.1	HSPA9	PIK3IP1	NDUFB9	EPB41
515	AC004837.2	HNRNPC	SFI1	COX7A2L	EMC6
516	AC004837.3	HMGN1	FLNA	GAS5	EIF3E
517	AC004837.4	HIST2H2AA4	LENG8	PLK3	EEF1D
518	AC004839.2	HGS	IL7R	TNFAIP8	DPP7
519	AC004846.1	H3F3B	BTN3A2	EVI2B	DDX42
520	AC004846.2	GSTM3	TXN	ARF1	DBNL
521	AC004847.1	GPCPD1	DGKZ	COX6A1	CRYBG1
522	AC004852.2	GNAI3	EIF3H	MYO15B	CREBBP
523	AC004854.2	GIMAP4	CD84	PDE3B	CRBN
524	AC004862.1	GIMAP1	STX16	COX5B	COX7C
525	AC004863.1	GATAD1	HNRNPH1	EMB	COQ6
526	AC004865.2	GABPB1-IT1	TYMP	LYAR	COPB1
527	AC004869.1	FTX	HIST1H2BC	ISG15	CNOT7
528	AC004869.2	FNIP1	SSBP1	ATP6V0C	CNOT2
529	AC004870.2	FMNL1	MYO9B	BZW1	CNOT1
530	AC004870.3	FKBP8	TPI1	LAIR2	CLPP
531	AC004870.4	FKBP11	LTBP3	ATP5IF1	CLK4
532	AC004875.1	FGFBP2	GIMAP5	HNRNPM	CIAO2B
533	AC004877.1	EZR	TLE5	CREBRF	CHURC1
534	AC004879.1	EZH1	FAM13A	ARF6	CHMP4A
535	AC004882.1	EXOG	EIF4B	HSPA2	CDK11A
536	AC004882.2	ELK4	SSR2	CRIP1	CD99
537	AC004882.3	EIF4G3	KLF6	C19orf53	CD44
538	AC004884.2	EIF3G	HMGB1	CD27	CARD8
539	AC004888.1	DNAJB6	JPX	ATP5MD	CAMTA1
540	AC004889.1	DIAPH1	SESN3	DNAJB6	CALM3
541	AC004893.3	DENND6A	RCSD1	ANXA2	CALM2
542	AC004895.1	DENND4C	ARF4	EIF3M	C9orf16
543	AC004900.1	DDX27	ORMDL1	UBE2S	C6orf62
544	AC004906.1	DDIT4	ETS1	HIST2H4B	C18orf25
545	AC004908.1	DCTN4	GMFG	HNRNPU	BRD7
546	AC004908.2	CWC22	RIC3	DBI	BRAF
547	AC004908.3	CRIP1	YPEL5	ADTRP	BORCS5
548	AC004917.1	COX6C	SUB1	CHURC1	BOLA2
549	AC004918.1	COMMD6	TTC14	CDC42SE2	BBIP1
550	AC004918.4	CLINT1	GNLY	UBE2L3	BAG1
551	AC004920.1	CIRBP	OST4	HIGD2A	B4GALT1
552	AC004921.1	CHURC1	CD63	SOX4	ATP6V1G1
553	AC004921.2	CFL1	HNRNPK	GSTP1	ATP6V0C
554	AC004923.4	CEP128	TAGLN2	HNRNPR	ATF7IP2
555	AC004930.1	CD99	ARAP2	NDUFA12	ARPC4
556	AC004936.1	CD6	PTGER4	SPCS3	ARPC3
557	AC004938.2	CD53	RUNX3	HSP90B1	ARMC8
558	AC004941.1	CD48	TNFRSF1B	TMEM14B	ARL4C
559	AC004943.1	CCNYL1	GCC2	RAP1A	ARID1B
560	AC004943.2	CCNL2	ISCU	PDIA3	ARHGDIB
561	AC004943.3	CALM2	ABHD17A	RSL1D1	ANXA2R
562	AC004944.1	BRF1	KCNAB2	RAN	ANP32B
563	AC004946.1	BOD1L1	BDP1	ANXA5	ANKFY1
564	AC004946.2	BDP1	SSR4	PSMB3	ADGRE5
565	AC004947.1	BCLAF1	SAP25	KRTCAP2	ACTN1
566	AC004947.3	BAZ2A	USP15	C4orf3	AC253572.2
567	AC004948.1	BAZ1B	GADD45A	TSHZ2	AC044849.1
568	AC004949.1	BAZ1A	UQCR11	PRDX6	A2M-AS1
569	AC004951.1	BABAM1	EIF5	ZEB2	ZRANB2
570	AC004969.1	ATP6V0E1	MAP3K8	UQCR10	ZNF83
571	AC004973.1	ATP5MG	DDX39B	ATP6AP2	ZNF766
572	AC004974.1	ATP5F1D	CDC42	UBL5	ZNF655
573	AC004975.2	ATF7IP2	SMG1	RTRAF	ZNF609
574	AC004982.1	ATF7IP	STMN3	NOL7	ZNF593
575	AC004982.2	ARPC1B	TMEM63A	DAD1	ZNF493
576	AC004988.1	ARHGAP30	HIST1H3A	SH3BGRL	ZNF480
577	AC004990.1	ANKRD17	CYTOR	CMPK1	ZNF394
578	AC004994.1	ALDH16A1	SERBP1	TOMM6	ZNF267
579	AC005005.3	AL662844.4	GALM	YBX1	ZMYND8
580	AC005005.4	AL021155.5	DNM2	BTN3A2	ZMAT5
581	AC005006.1	AFF4	BTN3A1	NAP1L1	ZFPL1
582	AC005008.2	ADD3	PDE4B	PET100	ZFAND6
583	AC005009.1	ACTR3	LY6E	ARID5B	ZC3H8
584	AC005009.2	ACTG1	PSMB3	DYNLT1	ZC3H15
585	AC005013.1	AC087190.1	ITM2A	NKTR	ZBTB11
586	AC005014.2	ZSWIM6	LINC00342	BCAS2	YTHDF2
587	AC005014.3	ZNF830	GZMM	GHITM	YTHDC1
588	AC005014.4	ZNF706	GIMAP1	BUD31	YPEL5
589	AC005019.2	ZNF644	HIST2H4B	GADD45G	YES1
590	AC005021.1	ZNF639	SNHG32	TMEM219	YARS
591	AC005034.2	ZNF507	DNAJB9	AURKAIP1	XRRA1
592	AC005034.3	ZNF44	GUK1	HIST1H3A	XRCC5
593	AC005034.4	ZNF394	SAMHD1	ARL6IP4	WWP2
594	AC005034.5	ZNF345	SEPTIN6	AC253572.2	WDR33
595	AC005034.6	ZNF33A	KLF3	TRADD	VPS29
596	AC005037.1	ZNF326	ITPR1	ATP5MPL	VPS13C
597	AC005040.2	ZNF276	SNHG6	IKZF1	USP16
598	AC005041.3	ZNF26	RABAC1	EIF3L	UQCRQ
599	AC005041.4	ZNF207	SEPTIN1	MPC2	UPF2
600	AC005041.5	ZNF154	MZT2B	TRAM1	UBXN4
601	AC005042.2	ZNF141	TOB2	LAMTOR4	UBE4A
602	AC005046.1	ZMYM6	YWHAZ	MGAT4A	UBE3C
603	AC005050.1	ZFAND5	GOLGA4	CALM3	UBE2V2
604	AC005050.2	ZEB2	PPP2R5C	MTDH	UBE2J1
605	AC005050.3	ZEB1	VAMP2	PPA1	UBE2G2
606	AC005052.2	ZDHHC17	SRSF1	SLC25A3	UBE2B
607	AC005062.1	ZBTB7A	DNAJB1	CTSS	UBA7
608	AC005064.1	ZBTB1	SGTB	CD84	TYMP
609	AC005070.3	YWHAZ	OGT	NEDD8	TXNDC11
610	AC005071.1	YWHAB	TRAF3IP3	SEC62	TWISTNB
611	AC005072.1	YIPF4	CEMIP2	GZMK	TULP4
612	AC005076.1	YBX1	IL2RG	EZR	TUG1
613	AC005081.1	WDR1	EML4	CAMLG	TUBGCP3
614	AC005082.1	VPS53	DHRS7	CUTA	TUBA4A
615	AC005082.2	VPS13C	BCL11B	ARPC4	TTC39C
616	AC005083.1	VPS13B	LRBA	CDKN1B	TTC1
617	AC005086.2	VMA21	PARK7	PIK3IP1	TRMT13
618	AC005089.1	VIM	GPR183	MRFAP1	TRMT112
619	AC005090.1	VILL	TCF7	FKBP11	TRMT10C
620	AC005091.1	UXT	CD81	SRSF9	TRIP11
621	AC005096.1	USP9X	PRDM1	SF3B6	TRIM73
622	AC005100.1	USP34	CDC37	ITGB2	TRIM44
623	AC005100.2	USP33	TRIP11	IFRD1	TRIM23
624	AC005104.1	USP22	GTF3A	SELENOW	TRIM22
625	AC005104.3	USP16	NFKBIZ	FUS	TRBC2
626	AC005144.1	UQCRH	MLLT6	GPX4	TRBC1
627	AC005153.1	UQCRC2	MED15	EHBP1L1	TRAP1
628	AC005154.3	UGGT1	RBM5	HIST1H2AD	TRAM1
629	AC005154.4	UFD1	PLAAT4	HNRNPUL1	TRAF1
630	AC005160.1	UBXN1	TRGC2	CD7	TPM4
631	AC005162.1	UBL5	GABARAP	CLEC2B	TOR1AIP1
632	AC005162.2	UBE2H	TGFBR3	RHOG	TOP1
633	AC005162.3	UBE2D2	FAM193B	OSER1	TNRC6C-AS1
634	AC005165.1	UBA52	PSMA7	ANKRD12	TNFAIP8
635	AC005165.3	UBA2	TUT4	UBE2D3	TMIGD2
636	AC005180.1	TUBGCP3	CRIP1	RORA	TMEM50A
637	AC005180.2	TTN	SRSF11	COX8A	TMEM123
638	AC005197.1	TTF1	AKNA	RAC1	TMEM107
639	AC005208.1	TTC3	DYNC1H1	MYDGF	TMBIM1
640	AC005209.1	TTC14	GABPB1-AS1	RNASEK	TMA7
641	AC005220.1	TSR3	MYBL1	NDRG1	TM9SF2
642	AC005224.1	TSPO	CDC42SE2	ELOB	TLE5
643	AC005224.2	TSHZ2	HSP90AA1	PTGER4	TLE3
644	AC005224.3	TRNAU1AP	LMF2	SYF2	TIMM23
645	AC005225.1	TRMT10C	PTP4A2	AC239799.2	THOC2
646	AC005225.3	TRIM52	LITAF	HIST2H2BF	THAP12
647	AC005229.4	TRIM25	EIF1B	UQCRFS1	TERF2IP
648	AC005229.5	TRIB2	PPP1CA	RNASET2	TCP11L2
649	AC005232.1	TRBC1	RHOA	PSMD8	TCIRG1
650	AC005234.1	TRAPPC1	SERINC5	STAT3	TCF12
651	AC005234.2	TRANK1	FBXW5	SAP18	TCEA1
652	AC005237.1	TRAM1	H2AFV	NDUFC2	TBL1XR1
653	AC005244.2	TPM3	ANAPC16	YWHAQ	TBCE
654	AC005252.4	TOMM6	UBB	MRPL54	TBCA
655	AC005253.1	TNRC6C-AS1	JMJD1C	JPX	TARDBP
656	AC005253.2	TNRC6B	HIST1H2BD	TRAPPC1	TAOK1
657	AC005256.1	TNPO3	UBXN1	RGS2	TANK
658	AC005258.2	TNKS2	NDUFV1	OSTF1	TAF3
659	AC005261.1	TMEM50A	MIAT	GOLGA8B	TAF11
660	AC005261.2	TMEM167B	RSL1D1	M6PR	TAB2
661	AC005261.3	TMEM126A	CCDC18-AS1	SNRPD1	SYPL1
662	AC005262.2	TMEM123	ZFC3H1	PYURF	SYNE2
663	AC005264.1	TMED5	CNTRL	PDE4B	SYNE1
664	AC005277.1	TMA7	UXT	MOB1A	SYF2
665	AC005277.2	TIRAP	SNRPD2	PRDX5	SURF6
666	AC005280.1	TIA1	NIPBL	MED10	SURF4
667	AC005280.2	THUMPD1	STAT3	FIS1	SUMO3
668	AC005281.1	TGOLN2	ZNF276	LINC-PINT	SUMO1
669	AC005288.1	TGFBR3	MAT2A	TOMM5	SUGP2
670	AC005291.1	TGFB1	RBM6	HIST1H2BD	SUB1
671	AC005291.2	TECR	FKBP11	CCDC59	STT3B
672	AC005293.1	TCP11L2	ERCC5	G3BP2	STOM
673	AC005301.2	TBC1D15	TRA2B	CYBA	STIM2
674	AC005303.1	TAZ	LDHA	BRI3	STAG2
675	AC005304.1	TAP1	DYNLT1	GSPT1	ST3GAL6
676	AC005304.2	TANC2	EID1	CMTM6	ST3GAL1
677	AC005304.3	TAGLN2	CEBPB	ABRACL	SSNA1
678	AC005306.1	TAF9	AL355075.4	RAD21	SS18L2
679	AC005307.1	TAF15	N4BP2L2	KRT10	SRSF8
680	AC005323.1	SYNE1	RBM3	EMC7	SRSF2
681	AC005323.2	SYF2	HNRNPAB	OSBPL8	SRSF11
682	AC005324.1	SUN1	CDK5RAP3	PPP1R2	SRP19
683	AC005324.2	SUMO2	JAK3	TNFAIP2	SPRTN
684	AC005324.5	SUGP2	ANO9	PA2G4	SPG11
685	AC005329.1	STX12	CTSC	GTF2A2	SOS2
686	AC005329.2	STMP1	MZF1-AS1	ATRAID	SORL1
687	AC005329.3	STK38	ILF3	COX14	SNX5
688	AC005330.1	STK17A	RALGDS	ATP6V1F	SNW1
689	AC005332.1	STARD4-AS1	ISG15	IGBP1	SNRPN
690	AC005332.2	ST7L	PDCD4	PDIA6	SNRPG
691	AC005332.3	SSR4	AREG	DAZAP2	SNRNP48
692	AC005332.4	SSB	TIPARP	HSPE1	SNRNP200
693	AC005332.5	SRSF9	EIF2S3	COX7B	SNHG6
694	AC005332.6	SRSF8	MTPN	STK17B	SMU1
695	AC005332.7	SRSF11	PLEK	EIF3D	SMIM20
696	AC005339.1	SRSF10	OCIAD2	COX5A	SMC3
697	AC005342.1	SQSTM1	CUTA	TAPBP	SMAP2
698	AC005342.2	SPRY1	PDE4D	KLF13	SLK
699	AC005343.1	SPPL2B	HERC1	TMBIM4	SLF1
700	AC005343.4	SPOCK2	LINC01089	ATP5F1C	SLC38A1
701	AC005344.1	SPCS1	PSMB1	CTSC	SLC35F5
702	AC005355.1	SP3	C11orf58	NDUFA13	SLC30A7
703	AC005358.1	SOD1	SLC25A5	CD37	SLC25A6
704	AC005358.2	SNX3	ITSN2	TMED10	SLC25A3
705	AC005363.2	SNX29	RAB5IF	SEC11C	SLC25A11
706	AC005379.1	SNX18	KDM5D	PSMB8	SINHCAF
707	AC005381.1	SNW1	NUCB2	SESN3	SGK1
708	AC005383.1	SNRPG	ZFAND5	UBE2B	SF3A3
709	AC005387.1	SNRPE	YWHAQ	UBE2M	SERTAD2
710	AC005387.2	SNRPB	BUD31	DNAJB1	SERTAD1
711	AC005391.1	SNRNP27	ATP5MC3	NORAD	SERPINB6
712	AC005392.1	SNHG7	ISG20	SLC25A6	SERINC5
713	AC005392.2	SNHG14	SNHG8	VDAC2	SERF2
714	AC005392.3	SNHG1	LRCH4	CENPK	SELENOF
715	AC005393.1	SMG1	VAMP8	POLR1D	SEL1L3
716	AC005394.1	SMDT1	HIST2H2AC	TUFM	SEC63
717	AC005400.1	SMARCC2	THUMPD3-AS1	ATP5PF	SEC22B
718	AC005410.2	SMAD3	SAMSN1	ARL5A	SDR42E2
719	AC005414.1	SLFN5	SELL	MICOS10	SDHD
720	AC005476.2	SLF1	SPCS1	SELENOT	SCAF11
721	AC005479.1	SLC7A6OS	ANKHD1	HNRNPC	SC5D
722	AC005479.2	SLC43A2	PHF14	DYNLL1	SAP25
723	AC005480.1	SLC3A2	MBNL1	SIVA1	SAMSN1
724	AC005481.1	SLC39A10	IRF3	GLRX5	SAMHD1
725	AC005482.1	SLC35G1	MSN	CCDC144A	SAMD4B
726	AC005486.1	SLC27A3	LYST	RNF125	SAFB2
727	AC005487.1	SLC25A37	FOXP1	SNHG16	SAFB
728	AC005495.2	SLC25A36	MICAL1	METTL9	SACS
729	AC005498.1	SLC16A10	PRKCA	TTN	SAC3D1
730	AC005498.2	SIRT1	PCF11	ACTR3	S100A6
731	AC005498.3	SINHCAF	TRIR	SMAP2	S100A11
732	AC005518.1	SIK3	ZNF207	CHMP2A	RUNX3
733	AC005519.1	SH3BP5	PRELID1	KIF5B	RPS4Y1
734	AC005520.2	SGTB	CMPK1	CCT8	RPL39
735	AC005520.3	SET	SEC61B	RAB5IF	RPL37
736	AC005520.5	SERINC1	BTG3	ATP5PD	RPL36AL
737	AC005522.1	SEC31B	RORA	MGST3	RPL35
738	AC005523.1	SEC31A	PIK3R1	SRSF3	RPL22L1
739	AC005523.2	SDHC	RAP1B	DDX6	RPL21
740	AC005529.1	SDHB	FMNL1	KRR1	RNF38
741	AC005532.1	SDF4	MAML2	ARL6IP1	RNF169
742	AC005534.1	SCO1	SFSWAP	SNRPF	RNF145
743	AC005537.1	SCAPER	TRIM73	NRARP	RNF138
744	AC005538.1	SCAF11	ODC1	SCAND1	RNASEK
745	AC005538.3	SATB1	SRSF5	P2RY8	RMND5A
746	AC005540.1	SARNP	BCAS2	MRPL20	RHOF
747	AC005544.1	S100A10	ATP5ME	PDE4D	RFC1
748	AC005544.2	RUNX1	RSL24D1	C18orf32	REX1BD
749	AC005546.1	RUFY2	RAP1A	PSMA1	RERE
750	AC005548.1	RTF2	LMNA	ICAM3	RER1
751	AC005549.1	RPS20	COX6B1	TCEA1	REL
752	AC005550.1	RPS11	LINC01578	TBCA	RBX1
753	AC005550.2	RPS10	JAML	OSTC	RBM27
754	AC005551.1	RPN2	BTAF1	AC087239.1	RBL2
755	AC005552.1	RPN1	DDX6	SELENOH	RBL1
756	AC005562.1	RPL35	GPSM3	NDUFA5	RBBP6
757	AC005580.1	RPL31	NRDC	LAMTOR1	RASA2
758	AC005586.1	RPL29	CLK1	TAF10	RALY
759	AC005586.2	RPL24	CYCS	GIMAP1	RALGDS
760	AC005592.1	RPL22L1	SUMO1	NOSIP	RAF1
761	AC005592.2	RPL17	LPIN1	NDUFB2	RAC2
762	AC005594.1	RNF19A	ERICH1	DCTN3	RABL6
763	AC005597.1	RNASEH2B	MBTPS1	ATP5MF	RAB3GAP1
764	AC005599.1	RMRP	PLIN2	YWHAZ	RAB27A
765	AC005606.1	RHOG	NCOR1	SKP1	PYM1
766	AC005606.2	RGS10	GNAI2	CBX3	PTPN4
767	AC005609.1	RFC1	JAK1	NDUFV2	PTGES3
768	AC005609.2	RDX	CDK2AP2	PTBP3	PSPC1
769	AC005609.3	RBM33	SNU13	NDUFA11	PSMD7
770	AC005609.4	RBM23	PPP1R2	PCNP	PSMA6
771	AC005609.5	RBL2	WTAP	SNRPB2	PSMA2
772	AC005614.1	RBCK1	SPTAN1	AC245014.3	PSMA1
773	AC005616.1	RBBP6	GIGYF1	TALDO1	PSD4
774	AC005618.1	RASAL3	ITPR2	MRPS24	PRPS1
775	AC005618.2	RANBP1	COX6C	COX16	PRPF8
776	AC005618.3	RAD54L2	AC058791.1	PSME2	PRPF40A
777	AC005618.4	RAD50	LAPTM5	CANX	PRPF4
778	AC005625.1	RAD21	NUCKS1	LSM4	PRMT2
779	AC005632.3	RACK1	KMT2E-AS1	ITGAL	PRKRIP1
780	AC005632.5	RABGGTB	RHOG	VAMP5	PRKDC
781	AC005632.6	RAB5IF	SF3B1	STUB1	PRKCQ-AS1
782	AC005670.1	RAB21	GNAI3	EIF3I	PRKCH
783	AC005670.3	QTRT2	ARPC5	CHMP4A	PPP6R3
784	AC005674.1	QKI	COX7A2	TRMT112	PPP2R3B
785	AC005674.2	PYURF	RASA3	FNBP1	POLR2B
786	AC005682.2	PUM2	LEF1	PSMB6	POLR1D
787	AC005692.1	PTPRE	TMEM50A	DYNLRB1	PNKD
788	AC005692.2	PTPN22	SEC11A	SSU72	PMPCB
789	AC005692.3	PTCH2	MYCBP2	BST2	PMF1
790	AC005695.1	PTBP2	CNOT6L	BTG3	PKNOX1
791	AC005695.2	PSME1	MCUB	SNRPN	PIM1
792	AC005695.3	PSMD9	BCL2	RASGRP1	PICALM
793	AC005696.1	PSMD4	FYB1	MORF4L1	PHF3
794	AC005696.2	PSMB9	KIAA1109	CIR1	PHB
795	AC005696.3	PSMB8-AS1	ELF1	CRBN	PHACTR4
796	AC005696.4	PSMA7	ABCA7	ZC3H15	PGAM1
797	AC005697.2	PSMA6	PIK3CD	AKIRIN1	PELI1
798	AC005697.3	PSMA2	INPP4B	WASF2	PEA15
799	AC005699.1	PSEN1	KRI1	SERF2	PDIA3
800	AC005702.5	PRRC2C	ARHGAP9	SSB	PDE7A
801	AC005703.1	PRPF4B	SPCS2	KMT2E-AS1	PCNX3
802	AC005703.2	PRPF40A	VPS13B	RWDD1	PCK2
803	AC005703.3	PRKDC	IGF1R	TMED2	PCGF3
804	AC005703.4	PRKAG2	OGA	GIMAP5	PBXIP1
805	AC005703.7	PRKAA1	SDR42E2	PSMD7	PBDC1
806	AC005722.3	PRDX2	ZC3HAV1	FHIT	PAXIP1-AS1
807	AC005722.4	PPP6R2	MPHOSPH8	FOSL2	PAXBP1
808	AC005725.1	PPP4R3B	MTFP1	BLOC1S4	PACS1
809	AC005726.1	PPP2R5C	TRAM1	CCNL1	PABPN1
810	AC005726.2	PPP2R3C	TRABD2A	MAP1LC3B	OSER1-DT
811	AC005726.3	PPP1R35	EFCAB2	TPM3	OSBPL11
812	AC005726.4	POLR3D	DBI	NDUFB1	ORMDL3
813	AC005726.5	POLR2B	TRBC1	VAPA	OIP5-AS1
814	AC005730.2	PNN	RIF1	SOD1	OGT
815	AC005730.3	PLEKHA1	HGS	ATP5PB	OGA
816	AC005736.1	PKM	SBDS	COTL1	ODF2L
817	AC005736.2	PIM1	AKAP8L	RPL36AL	OCIAD1
818	AC005740.3	PIEZO1	RALGAPA1	POMP	OAZ2
819	AC005740.4	PICALM	SOCS3	DDT	NSRP1
820	AC005740.5	PHYKPL	FAM107B	GNG5	NSMCE4A
821	AC005746.1	PHIP	BIRC6	LSM14A	NSD3
822	AC005746.2	PHC3	FNBP4	CCDC107	NSA2
823	AC005746.3	PHB	CYTH4	AL137077.2	NR1D2
824	AC005753.1	PHAX	NDUFA5	POLR2K	NPM1
825	AC005753.2	PFDN1	LCP1	SUMO3	NOSIP
826	AC005753.3	PEX2	PSMB9	SSNA1	NOP56
827	AC005757.1	PELI1	GAK	UQCRQ	NOLC1
828	AC005759.1	PEBP1	ACAP1	AL121944.1	NLRP1
829	AC005772.1	PDE4D	EIF3L	CELF2	NHP2
830	AC005772.2	PDE4B	HIST1H1E	GLIPR1	NDUFB9
831	AC005774.2	PCMTD1	HIGD2A	LGALS3	NDUFB4
832	AC005775.1	PCF11	PCBP1	RSRP1	NDUFA12
833	AC005776.2	PCBP1	C9orf16	NCBP2AS2	NDFIP1
834	AC005785.1	PCBD2	ATXN7	LIMS1	NCOA4
835	AC005786.2	PARP14	CREBZF	EPB41L4A-AS1	N4BP2L1
836	AC005786.3	PAIP2	TRADD	LSM1	MYSM1
837	AC005789.1	PAG1	RASAL3	PPIG	MYADM
838	AC005790.1	PACSIN2	IL10RA	PSMD9	MTCH2
839	AC005803.1	PABPN1	TPM3	SCP2	MSL3
840	AC005808.1	OXSR1	PRRC2C	CCL4	MSI2
841	AC005821.1	OTUB1	ARGLU1	STOM	MRPS12
842	AC005821.2	OST4	C1QBP	SRRM2	MRPL9
843	AC005823.1	OSBPL8	CWF19L2	KIF2A	MRPL57
844	AC005823.2	OGFR	CREBRF	PPP1CC	MRPL55
845	AC005828.1	OCIAD2	ERH	XRCC5	MRPL38
846	AC005828.2	NUP50	PRR13	FBL	MPP7
847	AC005828.3	NUFIP2	GSTP1	RTN4	MPP5
848	AC005828.4	NUCB2	DOCK8	HIST2H3D	MPI
849	AC005828.5	NTMT1	ATP5F1D	RANBP1	MPHOSPH8
850	AC005832.1	NSMCE4A	DEK	TLE4	MORC3
851	AC005833.2	NSF	ANKRD36B	SERINC1	MOB2
852	AC005837.1	NPIPB5	RNF149	GSTO1	MOB1B
853	AC005837.4	NOP53	NDUFB8	SEC61G	MOB1A
854	AC005838.2	NONO	JPT1	RAB2A	MMP24OS
855	AC005840.2	NMT2	LUC7L	AP2S1	MLLT3
856	AC005840.4	NME3	ATP5MD	ACP1	MKRN1
857	AC005841.1	NIPAL3	SPCS3	ENSA	MKNK2
858	AC005842.1	NHSL2	UFC1	RHOH	MICOS13
859	AC005845.1	NFKBIZ	ARPC1B	FAM174C	MGAT4A
860	AC005856.1	NFIC	ATP5PO	DRAP1	MFSD10
861	AC005863.1	NFATC1	SNRNP200	PABPC1	MFNG
862	AC005865.2	NEMF	GHITM	DNAJC8	METTL9
863	AC005871.1	NEK4	PREX1	SRI	MED17
864	AC005871.2	NECAP2	JTB	AC091271.1	MBNL1
865	AC005884.1	NECAP1	HIST4H4	SURF1	MAZ
866	AC005884.2	NDUFS6	UQCRH	NDUFAB1	MAX
867	AC005888.1	NDUFAF8	AC020911.2	PHACTR2	MARF1
868	AC005899.1	NDUFA13	ACTG1	ROMO1	2022-03-06
869	AC005899.3	NDST2	NDUFA1	SH3YL1	MAPRE1
870	AC005899.5	NDRG1	CCNH	STK17A	MAPK9
871	AC005899.6	NDE1	CHD2	PSIP1	MAPK6
872	AC005899.7	NCKAP1L	ATP6V0C	PLEKHJ1	MAP3K4
873	AC005899.8	NBEAL2	POLR2K	MAGOH	MAP3K2
874	AC005901.1	NAP1L4	CAMK4	GIMAP4	MAP3K12
875	AC005906.2	NAMPT	PCNP	CAPNS1	LUC7L2
876	AC005906.3	NAA50	CCDC88C	EXOSC6	LSM7
877	AC005908.2	NAA25	ACTN1	HEBP2	LSM14A
878	AC005908.3	MZT2A	LINC01871	RILPL2	LRRC57
879	AC005909.1	MYO15B	BRK1	LSM5	LRIG2
880	AC005909.2	MYL6	CHURC1	COPS9	LRCH3
881	AC005911.1	MYL12B	AFF4	NDUFA3	LOH12CR2
882	AC005912.2	MTR	FTX	SS18L2	LMNA
883	AC005914.1	MTF2	RBM39	CCND2	LITAF
884	AC005920.1	MTERF4	RAPGEF6	HNRNPF	LINS1
885	AC005920.2	MTA1	CASP8	ATM	LINC02762
886	AC005920.3	MRPS21	CCDC85B	SGTB	LINC01126
887	AC005920.4	MRPL57	TPR	TENT5C	LINC01089
888	AC005921.2	MRPL41	HMGN2	SRP9	LINC00641
889	AC005921.4	MRPL2	CDKN2D	BAG1	LGALS8
890	AC005944.1	MPI	P2RY8	SERPINB1	LEMD2
891	AC005954.1	MPC2	KLF2	HIST1H3D	LDHB
892	AC005954.2	MON2	ARF1	TMEM259	LCP2
893	AC005962.1	MOB2	SH3YL1	IER3	LCK
894	AC005962.2	MLLT6	CCDC167	RPS19BP1	LBH
895	AC005972.3	MIER1	TMBIM6	CNN2	LAP3
896	AC005993.1	MICU1	CELF2	TMEM243	KRIT1
897	AC005996.1	MED17	PNN	H2AFZ	KPNB1
898	AC005998.1	MED15	MYADM	PRDX1	KPNA2
899	AC005999.1	MED10	CCR7	MT2A	KPNA1
900	AC005999.2	MEAF6	FIS1	THUMPD1	KMT5A
901	AC006001.2	MCL1	CSDE1	UBE2V1	KMT2E
902	AC006003.1	MAZ	TNFAIP8	CD2	KIF2A
903	AC006004.1	MAPRE1	NDUFS5	PIN1	KIAA2026
904	AC006007.1	MAP4K4	SELENOH	GADD45GIP1	KDM7A
905	AC006008.1	MAP3K4	PSIP1	THRAP3	KDELR2
906	AC006013.1	MAP1LC3B	HMGN1	RHOB	KAT6B
907	AC006017.1	MAN1A2	TRIM28	ADRB2	KANSL1
908	AC006019.1	LY75	PYURF	SNHG8	JAGN1
909	AC006019.2	LUZP1	NDUFB11	PCBP2	ITPA
910	AC006019.3	LUC7L	AP003327.2	NDUFB4	ITK
911	AC006026.3	LTA4H	MTERF4	CCT7	ITGB2
912	AC006027.1	LSM5	MHENCR	GABPB1-IT1	ITGAL
913	AC006033.2	LRRFIP1	SEC11C	S1PR4	IST1
914	AC006037.1	LRRC8B	SFXN1	TMED9	INPP5D
915	AC006040.1	LRP10	GLIPR1	ANP32A	IL2RG
916	AC006041.1	LRMP	SNHG16	URI1	IKZF3
917	AC006041.2	LPGAT1	ARFGEF1	POLR2J	IFT57
918	AC006042.1	LITAF	EMC7	VPS28	IDI1
919	AC006042.2	LINC02273	CD7	JOSD1	ID2
920	AC006042.4	LINC01588	NSMCE3	AL662844.4	ICAM2
921	AC006043.1	LINC01578	DOK2	HNRNPD	IAH1
922	AC006055.1	LINC00649	GPBP1	BIN2	HSD17B11
923	AC006058.1	LIN37	GLIPR2	CAMK4	HPS4
924	AC006058.2	LIME1	ASXL1	SNRPG	HNRNPM
925	AC006058.3	LIMD2	PTGES3	PLP2	HNRNPH2
926	AC006059.1	LDLRAD4	LINC-PINT	NIBAN1	HNRNPH1
927	AC006059.4	LCP2	TERF2IP	PSMB7	HNRNPA2B1
928	AC006059.5	LCP1	SELENOS	ZNHIT3	HNRNPA0
929	AC006062.1	LCK	SLFN12L	IK	HMGN2
930	AC006063.1	LARP7	TMEM219	TXNL4A	HMGB1
931	AC006063.2	LAPTM5	DENND4B	TRAPPC6A	HLA-DRA
932	AC006063.3	LAMP1	DCAF5	ANKRD13D	HLA-DMA
933	AC006063.4	KPNB1	AP1G2	PPP1R7	HIST1H2BG
934	AC006064.1	KMT2E-AS1	RAB8A	PSMA6	HDDC2
935	AC006064.2	KMT2D	ICOS	LIME1	HCLS1
936	AC006064.3	KMT2A	COX7B	CHMP3	HBP1
937	AC006064.4	KLF3	RO60	RPS4Y1	GRPEL1
938	AC006064.5	KIFAP3	CAPZA1	IQGAP1	GPSM3
939	AC006065.3	KIAA0586	RNF216	NPC2	GPBP1
940	AC006065.4	KDM5A	SLC20A1	UTRN	GPATCH2L
941	AC006076.1	KATNBL1	ZNF335	TMEM160	GPATCH2
942	AC006111.1	JPT1	LINC00861	MIDN	GOLGB1
943	AC006111.2	JARID2	ANKRD44	SELENOF	GIPC1
944	AC006111.3	JAK1	EPB41	NDFIP1	GIGYF1
945	AC006112.1	IWS1	BORCS5	ANP32E	GHITM
946	AC006115.2	ITK	TCEA1	TBCB	GCNT4
947	AC006116.10	ITIH4	SNRPG	AQP3	GATA3
948	AC006116.11	ISG15	WSB1	MRPL34	GABARAP
949	AC006116.4	ISCA2	MRPL54	MED29	G3BP2
950	AC006116.5	IPO9	CCDC107	CYCS	FYB1
951	AC006116.6	ING1	HNRNPR	PPP1R14B	FUS
952	AC006116.8	ILF2	CENPK	CWC15	FUNDC2
953	AC006116.9	IL6ST	NDUFV2	CAST	FRYL
954	AC006130.1	IL32	TOMM5	CDC42	FRG1
955	AC006130.3	IK	PSMD13	PGK1	FOXN3
956	AC006141.1	IGKC	FERMT3	IMP3	FOXK1
957	AC006144.2	IGF1R	IL6ST	MTFP1	FGGY
958	AC006145.1	IFRD1	ASCC3	IQGAP2	FDX2
959	AC006146.1	IER5	ELOC	ARF4	FDFT1
960	AC006148.1	IDS	CCL4	HSPA9	FCF1
961	AC006148.2	IDH3G	NDUFB10	ATP1B3	FBXL15
962	AC006150.1	ICA1L	TMEM35B	GALM	FBLN5
963	AC006157.1	IAH1	SLC38A1	CKLF	FBL
964	AC006159.1	HSPB1	MZT2A	SNRNP27	FASTKD2
965	AC006159.2	HSP90B1	TMEM161B-AS1	SOD2	EVI2A
966	AC006160.1	HNRNPUL1	SELPLG	AP2M1	ETNK1
967	AC006197.2	HNRNPR	SPTY2D1	SNHG6	ERN1
968	AC006205.1	HNRNPH1	BOD1L1	MAL	ERCC6L2
969	AC006205.2	HNRNPA2B1	LIME1	FLNA	ERCC5
970	AC006206.1	HNRNPA1	HNRNPUL1	SNF8	EPN1
971	AC006206.2	HIST1H1D	STK17B	STAB1	EPC1
972	AC006207.1	HIBCH	NDUFA12	PLEC	EPB41L4A-AS1
973	AC006213.1	HEXA	PDIA6	SAMSN1	ENTR1
974	AC006213.2	HERPUD1	HLA-DRA	GNG2	ELOB
975	AC006213.3	HERC3	ATRAID	WDR83OS	ELF1
976	AC006213.4	HEBP2	SON	TMEM258	EIF3L
977	AC006213.5	HCLS1	ATP1B3	LMAN2	EIF3I
978	AC006213.7	HAX1	ACADVL	C17orf49	EIF3D
979	AC006230.1	HAUS3	TMBIM4	RNF213	EHMT2
980	AC006237.1	GSE1	DAD1	HSPA5	EHMT1
981	AC006238.1	GPR183	ALKBH7	DNAJA2	EFHD2
982	AC006238.2	GPBP1	ARF6	TOMM22	EFCAB2
983	AC006249.1	GOPC	SCAF11	FXR1	EBPL
984	AC006252.1	GOLGB1	EIF5A	TRGC2	EBLN3P
985	AC006262.1	GNLY	MAPKAPK5-AS1	SDF2L1	DYNLT1
986	AC006262.2	GNL3	SORL1	IDH3G	DYNLL1
987	AC006262.3	GNB1	FAM102A	NPIPB5	DUSP5
988	AC006270.1	GNAI2	ATP9B	OCIAD1	DUSP11
989	AC006272.1	GMFG	TOMM6	ERN1	DPP8
990	AC006273.1	GMCL1	AIMP1	Z99127.4	DOCK8
991	AC006288.1	GLTP	STK38	NHP2	DNTTIP2
992	AC006296.1	GK	ARPC4	CSNK1A1	DNMT1
993	AC006296.2	GAS5	SNRPN	PCMT1	DNAJC24
994	AC006296.3	GAPDH	CIRBP	YY1	DNAJA1
995	AC006299.1	G6PD	ACTR2	SVIP	DNAAF2
996	AC006305.1	FYB1	EIF3M	WIPF1	DMTF1
997	AC006305.2	FNBP4	UBE2L3	TRAT1	DMAP1
998	AC006305.3	FIP1L1	PPP1R18	AC245297.3	DLAT
999	AC006329.1	FGD3	UQCR10	RBM4	DIP2A
1000	AC006333.1	FDXR	NSD3	SELENOS	DICER1
1001	AC006333.2	FDX1	C9orf78	REEP5	DEK
1002	AC006348.1	FBXL3	CYBC1	PSMB10	DDX3Y
1003	AC006355.2	FAM229A	AC044849.1	CCND3	DDX24
1004	AC006357.1	FAM214A	NORAD	PIEZO1	DDB1
1005	AC006364.1	FAM184A	PRPF4B	RO60	DCXR
1006	AC006369.1	FAM122B	PSMC5	NR1D2	DCAF16
1007	AC006369.2	FAM102A	AC023157.3	DDOST	CYTH4
1008	AC006372.1	EXT1	HNRNPA3	MIER1	CYSLTR1
1009	AC006372.2	EWSR1	HSP90B1	STMP1	CYCS
1010	AC006372.3	ERP29	PLAC8	RAB5C	CYBA
1011	AC006378.1	ERICH1	ARID1B	ANKRD11	CUTA
1012	AC006387.1	ERCC4	SERP1	VDAC1	CSNK1A1
1013	AC006398.1	ERC1	PDE7A	IFI6	CRTAP
1014	AC006427.2	ERBIN	ATP5MPL	TLN1	CRIPT
1015	AC006435.1	ERAP2	SNRPD1	UBE2Q1	CREBZF
1016	AC006435.2	EPB41L4A-AS1	RNF139	ELOC	CREBRF
1017	AC006435.3	EMP3	SF3B6	HMGB2	COX7A2
1018	AC006441.1	ELP3	ARID5B	HNRNPH3	COX6A1
1019	AC006441.3	EIF5B	ZNF292	PTPRA	COX17
1020	AC006441.4	EIF4A3	TRIM22	NECAP2	COQ10B
1021	AC006445.3	EIF3M	SRI	BSG	COPS2
1022	AC006449.1	EIF3L	TRMT112	DSTN	COMMD6
1023	AC006449.2	EIF3K	RNMT	EAPP	COMMD2
1024	AC006449.3	EIF3H	CDV3	HSP90AB1	COA8
1025	AC006449.5	EIF2S2	C4orf3	PAK2	CNPPD1
1026	AC006449.6	EGR3	PET100	TSTD1	CNOT6L
1027	AC006450.1	DYNC1I2	CD5	ANO9	CNOT11
1028	AC006450.2	DYNC1H1	HNRNPC	KIFC2	CLSTN1
1029	AC006450.3	DPP8	NBPF19	PILRB	CLPTM1L
1030	AC006452.1	DPP7	MGST3	SNX3	CLN6
1031	AC006455.1	DNAJC11	MOB2	MBD2	CLN3
1032	AC006455.4	DIP2A	MED10	RPF1	CLEC2B
1033	AC006455.5	DIDO1	DOCK10	CCR7	CITED2
1034	AC006458.1	DHX40	TMED10	CD5	CHP1
1035	AC006459.1	DGUOK	PSMA2	PSMA3	CHD6
1036	AC006460.1	DGKD	CSF3R	PSMD13	CHCHD7
1037	AC006460.2	DGKA	IP6K1	RHOT2	CHCHD2
1038	AC006478.1	DENND4A	PPA1	RBIS	CGGBP1
1039	AC006478.2	DEK	GABARAPL2	TNFRSF1B	CFLAR
1040	AC006480.2	DEF6	RBBP4	TAF7	CFL1
1041	AC006482.1	DDX50	WWP1	PDCL3	CFDP1
1042	AC006483.2	DDX21	CHMP7	UFM1	CEBPZ
1043	AC006487.1	DDX17	EBLN3P	PDCD6	CDKN1B
1044	AC006487.2	DCP1B	DAZAP2	B4GALT1	CDK17
1045	AC006504.1	DBF4	RBBP6	SAMHD1	CDC42SE1
1046	AC006504.2	DANCR	OSTF1	BAX	CDC40
1047	AC006504.5	CYP20A1	SNHG7	CALR	CDC14A
1048	AC006504.7	CYHR1	KRTCAP2	IDI1	CD7
1049	AC006511.4	CYFIP2	LCK	ZFAND5	CD3E
1050	AC006511.6	CUTA	PSMD8	RBM8A	CD247
1051	AC006517.2	CUL2	CENPC	ARPC5L	CCT8
1052	AC006525.1	CTSS	ITK	ATP5F1A	CCT3
1053	AC006538.1	CTR9	PCNX1	SSR3	CCND2
1054	AC006538.3	CTNNBL1	GSPT1	MAP3K8	CCDC85B
1055	AC006538.4	CTDSPL2	CHMP2A	PLEK	CCDC59
1056	AC006547.1	CST7	PRDM2	MAPKAPK5-AS1	CCDC58
1057	AC006547.2	CSNK2A2	MX1	ZNHIT1	CCDC57
1058	AC006547.3	CSNK2A1	PAG1	KDELR2	CCDC130
1059	AC006557.1	CSNK1G2	NAP1L4	SPOCK2	CASP8AP2
1060	AC006557.3	CSNK1D	IGHM	SDCBP	CASP8
1061	AC006566.1	CSDE1	NEDD8	C12orf57	CAPZA1
1062	AC006566.2	CREM	NR1D2	PPP1CB	CAPNS1
1063	AC006581.1	CREBRF	CDK13	OPTN	CAMSAP1
1064	AC006581.2	CREBBP	GPR65	ARL14EP	CALR
1065	AC006942.1	COX7A2	LIMD2	THOC7	C5orf24
1066	AC006946.2	COX19	COX16	SELPLG	C2orf68
1067	AC006946.3	COX14	SS18L2	POLR2L	C1QBP
1068	AC006947.1	COTL1	MYDGF	PDCD2	C19orf53
1069	AC006960.2	COMT	NFKB2	ISCA1	C15orf40
1070	AC006960.3	CNST	NDE1	TTC39C	BX890604.2
1071	AC006967.2	CNOT7	EMB	NDUFB7	BTF3
1072	AC006967.3	CNOT1	CHD6	FDX1	BTD
1073	AC006970.3	CMTR1	EZR	AKR7A2	BST2
1074	AC006972.1	CLIP1	C19orf53	RSRC2	BPTF
1075	AC006974.1	CIR1	PRPF8	UHMK1	BIRC2
1076	AC006974.2	CHST12	SFPQ	BLOC1S2	BICRA
1077	AC006994.2	CHMP2A	FUS	BNIP2	BCAS3
1078	AC007001.1	CHMP1B	SRSF10	LCK	BCAS2
1079	AC007003.1	CHD3	LINC00513	EIF2A	BBS2
1080	AC007009.1	CFLAR	RLF	HP1BP3	BAX
1081	AC007014.1	CFDP1	CHKB	GNAI3	BAK1
1082	AC007014.2	CEP85L	RBM4	ETFB	BAG6
1083	AC007029.1	CEP170	JMJD6	EIF4H	BAG5
1084	AC007032.1	CDKN1B	ITGB2	AP002387.2	ATXN7L3B
1085	AC007036.1	CDC40	PSMA3-AS1	ATP6V0B	ATXN2L
1086	AC007036.2	CDC25B	RTRAF	POLE4	ATP6V1E1
1087	AC007036.3	CDC14A	FBXO3	GIMAP2	ATP6V0E2
1088	AC007036.5	CD84	ARRDC3	PDAP1	ATP6V0A2
1089	AC007038.1	CD5	NCBP2	CACYBP	ATP6AP1
1090	AC007038.2	CD3G	ATP2B1	AK1	ATP5PO
1091	AC007040.1	CD37	RAD21	AIMP1	ATP5MC3
1092	AC007064.2	CCT6A	TRIM44	CLK1	ATP2B1
1093	AC007066.2	CCT3	EPB41L4A-AS1	CLTB	ATP1A1
1094	AC007066.3	CCR6	NSF	LINC01871	ATG12
1095	AC007091.1	CCNT2	SELENOM	VCAN	ATF4
1096	AC007098.1	CCND2	SNHG25	ARHGDIA	ARPC5L
1097	AC007099.1	CCDC66	MGAT4A	HSPD1	ARL6IP4
1098	AC007099.2	CCDC18-AS1	SH3GLB1	PHB	ARL4A
1099	AC007100.1	CCDC107	UBE2D3	FAM193B	ARIH2
1100	AC007100.2	CASP8AP2	WAKMAR2	AMD1	ARIH1
1101	AC007106.1	CASP8	USP34	PNRC2	ARID1A
1102	AC007106.2	CAMLG	DNAJB6	HIST1H2BN	ARHGEF1
1103	AC007114.1	C5orf24	USP16	MED4	ARHGAP45
1104	AC007114.2	C2CD3	NEAT1	UBB	ARHGAP1
1105	AC007126.1	C1GALT1	C18orf32	EBLN3P	ARGLU1
1106	AC007128.2	C12orf75	IQGAP2	ANAPC11	AQP3
1107	AC007130.1	C12orf57	RNASET2	DDX21	APOL6
1108	AC007132.1	BZW1	UBE2A	RAB8A	APBB1
1109	AC007159.1	BTBD2	TALDO1	SEPTIN9	AP2S1
1110	AC007163.1	BSCL2	CAMLG	PLGRKT	AP1G2
1111	AC007179.1	BRWD3	ABRACL	SMC3	AP002387.2
1112	AC007179.2	BRD2	COX19	KRAS	ANKRD49
1113	AC007182.1	BPTF	ITGB2-AS1	HIST3H2BB	ANAPC16
1114	AC007192.2	ATXN7L1	CYTH1	TAX1BP1	ALYREF
1115	AC007193.1	ATXN7	ORAI1	PRF1	ALKBH2
1116	AC007193.2	ATP6V0C	NOL7	BLOC1S1	AL358072.1
1117	AC007193.3	ATP5PO	RNF125	SRSF2	AL353660.1
1118	AC007216.1	ATP5PB	CHMP3	SKAP1	AKIRIN2
1119	AC007216.2	ATP5MC2	SEC62	TRA2B	AKAP17A
1120	AC007216.3	ATP2B1-AS1	CDK12	RTF2	AKAP13
1121	AC007216.4	ATF4	CDKN1B	NUDC	AK5
1122	AC007218.1	ASAH1	BZW1	ADH5	AK3
1123	AC007218.2	ARPC5	HERC4	TPI1	AGFG1
1124	AC007218.3	ARMC8	CYTIP	AL451085.1	AFTPH
1125	AC007220.1	ARL6IP5	PAXBP1	CAP1	ADNP
1126	AC007220.2	ARID5B	TXK	P2RY10	ACTR3
1127	AC007221.1	ARID4B	GSDMD	GRK2	ACTR1B
1128	AC007222.2	ARID1A	HNRNPH3	PSMD4	ACTG1
1129	AC007223.1	ARHGAP45	SUPT5H	LEF1	ACSL3
1130	AC007240.3	ARFGAP3	UBE2M	ICOS	ACBD5
1131	AC007244.1	ARAP2	SPOCK2	SNW1	AC245014.3
1132	AC007250.1	AQP3	ZC3H15	TUBA4A	AC104532.2
1133	AC007255.1	APRT	NCL	GTF3C6	AC100810.1
1134	AC007262.2	APPL1	YTHDC1	HDDC2	AC051619.7
1135	AC007269.1	APOL6	CALM3	RNF139	AC010883.2
1136	AC007271.1	AP3B1	LSM1	MAPRE1	ABL2
1137	AC007272.1	AP2S1	FBL	ATF4	ABHD17A
1138	AC007277.1	AP1G2	FMN1	SMIM26	ZZEF1
1139	AC007278.1	ANXA2	MIS18BP1	LFNG	ZSWIM7
1140	AC007278.2	ANTXR2	SELENOT	SYNCRIP	ZSWIM6
1141	AC007279.2	ANKZF1	HNRNPM	MRPL33	ZSCAN25
1142	AC007283.1	ANKRD36C	NECAP2	CYLD	ZRANB1
1143	AC007285.1	ANKRD36	TRAT1	CCNH	ZPR1
1144	AC007285.2	ANKRD13C	RESF1	ARF5	ZNRF2
1145	AC007292.1	ANKRD10	UBL5	DIAPH1	ZNRD2
1146	AC007292.2	ANGEL2	SCAPER	CORO1B	ZNF91
1147	AC007292.3	AL512791.2	CMTM6	SELENOM	ZNF852
1148	AC007298.1	AL162458.1	U2SURP	GOLGA8A	ZNF830
1149	AC007298.2	AL158152.1	GPX4	ZNF428	ZNF785
1150	AC007308.1	AKR1A1	HIPK1	LLPH	ZNF780B
1151	AC007314.1	AKNA	SF3B5	CAPZA1	ZNF780A
1152	AC007317.1	AKAP13	IREB2	CAPN2	ZNF770
1153	AC007317.2	AIMP1	CD28	RBMX	ZNF764
1154	AC007319.1	AHI1	MAPRE1	TXNL1	ZNF75A
1155	AC007325.1	AGPAT3	SNW1	NAMPT	ZNF708
1156	AC007325.2	ADNP2	ATP5MF	FGFR1OP2	ZNF706
1157	AC007325.4	ADK	LAPTM4A	EVI2A	ZNF699
1158	AC007326.2	ADGRE5	GLUL	ARPP19	ZNF664
1159	AC007326.5	ADAR	MYC	KDELR1	ZNF654
1160	AC007327.2	ADAP1	SLC39A10	REX1BD	ZNF652
1161	AC007333.1	ACTR2	COX8A	SNRK	ZNF644
1162	AC007333.2	ACIN1	GTF2A2	MMADHC	ZNF639
1163	AC007336.1	AC245407.2	HELB	MBP	ZNF638
1164	AC007336.2	AC132872.1	ARL6IP4	NBDY	ZNF623
1165	AC007342.1	AC106739.1	CNN2	AC008555.4	ZNF622
1166	AC007342.4	AC100810.1	JOSD1	CYTH1	ZNF580
1167	AC007342.5	AC097376.3	AL662844.4	TXNDC12	ZNF561
1168	AC007343.1	AC093323.1	GNG2	THAP12	ZNF519
1169	AC007344.1	AC092329.4	COX6A1	RTKN2	ZNF506
1170	AC007347.1	AC087239.1	EIF3G	UBE2N	ZNF502
1171	AC007349.1	AC022210.2	SVIP	POLR3GL	ZNF433
1172	AC007349.2	AC005674.2	CAPZB	ORAI1	ZNF430
1173	AC007349.3	AC005670.3	SURF4	OLA1	ZNF41
1174	AC007349.4	ABL2	ATP6V0B	RAB14	ZNF395
1175	AC007350.1	ABL1	HSPB11	CASP4	ZNF37A
1176	AC007359.1	ABHD5	OIP5-AS1	CD4	ZNF354C
1177	AC007362.1	AATF	PRKDC	AC026979.2	ZNF345
1178	AC007364.1	A1BG	SELENOW	COX19	ZNF286A
1179	AC007365.1	hsa-mir-423	AL627171.1	P4HB	ZNF281
1180	AC007368.1	hsa-mir-1253	RNASEK	NAA38	ZNF266
1181	AC007370.1	ZZEF1	NECAP1	RAB9A	ZNF138
1182	AC007370.2	ZYX	DNAJA2	SF3B2	ZNF107
1183	AC007375.3	ZYG11B	ATP6AP2	SUPT4H1	ZNF106
1184	AC007376.2	ZYG11A	FAS	TIPARP	ZNF101
1185	AC007378.1	ZXDC	ZFX	GDPD5	ZMYM2
1186	AC007381.1	ZXDB	PRPF38B	SLU7	ZHX2
1187	AC007381.2	ZXDA	TNFRSF14	COMMD7	ZFYVE9
1188	AC007383.2	ZWINT	FYN	EMC4	ZFY
1189	AC007383.3	ZWILCH	HERPUD2	EIF4A2	ZFX
1190	AC007384.1	ZW10	EVI2B	SHISA5	ZFR
1191	AC007387.2	ZUP1	CAPNS1	ANXA7	ZFPM1
1192	AC007387.3	ZSWIM9	MOB1A	RGCC	ZFP1
1193	AC007389.1	ZSWIM8-AS1	SRSF8	TGFB1	ZFAND1
1194	AC007389.3	ZSWIM8	ITPKB	BORCS5	ZDHHC6
1195	AC007389.5	ZSWIM7	CLEC2B	TWISTNB	ZDHHC20
1196	AC007390.2	ZSWIM5	MLLT3	NR3C1	ZDHHC16
1197	AC007391.1	ZSWIM4	VAMP5	STRAP	ZDHHC13
1198	AC007391.2	ZSWIM3	CYLD	PMVK	ZDBF2
1199	AC007391.3	ZSWIM2	MT2A	RBM38	ZCCHC8
1200	AC007402.1	ZSWIM1	TSTD1	RASD1	ZCCHC14
1201	AC007402.2	ZSCAN9	UBL3	LINC00861	ZC3HAV1
1202	AC007403.1	ZSCAN5C	TNRC6B	MRPL47	ZC3H6
1203	AC007405.1	ZSCAN5B	CEP350	CFAP97	ZC3H4
1204	AC007405.2	ZSCAN5A	TMED9	MEPCE	ZBTB8OS
1205	AC007405.3	ZSCAN4	PPP1R15B	EIF3A	ZBTB44
1206	AC007405.4	ZSCAN32	LAMTOR1	ZFX	ZBTB40
1207	AC007406.1	ZSCAN31	HLA-F	ANXA6	ZBTB4
1208	AC007406.2	ZSCAN30	NOL8	PRDM1	ZBED1
1209	AC007406.3	ZSCAN29	COPE	UBL3	YY1AP1
1210	AC007406.4	ZSCAN26	PER1	AP003327.2	YY1
1211	AC007406.5	ZSCAN25	CD74	DNAJC7	YWHAZ
1212	AC007422.1	ZSCAN23	PHACTR2	MPG	YTHDF1
1213	AC007423.1	ZSCAN22	MAP1LC3B	SRSF8	YTHDC2
1214	AC007431.1	ZSCAN21	NDUFAB1	DBF4	YPEL1
1215	AC007431.2	ZSCAN20	SLU7	BRD7	YLPM1
1216	AC007432.1	ZSCAN2	PAIP2	EIF2AK2	YKT6
1217	AC007448.3	ZSCAN18	OSER1	PAPOLA	YIPF6
1218	AC007448.4	ZSCAN16-AS1	LSM5	PGLS	YIPF3
1219	AC007448.5	ZSCAN16	ATF7IP	FAM49B	XYLT2
1220	AC007450.1	ZSCAN12	KDM5A	MRPS15	XRN2
1221	AC007463.1	ZSCAN10	CCT8	ARHGAP45	XRCC1
1222	AC007463.2	ZSCAN1	CLDND1	TMCO1	XPO7
1223	AC007483.1	ZRANB3	RNPEPL1	POLR2I	XPO4
1224	AC007485.1	ZRANB2-AS2	WIPF1	ECHS1	XPO1
1225	AC007491.1	ZRANB2-AS1	CSRNP1	CLDND1	XPC
1226	AC007493.1	ZRANB2	ATP6V1F	ZFAND6	XIAP
1227	AC007493.2	ZRANB1	BPTF	MKNK2	XBP1
1228	AC007494.2	ZPR1	KMT2A	LMAN1	XAF1
1229	AC007495.1	ZPLD1	BLOC1S6	PRRC2C	WWP1
1230	AC007496.1	ZPBP2	RASGRP1	FUNDC2	WWC3
1231	AC007496.2	ZPBP	AUP1	MRPL11	WRN
1232	AC007497.1	ZP4	SNHG14	IRF2BP2	WNK1
1233	AC007497.2	ZP3	BRWD1	SIAH2	WIPI2
1234	AC007513.1	ZP2	CLN5	GRB2	WIPI1
1235	AC007527.1	ZP1	HNRNPU	TGFBR3	WHAMM
1236	AC007527.2	ZNRF4	CCSER2	ING1	WDTC1
1237	AC007528.1	ZNRF3-IT1	PSD4	GNG10	WDR89
1238	AC007529.1	ZNRF3-AS1	DYRK2	MDH2	WDR83OS
1239	AC007529.2	ZNRF3	CBX3	EMC6	WDR82
1240	AC007533.1	ZNRF2	ATP5IF1	SLC3A2	WDR73
1241	AC007535.1	ZNRF1	FAM153CP	EIF4G2	WDR70
1242	AC007540.1	ZNRD2	NDUFB9	ITGAX	WDR61
1243	AC007541.1	ZNRD1	AP3M2	HMGN3	WDR55
1244	AC007546.1	ZNHIT6	INTS11	IQCN	WDR54
1245	AC007552.2	ZNHIT3	TUBGCP6	TSR3	WDR45B
1246	AC007556.1	ZNHIT2	PARP15	BEX2	WDR26
1247	AC007557.1	ZNHIT1	PCSK7	FKBP8	WDR24
1248	AC007557.2	ZNFX1	NOSIP	RSBN1	WDFY1
1249	AC007557.3	ZNF99	SAFB2	FOXN3	WBP4
1250	AC007557.4	ZNF98	LARS	CCT4	WASF2
1251	AC007563.1	ZNF93	RNF7	XBP1	WAKMAR2
1252	AC007563.2	ZNF92	COMMD2	NSMCE1	WAC-AS1
1253	AC007563.4	ZNF91	SECISBP2	TMEM9B	VSIR
1254	AC007566.1	ZNF90	AP2S1	PPHLN1	VRK2
1255	AC007569.1	ZNF891	CD44	PCGF5	VPS53
1256	AC007570.1	ZNF888	METTL9	LAPTM4A	VPS4B
1257	AC007595.1	ZNF883	CHD7	KLRG1	VPS33A
1258	AC007598.1	ZNF880	TGOLN2	IL6ST	VPS26C
1259	AC007598.2	ZNF879	OXNAD1	TMF1	VPS26B
1260	AC007599.2	ZNF878	SMIM19	TSR2	VPS13D
1261	AC007601.1	ZNF875	BSG	HK3	VPS13B
1262	AC007601.2	ZNF865	CANX	MEAF6	VMP1
1263	AC007603.1	ZNF862	AKIRIN1	PHB2	VMA21
1264	AC007608.1	ZNF860	EVI2A	SRP72	VIRMA
1265	AC007608.2	ZNF853	BRI3	ZNF22	VIM-AS1
1266	AC007608.3	ZNF852	UBXN4	DPY30	VIM
1267	AC007610.1	ZNF850	UQCRFS1	SNRPA1	VCPIP1
1268	AC007610.2	ZNF85	NIN	TOB2	VCP
1269	AC007610.5	ZNF846	C12orf57	CLNS1A	VBP1
1270	AC007611.1	ZNF845	PSMC4	SP3	VAMP8
1271	AC007613.1	ZNF844	ANK3	VMA21	VAMP4
1272	AC007614.1	ZNF843	LPGAT1	SPTY2D1	VAMP3
1273	AC007619.1	ZNF841	PMVK	ENY2	UXT
1274	AC007620.2	ZNF84-DT	NCK2	PPM1G	UTP23
1275	AC007620.3	ZNF84	DDX46	PIK3R1	USP7
1276	AC007622.2	ZNF839	TRIM56	TMC8	USP53
1277	AC007631.1	ZNF837	NDUFC2	FMN1	USP30-AS1
1278	AC007637.1	ZNF836	THUMPD1	CIAO2B	USP30
1279	AC007638.1	ZNF835	STAT6	ATG12	USP28
1280	AC007638.2	ZNF831	PLEKHA2	SLFN5	USP21
1281	AC007639.1	ZNF83	PNKP	MALAT1	USP1
1282	AC007649.1	ZNF829	CSGALNACT2	CDKN1C	USF3
1283	AC007652.1	ZNF827	XRCC5	PDCD5	USF2
1284	AC007652.2	ZNF823	CTSS	MZF1-AS1	USF1
1285	AC007652.3	ZNF821	EVL	IP6K1	URM1
1286	AC007655.1	ZNF816	SUMF2	MXI1	URI1
1287	AC007655.2	ZNF814	DNAJC7	MYO1G	URGCP
1288	AC007656.1	ZNF813	TBCA	COPS2	UQCRC2
1289	AC007656.2	ZNF81	ZMAT1	TRAPPC4	UQCR11
1290	AC007656.4	ZNF808	TAF10	FAM162A	UQCR10
1291	AC007663.2	ZNF805	MICOS10	TMEM147	UPRT
1292	AC007663.3	ZNF804B	AHCTF1	MTERF4	UPP1
1293	AC007663.4	ZNF804A	DDX39A	EBPL	UNC50
1294	AC007666.1	ZNF800	ERVK3-1	PBXIP1	UIMC1
1295	AC007666.2	ZNF80	DIP2A	ERAP2	UGP2
1296	AC007671.1	ZNF8	ACTR3	CCDC167	UGDH
1297	AC007673.1	ZNF799	KRR1	FAM89B	UGCG
1298	AC007679.1	ZNF793-AS1	SUGP2	DNAJC3	UFL1
1299	AC007681.1	ZNF793	PPP1R14B	CPNE3	UFD1
1300	AC007682.1	ZNF792	ATP5F1A	SMIM19	UFC1
1301	AC007684.2	ZNF791	TMED5	HIKESHI	UBXN11
1302	AC007686.2	ZNF790-AS1	BCL9L	CDC26	UBTF
1303	AC007686.3	ZNF790	ZBTB7A	NDUFB5	UBR5
1304	AC007686.4	ZNF79	RIPOR2	MOAP1	UBR2
1305	AC007686.5	ZNF789	NR3C1	TRAPPC5	UBN1
1306	AC007687.1	ZNF787	TAZ	PSMA5	UBE3A
1307	AC007688.3	ZNF786	RICTOR	ZMAT2	UBE2Q1
1308	AC007695.1	ZNF785	RNF166	ABCA2	UBE2M
1309	AC007728.1	ZNF784	WDR83OS	PLIN2	UBE2L3
1310	AC007728.2	ZNF783	TRAPPC1	UCP2	UBE2K
1311	AC007728.3	ZNF782	POMP	DNTTIP2	UBE2H
1312	AC007731.2	ZNF781	CKLF	NECAP1	UBAP1L
1313	AC007731.3	ZNF780B	LAMTOR4	MAPK8IP3	UBALD2
1314	AC007731.5	ZNF780A	COTL1	TAF1C	UBAC1
1315	AC007736.1	ZNF778	IRS2	FAM177A1	UBA6
1316	AC007743.1	ZNF777	KIF5B	TMEM35B	UBA52
1317	AC007749.1	ZNF776	MRPL20	MGMT	TYW3
1318	AC007749.2	ZNF775	DOCK2	GZMB	TXNDC16
1319	AC007750.1	ZNF774	KPNA2	GLIPR2	TXK
1320	AC007773.1	ZNF773	CCT3	LRPAP1	TUBGCP2
1321	AC007780.1	ZNF772	EXOSC6	HECA	TTPAL
1322	AC007785.1	ZNF771	SIVA1	AP3M2	TTC37
1323	AC007785.3	ZNF770	ABLIM1	TMED4	TTC3
1324	AC007786.1	ZNF77	CLCN7	PIP4K2A	TTC28-AS1
1325	AC007786.2	ZNF768	MXI1	H1FX	TTC14
1326	AC007786.3	ZNF765	UBR2	LSM3	TSTD2
1327	AC007786.4	ZNF764	NUP210	MICAL1	TSTD1
1328	AC007787.1	ZNF763	TMEM243	GRHPR	TSSK3
1329	AC007795.1	ZNF761	GABPB1-IT1	CCT3	TSSC4
1330	AC007823.1	ZNF76	STUB1	ATP2B1	TSPAN33
1331	AC007834.1	ZNF75D	MRFAP1	GLRX	TSPAN31
1332	AC007846.1	ZNF750	CDC14A	PLEKHA2	TSEN34
1333	AC007848.1	ZNF749	SUN2	GADD45A	TSC2
1334	AC007848.2	ZNF747	SERINC1	CYTOR	TSC1
1335	AC007849.1	ZNF746	TECPR1	SMARCE1	TRUB1
1336	AC007861.1	ZNF740	ERP44	SFXN1	TRPV2
1337	AC007861.2	ZNF74	TUFM	TMEM230	TRMT12
1338	AC007876.1	ZNF738	OFD1	UBE2I	TRMT11
1339	AC007877.1	ZNF737	NEMF	CEBPZ	TRMO
1340	AC007878.1	ZNF736	B4GALT1	ATXN7	TRIT1
1341	AC007879.1	ZNF735	SNRK	DGUOK	TRIM61
1342	AC007879.2	ZNF732	PJA2	CD47	TRIM52-AS1
1343	AC007879.3	ZNF730	AQP3	CD320	TRIM52
1344	AC007879.4	ZNF729	ARPC5L	RNH1	TRIM33
1345	AC007879.5	ZNF728	CIB1	NDUFA2	TRIM24
1346	AC007880.1	ZNF727	MDN1	LINC00513	TRBV5-4
1347	AC007881.2	ZNF726	RASSF1	COX20	TRAV17
1348	AC007881.3	ZNF724	SMCHD1	AC020911.2	TRAPPC6A
1349	AC007881.4	ZNF723	PRDX2	TYMP	TRAPPC5
1350	AC007906.1	ZNF721	MAP3K2	XRRA1	TRAPPC11
1351	AC007906.2	ZNF720	SYF2	C16orf54	TRAPPC10
1352	AC007907.1	ZNF718	TMEM41B	AC023157.3	TRAF3IP3
1353	AC007920.1	ZNF717	GNL1	MRPS21	TRADD
1354	AC007920.2	ZNF716	MPC2	RPN2	TRAC
1355	AC007922.1	ZNF714	RAD51-AS1	UBXN4	TRA2A
1356	AC007922.2	ZNF713	UQCRQ	PTGER2	TPT1-AS1
1357	AC007922.3	ZNF711	PCMT1	SNHG1	TPST2
1358	AC007922.4	ZNF710-AS1	KRT10	HIPK1	TP53INP1
1359	AC007923.1	ZNF710	ADCY7	NDUFA6	TP53
1360	AC007923.4	ZNF71	KCNQ1OT1	PBDC1	TOR1AIP2
1361	AC007938.1	ZNF709	CBX4	TCF25	TOP2B
1362	AC007938.2	ZNF708	RBM33	TRAPPC2L	TOMM40
1363	AC007938.3	ZNF707	ATXN1	SURF4	TOMM22
1364	AC007948.1	ZNF705G	SEC31A	PSMG2	TOMM20
1365	AC007950.1	ZNF705E	MECP2	SH3BP5	TOE1
1366	AC007950.2	ZNF705D	WASF2	ATP5F1B	TOB2
1367	AC007952.1	ZNF705B	KLF13	MRPL57	TOB1
1368	AC007952.2	ZNF705A	FAM177A1	PSMA4	TNRC6C
1369	AC007952.3	ZNF704	CCND2	ADGRE5	TNRC6B
1370	AC007952.5	ZNF703	CD46	ATXN7L3B	TNKS1BP1
1371	AC007952.6	ZNF701	RILPL2	VPS29	TNIP2
1372	AC007952.7	ZNF700	PARP1	HIST1H2AH	TNIP1
1373	AC007952.8	ZNF70	PBDC1	RAP2B	TNFSF13B
1374	AC007952.9	ZNF7	ROMO1	SRP19	TNFRSF6B
1375	AC007953.1	ZNF699	COX20	RPL22L1	TNFRSF25
1376	AC007953.2	ZNF697	SOD2	MS4A1	TNFRSF10A
1377	AC007991.2	ZNF696	MRPS24	BEX4	TNF
1378	AC007991.3	ZNF695	COX14	BCL7C	TMX3
1379	AC007991.4	ZNF692	PABPN1	ANAPC15	TMX2
1380	AC007993.2	ZNF691	ARHGAP30	RWDD3	TMPO
1381	AC007993.3	ZNF69	MFSD10	GOLGA7	TMEM87A
1382	AC007996.1	ZNF689	ATP8B2	LAMTOR5	TMEM80
1383	AC007998.3	ZNF688	MAGOH	PMAIP1	TMEM67
1384	AC007998.4	ZNF687-AS1	CHD4	MOB2	TMEM60
1385	AC008011.2	ZNF687	NDUFB4	MAP2K2	TMEM45B
1386	AC008014.1	ZNF684	DPP7	LPGAT1	TMEM44-AS1
1387	AC008026.3	ZNF683	SMARCA2	AMT	TMEM43
1388	AC008033.3	ZNF682	COPS9	METRNL	TMEM267
1389	AC008035.1	ZNF681	IK	AL645728.1	TMEM245
1390	AC008040.1	ZNF680	PA2G4	TBCC	TMEM243
1391	AC008050.1	ZNF679	KLHL24	KIAA1143	TMEM220
1392	AC008055.2	ZNF678	ACP1	PSAP	TMEM208
1393	AC008056.1	ZNF677	SSBP4	CHRAC1	TMEM191B
1394	AC008056.2	ZNF676	VMP1	PREX1	TMEM19
1395	AC008056.3	ZNF675	APMAP	SYAP1	TMEM183A
1396	AC008060.1	ZNF674-AS1	ARL5A	C1D	TMEM18
1397	AC008060.2	ZNF674	RAB2A	DNAJC19	TMEM179B
1398	AC008060.3	ZNF672	OSTC	PTPN2	TMEM167B
1399	AC008060.4	ZNF671	TMEM160	C1orf162	TMEM167A
1400	AC008060.5	ZNF670	ATG2A	MRPS34	TMEM161B
1401	AC008063.1	ZNF669	PSMB6	EPC1	TMEM160
1402	AC008063.2	ZNF668	ZFAND6	TMEM126A	TMEM159
1403	AC008067.1	ZNF667-AS1	EIF4H	EIF4A1	TMEM143
1404	AC008073.1	ZNF667	DDX24	LSM10	TMEM131L
1405	AC008073.2	ZNF665	COX5A	ITGB1BP1	TMEM129
1406	AC008074.2	ZNF664	REEP5	AIF1	TMEM116
1407	AC008079.1	ZNF662	ATG16L2	TCF7	TMEM11
1408	AC008080.1	ZNF660	PDAP1	RASSF5	TMED7
1409	AC008080.2	ZNF66	PRDX1	RNPS1	TMED5
1410	AC008080.3	ZNF658	PPP1CB	MLLT3	TMC8
1411	AC008080.4	ZNF655	MRPS34	PSMB2	TM9SF4
1412	AC008083.2	ZNF654	SOX4	LSM7	TM2D1
1413	AC008083.3	ZNF653	N4BP1	SYNE1	TLN1
1414	AC008083.4	ZNF652	CCM2	ADPRM	TKFC
1415	AC008088.1	ZNF649-AS1	SNRPB2	PYCARD	TK2
1416	AC008103.1	ZNF649	COX7A2L	AP2B1	TIPARP-AS1
1417	AC008105.1	ZNF648	OSBPL8	APEX1	TIPARP
1418	AC008105.3	ZNF646	HNRNPA0	AUTS2	TIMM10B
1419	AC008114.1	ZNF641	NLRC3	CD164	TIGAR
1420	AC008115.1	ZNF638	TMEM14B	NEAT1	TIAL1
1421	AC008115.2	ZNF630-AS1	ENO1	DYNLL2	TIA1
1422	AC008115.3	ZNF630	SNF8	PPP2CA	THYN1
1423	AC008115.4	ZNF629	AC092338.3	ARFGAP1	THUMPD3-AS1
1424	AC008119.1	ZNF628	ERO1B	MATK	THUMPD3
1425	AC008121.2	ZNF627	COX5B	PRMT1	THOC7
1426	AC008121.3	ZNF626	ISCA1	FYN	THOC6
1427	AC008124.1	ZNF625	RBM26	UPF3A	THOC3
1428	AC008125.1	ZNF624	ITGA4	APH1A	THEMIS
1429	AC008127.1	ZNF623	KAT6A	SDR42E2	THBS1
1430	AC008133.1	ZNF622	SLC9A3R1	PFDN1	THAP7-AS1
1431	AC008147.1	ZNF621	NME3	AC144652.1	THAP7
1432	AC008147.2	ZNF620	ZNF622	BCAP31	THAP1
1433	AC008149.1	ZNF619	SLC25A3	ZNF706	TGOLN2
1434	AC008149.2	ZNF618	VAPA	MFNG	TFDP1
1435	AC008154.1	ZNF616	TRIM38	NDUFS8	TEX30
1436	AC008154.2	ZNF615	P4HB	EIF2S2	TEX264
1437	AC008162.2	ZNF614	G3BP2	PHAX	TET3
1438	AC008164.1	ZNF613	SLC25A36	TXN2	TES
1439	AC008170.1	ZNF611	RTN4	JPT1	TERF1
1440	AC008175.1	ZNF610	RPS27L	KHDRBS1	TENT5C
1441	AC008180.2	ZNF609	SSB	DGCR6L	TENT4B
1442	AC008243.1	ZNF608	TBCB	WAC	TENM1
1443	AC008250.1	ZNF607	MAP4K4	RFLNB	TELO2
1444	AC008250.2	ZNF606	PSAP	CCNG1	TECR
1445	AC008264.2	ZNF605	AURKAIP1	MAX	TDRD3
1446	AC008267.5	ZNF600	ADPRM	CEBPZOS	TDP1
1447	AC008268.1	ZNF599	KMT2E	ZCRB1	TCTEX1D2
1448	AC008269.1	ZNF598	NARF	UGP2	TCP1
1449	AC008269.2	ZNF597	CHD9	CD74	TCOF1
1450	AC008273.1	ZNF596	MMADHC	FLT3LG	TCF20
1451	AC008277.1	ZNF595	UFM1	ZFY	TCEAL4
1452	AC008278.1	ZNF594	TP53I13	ARID4B	TBP
1453	AC008278.2	ZNF593	PGK1	PRELID3B	TBL3
1454	AC008280.3	ZNF592	NDUFB1	MRPL43	TBCE.1
1455	AC008281.1	ZNF589	CALM2	GSTK1	TBCC
1456	AC008378.1	ZNF587B	ELOB	SYS1	TBC1D7
1457	AC008391.1	ZNF587	AL451085.1	TOX4	TBC1D4
1458	AC008393.1	ZNF586	ZZEF1	UBALD2	TASOR2
1459	AC008395.1	ZNF585B	TIGIT	ABHD14A	TASOR
1460	AC008397.1	ZNF585A	MAN1A2	CD28	TAPBP
1461	AC008403.2	ZNF584	TMED2	PITHD1	TAP1
1462	AC008403.3	ZNF583	FDX1	USP1	TAOK2
1463	AC008406.1	ZNF582-AS1	TM9SF3	SAP25	TAF6L
1464	AC008406.2	ZNF582	GLRX5	XRN2	TAF5
1465	AC008406.3	ZNF581	C12orf65	ATP6V0E2	TAF1D
1466	AC008413.2	ZNF580	SPG11	EIF6	TAF1A
1467	AC008415.1	ZNF579	SC5D	SPAG7	TAF10
1468	AC008429.1	ZNF578	HP1BP3	GNB1	TADA2B
1469	AC008429.3	ZNF577	PRKAG2	CSTB	SYVN1
1470	AC008434.1	ZNF576	TNK2	PLAAT3	SYTL1
1471	AC008438.1	ZNF575	SP3	KLF9	SYNRG
1472	AC008438.2	ZNF574	SLC3A2	SINHCAF	SYNM
1473	AC008440.1	ZNF573	SAP18	S1PR5	SYNCRIP
1474	AC008440.2	ZNF572	TNRC6A	GPR65	SYNC
1475	AC008443.1	ZNF571-AS1	MATK	CHCHD10	SYAP1
1476	AC008443.2	ZNF571	PPP1R7	GNLY	SVIL
1477	AC008443.3	ZNF570	FGFR1OP2	ABCE1	SVBP
1478	AC008443.4	ZNF57	SDF2L1	NPDC1	SUSD3
1479	AC008443.5	ZNF569	CLEC2D	ZNF394	SUPT6H
1480	AC008443.6	ZNF568	ACTN4	MAZ	SUPT5H
1481	AC008443.8	ZNF567	KDM2A	ZNF101	SUPT4H1
1482	AC008443.9	ZNF566	ZNF101	PKM	SUMF2
1483	AC008453.1	ZNF565	EMD	PFDN2	SUGT1
1484	AC008453.2	ZNF564	EIF2A	TTC3	SUCLG2
1485	AC008456.1	ZNF563	ATP5PD	TKT	STX12
1486	AC008459.1	ZNF562	NPDC1	PSMC4	STUB1
1487	AC008462.1	ZNF561-AS1	NISCH	ZNF24	STPG1
1488	AC008464.1	ZNF561	SEMA4D	DNAJB14	STMP1
1489	AC008467.1	ZNF560	MANF	PLXNB2	STK4
1490	AC008474.1	ZNF559	MDM4	S1PR1	STK38
1491	AC008494.2	ZNF558	PABPC1	NUDCD2	STK26
1492	AC008494.3	ZNF557	ECHS1	ABO	STK24
1493	AC008496.2	ZNF556	N4BP2L1	CDC42SE1	STK17B
1494	AC008496.3	ZNF555	TUBA4A	PGRMC2	STK17A
1495	AC008505.1	ZNF554	PBXIP1	RALY	STK10
1496	AC008507.2	ZNF552	FRYL	MHENCR	STAT5B
1497	AC008507.4	ZNF551	CCDC59	FAM204A	STAT4
1498	AC008507.5	ZNF550	AC245297.3	PSMC3	STARD3NL
1499	AC008514.1	ZNF549	ENSA	METTL5	STAMBP
1500	AC008517.1	ZNF548	EIF6	YWHAE	STAG1
1501	AC008522.1	ZNF547	DNAJC8	MANF	ST6GAL1
1502	AC008525.1	ZNF546	PDK1	TM9SF3	ST13
1503	AC008525.2	ZNF544	RAB5C	SSBP3	SSU72
1504	AC008532.1	ZNF543	TTC3	UBE2K	SSR4
1505	AC008534.1	ZNF541	STT3B	IPCEF1	SSH2
1506	AC008537.2	ZNF540	VPS13D	BECN1	SSBP4
1507	AC008537.4	ZNF536	TOMM22	MAPK1IP1L	SRSF9
1508	AC008539.1	ZNF534	KDM6B	LRRFIP1	SRSF4
1509	AC008543.1	ZNF532	UGP2	SLC25A36	SRSF3
1510	AC008543.3	ZNF530	NSD1	BNIP3L	SRRM1
1511	AC008543.4	ZNF529-AS1	RAC2	NIPSNAP2	SRPRA
1512	AC008543.5	ZNF529	EIF3D	MCRIP1	SRPK2
1513	AC008549.1	ZNF528-AS1	PHB2	PAG1	SRP9
1514	AC008549.2	ZNF528	LIMS1	GTF2B	SRP72
1515	AC008551.1	ZNF527	GBP5	DANCR	SRP14
1516	AC008554.1	ZNF526	GAS5	ZFP91	SRM
1517	AC008555.1	ZNF525	PTGER2	HSPB11	SRGAP2C
1518	AC008555.2	ZNF524	ERAP2	CD247	SRGAP2B
1519	AC008555.4	ZNF521	PIM1	BRIX1	SPSB2
1520	AC008555.5	ZNF519	MAFB	ERP44	SPOP
1521	AC008556.1	ZNF518B	ZNF33A	HDAC1	SPN
1522	AC008558.1	ZNF518A	ARL6IP1	PRMT5-AS1	SPINT2
1523	AC008567.2	ZNF517	TMEM131L	FKBP1A	SPDL1
1524	AC008567.3	ZNF516	PDIA3	PSMC1	SPCS1
1525	AC008568.1	ZNF514	RABGAP1L	IFI27L2	SPATS2
1526	AC008569.1	ZNF513	RAC1	BCLAF1	SPAG7
1527	AC008569.2	ZNF512B	MTDH	MED30	SP4
1528	AC008571.2	ZNF512	NDUFA11	ID1	SP2
1529	AC008572.1	ZNF511	PFKL	RPS27L	SP140L
1530	AC008574.1	ZNF510	ARHGDIA	MRPS30	SP1
1531	AC008581.1	ZNF506	PRDX5	RHEB	SOX8
1532	AC008588.1	ZNF503-AS2	HSPA9	PER1	SOS1
1533	AC008591.1	ZNF503-AS1	SMARCE1	MRPS6	SOCS3
1534	AC008592.1	ZNF503	PTPN4	SZRD1	SNX3
1535	AC008592.2	ZNF502	ATP5PF	EMC3	SNX17
1536	AC008592.4	ZNF501	SRP9	CCDC186	SNU13
1537	AC008592.5	ZNF500	RGCC	HIST1H2BC	SNRPF
1538	AC008601.1	ZNF497	EAPP	CRYBG1	SNRPD3
1539	AC008608.2	ZNF496	PSMA3	HADHA	SNRPD1
1540	AC008609.1	ZNF493	MGMT	SOCS3	SNRPA
1541	AC008610.1	ZNF492	FOXJ3	BUD23	SNRNP40
1542	AC008619.1	ZNF491	ZBTB25	AL118516.1	SNRK
1543	AC008622.2	ZNF490	ROCK1	AL627171.1	SNN
1544	AC008625.1	ZNF488	FNBP1	EMD	SNHG9
1545	AC008627.1	ZNF487	SLCO3A1	MDH1	SNHG30
1546	AC008629.1	ZNF486	DNAJC19	MPC1	SNHG20
1547	AC008632.1	ZNF485	SRSF9	FIBP	SNHG16
1548	AC008635.1	ZNF484	TMED4	ESD	SNHG1
1549	AC008641.1	ZNF483	SH3BGRL	TMEM203	SND1-IT1
1550	AC008649.1	ZNF480	COPA	PASK	SND1
1551	AC008649.2	ZNF48	USP3	PRKCB	SMPD4
1552	AC008652.1	ZNF479	RAB9A	POLR2F	SMIM8
1553	AC008655.1	ZNF474	EHMT1	MX1	SMIM27
1554	AC008655.2	ZNF473	METRNL	SQSTM1	SMG9
1555	AC008659.1	ZNF471	SMG6	LAMTOR2	SMG6
1556	AC008662.1	ZNF470	HNRNPD	ABLIM1	SMDT1
1557	AC008662.2	ZNF469	RHOH	TFAM	SMC5
1558	AC008663.1	ZNF468	HNRNPDL	UFD1	SMC4
1559	AC008663.2	ZNF467	RSRC1	SH3KBP1	SMARCD3
1560	AC008663.3	ZNF462	PTBP3	LNPEP	SMARCA5
1561	AC008667.1	ZNF461	SLC25A45	UBA2	SMAP1
1562	AC008667.2	ZNF460-AS1	TOX4	CNIH1	SMAGP
1563	AC008667.3	ZNF460	CD4	WASHC1	SMAD3
1564	AC008667.4	ZNF454	UHMK1	RBM7	SMAD2
1565	AC008669.1	ZNF451-AS1	SYNRG	FCMR	SLU7
1566	AC008674.1	ZNF451	TAPBP	MRPS12	SLTM
1567	AC008676.1	ZNF45	NAE1	ATP5MC1	SLFN13
1568	AC008679.1	ZNF449	AP2B1	SNRNP70	SLC9A1
1569	AC008680.1	ZNF446	HEBP2	DUSP5	SLC6A4
1570	AC008686.1	ZNF445	HECA	SUZ12	SLC6A20
1571	AC008687.2	ZNF444	ANKLE2	MAP3K2	SLC66A1
1572	AC008687.3	ZNF443	KLRK1	REST	SLC50A1
1573	AC008687.4	ZNF442	NDUFB2	MOB4	SLC4A1AP
1574	AC008691.1	ZNF441	IVNS1ABP	CHMP2B	SLC39A8
1575	AC008696.2	ZNF440	PRH1	TMEM14C	SLC38A7
1576	AC008700.1	ZNF439	LINC01138	TIMM13	SLC36A1
1577	AC008703.1	ZNF438	COQ7	HERPUD2	SLC35C2
1578	AC008705.2	ZNF436-AS1	XPO6	ICAM2	SLC33A1
1579	AC008708.1	ZNF436	UBE2V1	XRCC6	SLC26A11
1580	AC008708.2	ZNF433-AS1	SNRPA1	GNL1	SLC25A51
1581	AC008728.1	ZNF433	SPTBN1	SH3GLB1	SLC25A5
1582	AC008731.1	ZNF432	SIPA1	WDR43	SLC25A37
1583	AC008734.1	ZNF431	RBM25	ARHGEF1	SLC25A32
1584	AC008734.2	ZNF430	AC144652.1	IGHM	SLC17A5
1585	AC008735.1	ZNF43	WHAMM	SCAF11	SLC16A1-AS1
1586	AC008735.2	ZNF429	PTPRA	LMNA	SLC10A7
1587	AC008735.3	ZNF428	CCDC66	PHF20	SLAMF1
1588	AC008735.4	ZNF426-DT	KRAS	COMMD2	SLAIN2
1589	AC008736.1	ZNF426	PPP1CC	PLEKHA3	SLAIN1
1590	AC008736.2	ZNF425	SRSF4	RAB7A	SIRT7
1591	AC008737.1	ZNF423	TMEM9B	LEPROT	SIRT5
1592	AC008737.3	ZNF420	ADH5	HIST1H2BF	SIKE1
1593	AC008738.1	ZNF419	GPATCH8	SP110	SIGIRR
1594	AC008738.2	ZNF418	NAA38	ARL2BP	SIDT2
1595	AC008738.3	ZNF417	TUG1	RLF	SIAE
1596	AC008738.4	ZNF416	BST2	SIGIRR	SHPRH
1597	AC008738.5	ZNF415	SEPTIN2	PAXX	SHKBP1
1598	AC008738.6	ZNF414	SQSTM1	PPP1R18	SHFL
1599	AC008738.7	ZNF410	UBR5	RCN2	SH3YL1
1600	AC008739.1	ZNF41	ZNF326	TRAF3IP3	SH3BP5
1601	AC008741.1	ZNF408	BCAP31	COQ10B	SH2D3A
1602	AC008742.1	ZNF407	ELK4	RNASEH2C	SGTB
1603	AC008743.1	ZNF404	PPP4C	TOB1	SGSM3
1604	AC008747.1	ZNF398	CAPN2	PNP	SGF29
1605	AC008750.1	ZNF397	CHMP4A	SNX2	SFMBT2
1606	AC008750.2	ZNF396	TTLL3	ZMIZ2	SF3B1
1607	AC008750.3	ZNF395	CSNK1A1	CHD1	SF3A1
1608	AC008750.4	ZNF391	DHX36	HSD17B10	SETX
1609	AC008750.5	ZNF385D-AS2	VDAC2	AC092338.3	SETDB2
1610	AC008750.7	ZNF385D-AS1	FAM133B	EHD1	SESN1
1611	AC008751.3	ZNF385D	CD226	BHLHE40	SERPINB1
1612	AC008752.1	ZNF385C	WDR33	DOK2	SERINC3
1613	AC008752.2	ZNF385B	ADD3	CMTM3	SEPTIN9
1614	AC008753.2	ZNF385A	CLINT1	PRKCH	SEPTIN6
1615	AC008753.3	ZNF384	BIRC3	MIAT	SEPTIN1
1616	AC008758.2	ZNF383	PSMB2	ETFRF1	SENP2
1617	AC008759.2	ZNF382	ZNHIT1	STT3B	SELENOT
1618	AC008759.3	ZNF37A	EPC1	ANXA11	SELENON
1619	AC008760.1	ZNF367	MOB4	UBE2A	SECISBP2L
1620	AC008760.2	ZNF366	LONP2	TTC14	SECISBP2
1621	AC008761.1	ZNF365	MBP	PPCS	SEC61B
1622	AC008761.2	ZNF362	PRRC2A	KCMF1	SEC31B
1623	AC008763.1	ZNF358	LRPAP1	DNAJC15	SEC22C
1624	AC008764.2	ZNF354C	RFC1	CLCN7	SEC11C
1625	AC008764.3	ZNF354B	RANBP2	CLPP	SEC11A
1626	AC008764.5	ZNF354A	PSTPIP1	RNASEH1	SDR39U1
1627	AC008764.6	ZNF350-AS1	URI1	ERGIC2	SDHAF4
1628	AC008764.7	ZNF350	KIF2A	SDHB	SDE2
1629	AC008764.8	ZNF35	CFAP97	RNF19A	SDAD1
1630	AC008766.1	ZNF347	ZMAT2	HMGN4	SCNM1
1631	AC008770.3	ZNF346-IT1	CCDC12	SUCLG1	SCML4
1632	AC008771.1	ZNF346	MRPL47	ACCS	SCMH1
1633	AC008780.1	ZNF343	TESPA1	FYTTD1	SCAND1
1634	AC008780.2	ZNF341-AS1	YIPF4	AL133453.1	SCAMP4
1635	AC008781.1	ZNF341	TMEM258	YBX3	SBNO1-AS1
1636	AC008781.2	ZNF34	CHD1	NMT1	SBDS
1637	AC008781.3	ZNF33B	CD6	REL	SATB1
1638	AC008786.1	ZNF337-AS1	PTPN1	TMED5	SARNP
1639	AC008794.1	ZNF337	MLXIP	CD6	SAR1A
1640	AC008798.2	ZNF335	ABI1	MZT1	SAP30L
1641	AC008798.3	ZNF334	UBE2G2	ADD3	SAP18
1642	AC008799.2	ZNF333	TMBIM1	HNRNPH2	SAMD9L
1643	AC008805.2	ZNF330	HSPE1	NDUFC1	SAMD9
1644	AC008808.1	ZNF329	ZBTB1	TSIX	SAMD4A
1645	AC008808.2	ZNF324B	IMP3	EFCAB2	S1PR4
1646	AC008825.1	ZNF324	ITPA	CPT1B	S1PR1
1647	AC008840.1	ZNF322	TWISTNB	TIMM9	S100A9
1648	AC008852.1	ZNF320	CFLAR	HBP1	S100A10
1649	AC008869.1	ZNF32-AS3	SCAND1	ILF2	RYK
1650	AC008870.1	ZNF32-AS2	LMAN1	TMEM248	RYBP
1651	AC008870.2	ZNF32-AS1	CRYBG1	GCC2	RWDD4
1652	AC008870.3	ZNF32	SREK1	OIP5-AS1	RWDD1
1653	AC008870.4	ZNF319	CD55	CD55	RUNX1
1654	AC008871.1	ZNF318	VASP	CSNK2B	RUFY3
1655	AC008875.1	ZNF317	ATP5F1C	NDUFS4	RTRAF
1656	AC008875.2	ZNF316	AKAP13	PLCB2	RTN4
1657	AC008875.3	ZNF311	GLG1	WDR54	RTF1
1658	AC008877.1	ZNF304	ITGB1BP1	STAG2	RTCA-AS1
1659	AC008878.4	ZNF302	ZNF800	WBP11	RSRP1
1660	AC008883.1	ZNF300	ARID4B	SNRPC	RSL24D1
1661	AC008883.2	ZNF30-AS1	GSTK1	PARP8	RSBN1
1662	AC008883.3	ZNF30	AC008105.3	DNASE2	RRS1
1663	AC008885.2	ZNF3	TECR	LMF2	RRP9
1664	AC008892.1	ZNF296	KAT6B	FAS	RRP36
1665	AC008894.1	ZNF295-AS1	MAL	AC058791.1	RRP1B
1666	AC008894.2	ZNF292	UBE2Q1	PPP4R2	RRP15
1667	AC008897.2	ZNF287	IDH3G	EPRS	RRP1
1668	AC008897.3	ZNF286A	POLR3E	CDKN1A	RRM1
1669	AC008906.1	ZNF285	PSMA6	YEATS4	RRBP1
1670	AC008906.2	ZNF284	LSP1	CNOT1	RPS6KA3
1671	AC008914.1	ZNF283	CD27	LAMP1	RPS27L
1672	AC008915.1	ZNF282	LCP2	ABHD14B	RPRD2
1673	AC008915.2	ZNF281	ATG101	HNRNPAB	RPRD1A
1674	AC008937.1	ZNF280D	ZNF24	MIEN1	RPLP0
1675	AC008937.2	ZNF280C	H1FX	BANF1	RPL7L1
1676	AC008937.3	ZNF280B	PSMA1	COPA	RPL35A
1677	AC008938.1	ZNF280A	SCP2	HAGH	RPF1
1678	AC008940.1	ZNF28	PRKCB	IL11RA	RPAP3
1679	AC008945.1	ZNF277	PHC3	TIGIT	RP9
1680	AC008945.2	ZNF275	TGFBR2	EFCAB14	RORA-AS1
1681	AC008946.1	ZNF274	GPRIN3	PTPN1	RORA
1682	AC008948.1	ZNF273	RAB27A	RALA	ROMO1
1683	AC008957.1	ZNF268	SUZ12	MXRA7	RO60
1684	AC008957.2	ZNF267	APOL6	NXT1	RNPC3
1685	AC008964.1	ZNF266	SIAH2	TMEM167A	RNGTT
1686	AC008966.1	ZNF264	RNASEH1	SRM	RNF216
1687	AC008966.2	ZNF263	SYAP1	LYSMD2	RNF213-AS1
1688	AC008966.3	ZNF260	RAP2B	KPNA4	RNF213
1689	AC008969.2	ZNF257	PPHLN1	FAM43A	RNF19A
1690	AC008972.1	ZNF256	PPCS	NDUFAF8	RNF167
1691	AC008972.2	ZNF254	ADAM8	TMEM238	RNF13
1692	AC008982.2	ZNF253	AP3B1	SARNP	RNF125
1693	AC008991.1	ZNF252P-AS1	SKAP1	DERL1	RNASET2
1694	AC008992.1	ZNF251	MRPL10	SNX6	RMRP
1695	AC008993.3	ZNF250	HAGH	POLR2C	RIT1
1696	AC009005.1	ZNF25-DT	BRD9	ZFP36L1	RIOK2
1697	AC009019.1	ZNF25	TBC1D22A	CNOT7	RICTOR
1698	AC009019.2	ZNF248	UBE2Q2	PRPF40A	RHOH
1699	AC009021.1	ZNF24	ARHGAP15	SEM1	RHOA
1700	AC009021.2	ZNF239	KIAA2026	CHPT1	RHEB
1701	AC009032.1	ZNF236-DT	INPP5D	KPNA2	RGS14
1702	AC009034.1	ZNF236	PSMB7	RAB4A	RGS1
1703	AC009035.1	ZNF235	CALR	SORL1	RGP1
1704	AC009039.1	ZNF234	TSC2	MICOS13	RGCC
1705	AC009041.1	ZNF233	ZNF394	MRPL10	RFTN1
1706	AC009041.2	ZNF232	SMC5	AC087190.1	REXO4
1707	AC009041.3	ZNF230	EWSR1	RBMS1	REXO1
1708	AC009041.4	ZNF23	GNG5	MRPL40	REV3L
1709	AC009053.2	ZNF229	STAT2	MED28	RETREG2
1710	AC009053.3	ZNF227	CPSF6	TSPYL1	RESF1
1711	AC009054.1	ZNF226	PATJ	TUBGCP6	REPS1
1712	AC009054.2	ZNF225	UPK3BL1	ADAM8	RELCH
1713	AC009055.1	ZNF224	IQGAP1	CEBPB	REEP5
1714	AC009055.2	ZNF223	SIRT7	NUTF2	RDX
1715	AC009060.1	ZNF222	PCBP2	CDK2AP2	RCSD1
1716	AC009061.1	ZNF221	BLOC1S4	IDH3B	RCOR1
1717	AC009061.2	ZNF22	ZNF91	AC025171.3	RCN2
1718	AC009063.1	ZNF219	ANXA6	SMIM12	RCL1
1719	AC009063.2	ZNF217	UPF2	PF4	RCBTB1
1720	AC009063.3	ZNF215	PSME2	FAM200B	RC3H2
1721	AC009065.1	ZNF214	TMPO	LINC00667	RBMX
1722	AC009065.2	ZNF213-AS1	RBM8A	RAB11A	RBMS1
1723	AC009065.3	ZNF213	DIAPH1	ELOVL5	RBM5
1724	AC009065.4	ZNF212	LSM14A	ZFAND1	RBM48
1725	AC009065.5	ZNF211	KDELR2	VDAC3	RBM45
1726	AC009065.6	ZNF208	PGRMC2	NAA20	RBM42
1727	AC009065.7	ZNF205	SERPINB6	NENF	RBM4
1728	AC009065.8	ZNF202	RBL2	TCP11L2	RBM23
1729	AC009075.1	ZNF200	PRDX6	METTL23	RBM22
1730	AC009081.1	ZNF20	KIAA0355	ATXN1	RBM12B
1731	AC009081.2	ZNF2	RNH1	HIST1H2AL	RBCK1
1732	AC009087.1	ZNF197-AS1	NTPCR	SLA	RB1CC1
1733	AC009088.1	ZNF197	ZMYM2	MRPL18	RB1
1734	AC009088.2	ZNF195	POLR2C	STX8	RASGRP2
1735	AC009088.3	ZNF19	CCNT2	SLC7A5	RASA3
1736	AC009090.1	ZNF189	NCOA7	SPN	RASA1
1737	AC009090.2	ZNF185	NUB1	DECR1	RAPGEF6
1738	AC009090.3	ZNF184	FKBP5	FAM133B	RAP2C
1739	AC009090.6	ZNF182	HUWE1	ACTG1	RAP1A
1740	AC009093.1	ZNF181	PRKAA1	TRIAP1	RANBP9
1741	AC009093.2	ZNF180	ETFB	PARP1	RANBP3
1742	AC009093.4	ZNF18	ZNF737	HIST1H4A	RANBP2
1743	AC009093.5	ZNF177	RNASEH2B	DTD1	RALGAPB
1744	AC009093.6	ZNF175	CWC15	NDUFAF3	RALGAPA2
1745	AC009095.1	ZNF174	GTF3C6	ASB8	RALBP1
1746	AC009097.1	ZNF17	EMC6	PMF1	RADX
1747	AC009097.2	ZNF169	SPPL2B	SON	RAD9A
1748	AC009097.3	ZNF165	POLR1D	IAH1	RAD51D
1749	AC009097.4	ZNF160	HIST1H2BN	AOAH	RAD51-AS1
1750	AC009102.1	ZNF16	ERC1	PPP2R5E	RAD18
1751	AC009102.2	ZNF157	USP36	LBR	RAC1
1752	AC009102.4	ZNF155	ETFA	RPL7L1	RABEP2
1753	AC009107.1	ZNF148	TMEM126A	RGS19	RABEP1
1754	AC009107.2	ZNF146	XRRA1	UTP23	RAB9A
1755	AC009108.2	ZNF143	PGAM1	BFAR	RAB8A
1756	AC009108.3	ZNF142	OPTN	DENR	RAB7A
1757	AC009110.1	ZNF140	ERGIC2	SNRPE	RAB6A
1758	AC009113.1	ZNF14	GSTO1	SNHG15	RAB5IF
1759	AC009113.2	ZNF138	CAST	ATG2A	RAB30
1760	AC009117.2	ZNF136	CDC42SE1	ZDHHC12	RAB26
1761	AC009118.1	ZNF135	RPS19BP1	C1GALT1	RAB21
1762	AC009118.2	ZNF134	MAP2K1	APMAP	RAB11FIP4
1763	AC009118.3	ZNF133	TLN1	PCMTD1	RAB11B-AS1
1764	AC009119.1	ZNF132	ZC3H18	BTG2	R3HDM4
1765	AC009119.2	ZNF131	BAZ2A	NXF1	R3HDM2
1766	AC009120.2	ZNF124	RAN	ADI1	R3HCC1L
1767	AC009120.3	ZNF121	SHPRH	HMOX2	R3HCC1
1768	AC009120.4	ZNF12	GABARAPL1	C7orf50	QTRT2
1769	AC009120.5	ZNF117	DYRK1A	MED6	QRSL1
1770	AC009121.2	ZNF114-AS1	PHF3	REXO2	QDPR
1771	AC009121.3	ZNF114	ENY2	EPSTI1	QARS
1772	AC009121.4	ZNF112	SERPINB1	KANSL2	PYURF
1773	AC009123.1	ZNF107	PHIP	NDUFS6	PYHIN1
1774	AC009126.1	ZNF106	FXR1	DNAJC9	PYCARD-AS1
1775	AC009127.1	ZNF101	BBX	BOLA3	PXK
1776	AC009133.1	ZNF100	DDX18	FGR	PWP1
1777	AC009133.2	ZNF10	AKAP17A	CD226	PUS7L
1778	AC009133.3	ZMYND8	SSR3	CCDC124	PURA
1779	AC009133.4	ZMYND19	SEC61G	IER3IP1	PUF60
1780	AC009134.1	ZMYND15	PRPF3	LINC02273	PTTG1
1781	AC009135.1	ZMYND12	PCED1B	TEX264	PTS
1782	AC009137.1	ZMYND11	ARHGAP25	PTPN7	PTPN7
1783	AC009137.2	ZMYND10-AS1	SSNA1	NDUFA9	PTPA
1784	AC009139.1	ZMYND10	EIF2S2	FKBP5	PTP4A2
1785	AC009139.2	ZMYM5	SNRPF	S100A8	PTGS2
1786	AC009141.1	ZMYM4-AS1	FBRSL1	STAU1	PTER
1787	AC009142.1	ZMYM4	SMAP2	BORCS7	PTEN
1788	AC009145.1	ZMYM3	KIFC2	H2AFY	PTCRA
1789	AC009145.2	ZMYM2	ENTPD4	TES	PTCH2
1790	AC009145.3	ZMYM1	S1PR4	ERVK3-1	PTCD2
1791	AC009148.1	ZMPSTE24	HIST1H1D	BIRC3	PTBP1
1792	AC009152.1	ZMIZ2	CEBPZ	ALG5	PTAR1
1793	AC009152.3	ZMIZ1-AS1	ERCC6L2	AC100810.1	PSMG3
1794	AC009152.6	ZMIZ1	DCTN3	PGAM1	PSMF1
1795	AC009154.1	ZMAT5	MTF2	MRPL51	PSME1
1796	AC009154.2	ZMAT4	BAZ2B	TMEM109	PSMD8
1797	AC009158.1	ZMAT3	NUDCD2	HAX1	PSMD11
1798	AC009159.1	ZMAT2	USP8	TLK1	PSMC3
1799	AC009159.2	ZMAT1	PPIG	TUBB	PSMB8-AS1
1800	AC009159.3	ZKSCAN8	SEM1	YPEL3	PSMB5
1801	AC009163.1	ZKSCAN7-AS1	ATP5PB	PJA2	PSMA7
1802	AC009163.4	ZKSCAN7	MAX	AP1S2	PSMA4
1803	AC009163.6	ZKSCAN5	AC103591.3	HSD17B11	PSMA3
1804	AC009163.7	ZKSCAN4	PSMD7	HSPB1	PSKH1
1805	AC009166.1	ZKSCAN3	CACYBP	COX11	PSEN1
1806	AC009166.3	ZKSCAN2-DT	ZBTB20	RAB29	PRRC2C
1807	AC009167.1	ZKSCAN2	METTL5	LSM12	PRRC2B
1808	AC009171.2	ZKSCAN1	SMAD3	ACAP3	PRRC1
1809	AC009185.1	ZIM3	2022-03-06	ZNF622	PRR7-AS1
1810	AC009226.1	ZIM2	DDHD1	HNRNPA3	PRR3
1811	AC009227.1	ZIK1	SGSM2	CD46	PRR14
1812	AC009227.2	ZIC5	TTC39C	TPGS1	PRR13
1813	AC009228.1	ZIC4-AS1	TENT4B	AC087623.2	PRR12
1814	AC009229.1	ZIC4	STAT5B	CYFIP2	PRPF6
1815	AC009229.2	ZIC3	PARP14	HIST1H2AE	PRPF39
1816	AC009229.3	ZIC2	CLTB	SDF2	PRPF3
1817	AC009230.1	ZIC1	CTSW	CCNY	PRPF18
1818	AC009234.1	ZHX3	SH2D1A	WNK1	PRORP
1819	AC009236.1	ZHX2	RBM27	OARD1	PRKCQ
1820	AC009236.2	ZHX1	PTEN	PSMD6	PRKCB
1821	AC009237.14	ZGRF1	RERE	CCDC25	PRKAB2
1822	AC009237.15	ZGPAT	TBCC	ISCA2	PRKAA1
1823	AC009242.1	ZGLP1	PRKCH	GPBP1	PREX1
1824	AC009244.2	ZG16B	DPY30	IFI30	PRELID3B
1825	AC009248.2	ZG16	LSM8	FBXL15	PRDX5
1826	AC009248.3	ZFYVE9	NDUFA13	C16orf87	PRDM4
1827	AC009262.1	ZFYVE28	PAFAH1B1	HCP5	PPWD1
1828	AC009264.1	ZFYVE27	RWDD1	CCT6A	PPP4R3B
1829	AC009268.2	ZFYVE26	BIRC2	RBM27	PPP4R3A
1830	AC009268.3	ZFYVE21	ZNF655	FAAP20	PPP4C
1831	AC009269.2	ZFYVE19	EIF3I	ETFA	PPP3CC
1832	AC009269.3	ZFYVE16	DNAJC3	IFNG	PPP2R5C
1833	AC009269.4	ZFYVE1	ZNF644	NCOA7	PPP2R2A
1834	AC009269.5	ZFY-AS1	PARP8	PGP	PPP2CA
1835	AC009271.1	ZFY	CFDP1	KLF4	PPP1R3E
1836	AC009271.2	ZFX-AS1	DNAJB12	RPS6KA3	PPP1R3D
1837	AC009275.1	ZFX	STMP1	LINC00892	PPP1R2
1838	AC009276.1	ZFR2	CASP4	TSN	PPP1R16A
1839	AC009283.1	ZFR	SYNE3	NLRC5	PPP1R15B
1840	AC009292.1	ZFPM2-AS1	SRRM1	GLO1	PPP1R12A
1841	AC009292.2	ZFPM2	MAZ	JAGN1	PPP1CC
1842	AC009299.3	ZFPM1	CSK	MFSD10	PPP1CA
1843	AC009301.1	ZFPL1	ADI1	BUB3	PPM1K
1844	AC009303.2	ZFP92	WDR45B	FRG1	PPM1B
1845	AC009303.3	ZFP90	ANP32A	AC004687.1	PPIH
1846	AC009305.1	ZFP82	ZNF107	TMEM167B	PPIA
1847	AC009309.1	ZFP69B	CLNS1A	THAP11	PPHLN1
1848	AC009312.1	ZFP69	SELENOF	SCO2	POU2F2
1849	AC009313.1	ZFP64	ANKRD17	CCT2	POR
1850	AC009315.1	ZFP62	MYH9	GNB2	POP5
1851	AC009318.1	ZFP57	RFLNB	C1orf43	POMT1
1852	AC009318.2	ZFP42	RAB29	ELOF1	POMP
1853	AC009318.3	ZFP41	ARPP19	KLF12	POLR3C
1854	AC009318.4	ZFP37	MRPL34	UBE2L6	POLR2L
1855	AC009320.1	ZFP36L1	STAT1	ATG101	POLR2E
1856	AC009336.1	ZFP30	YPEL2	POLD4	POLM
1857	AC009365.1	ZFP28	CD247	TRAPPC3	POLE4
1858	AC009365.3	ZFP2	BRD4	MFF	POLD4
1859	AC009365.4	ZFP14	CCT4	C1orf21	POLD1
1860	AC009387.1	ZFP1	TCOF1	PRXL2C	POGZ
1861	AC009396.1	ZFHX4-AS1	CABIN1	COPS5	POGK
1862	AC009396.2	ZFHX4	STAG1	TAF9	PODXL2
1863	AC009396.3	ZFHX3	CBLB	TNRC6C-AS1	PNPLA2
1864	AC009403.1	ZFHX2-AS1	TC2N	CISD2	PNN
1865	AC009403.2	ZFHX2	EMC3	NCR3	PNISR
1866	AC009403.3	ZFC3H1	THRAP3	RNF187	PMVK
1867	AC009404.1	ZFAT-AS1	SSH2	NCBP2	PM20D2
1868	AC009407.1	ZFAT	CMTM3	GABARAPL1	PLPP5
1869	AC009410.1	ZFAND6	UBE2I	TMEM170A	PLP2
1870	AC009411.1	ZFAND4	SMC1A	FBXO33	PLEKHA8
1871	AC009411.2	ZFAND3	ATG12	PPP1R12A	PLCL2
1872	AC009412.1	ZFAND2B	TMEM147	GYG1	PLCG1-AS1
1873	AC009413.2	ZFAND2A	RSRC2	PEX16	PLAAT4
1874	AC009432.1	ZFAND1	FOXN3	WIPI2	PLAAT3
1875	AC009432.2	ZER1	ACAP2	AL136040.1	PLA2G1B
1876	AC009434.1	ZEB2-AS1	BCLAF1	VASP	PKN2
1877	AC009435.1	ZEB1-AS1	TFRC	EIF4EBP2	PKN1
1878	AC009446.1	ZDHHC9	LRRFIP1	LRRC59	PKM
1879	AC009464.1	ZDHHC8	KLC1	HTATIP2	PKIA-AS1
1880	AC009468.1	ZDHHC7	HMGB2	NAE1	PITRM1
1881	AC009468.2	ZDHHC5	N4BP2	ABCA7	PITPNC1
1882	AC009478.1	ZDHHC4	CD47	2022-03-02	PITPNB
1883	AC009480.1	ZDHHC3	AKR7A2	LSM8	PITPNA-AS1
1884	AC009486.1	ZDHHC24	UBE2B	CLTA	PITHD1
1885	AC009486.2	ZDHHC23	MXD4	BIRC2	PIK3R1
1886	AC009487.1	ZDHHC22	EIF4E2	DNPH1	PIK3CG
1887	AC009487.3	ZDHHC21	STRAP	NOP58	PIGF
1888	AC009494.2	ZDHHC20-IT1	CD2	CNPY2	PIGC
1889	AC009495.1	ZDHHC20	PDCD6	CLINT1	PIEZO1
1890	AC009495.2	ZDHHC2	VDAC1	PLEKHA5	PIAS1
1891	AC009495.3	ZDHHC19	RNF126	DYRK2	PI4KB
1892	AC009498.1	ZDHHC18	CNOT7	TMEM30A	PI4K2A
1893	AC009501.3	ZDHHC16	ZNF652	TAF15	PHYKPL
1894	AC009505.1	ZDHHC15	SRSF6	SERINC3	PHF8
1895	AC009506.1	ZDHHC14	TARSL2	ATP2B4	PHF19
1896	AC009509.1	ZDHHC13	UBR4	NT5C3A	PHF11
1897	AC009509.2	ZDHHC12	SLTM	BAZ1A	PHC3
1898	AC009509.4	ZDHHC11B	RSBN1L	DCXR	PHAX
1899	AC009511.1	ZDHHC11	MCM3AP	ZNF32	PGLS
1900	AC009511.2	ZDHHC1	RANBP1	NAA50	PGD
1901	AC009518.1	ZDBF2	XAF1	BBX	PFKL
1902	AC009522.1	ZCWPW2	SNRNP27	ECH1	PFDN5
1903	AC009531.1	ZCWPW1	KANSL1	PHLDA1	PFDN4
1904	AC009533.3	ZCRB1	IGBP1	NCK2	PEX26
1905	AC009533.4	ZCCHC9	MPRIP	TPST2	PERP
1906	AC009542.1	ZCCHC8	CHST11	NDUFA7	PDXP
1907	AC009549.1	ZCCHC7	TMF1	PRPF38B	PDXDC1
1908	AC009554.1	ZCCHC4	MAP3K4	CTSD	PDSS2
1909	AC009554.2	ZCCHC3	NDUFS2	VBP1	PDS5B
1910	AC009558.1	ZCCHC24	CIR1	NPEPL1	PDRG1
1911	AC009558.2	ZCCHC23	FLT3LG	BIN1	PDPK1
1912	AC009560.1	ZCCHC2	PPP1R35	CHMP4B	PDHX
1913	AC009560.3	ZCCHC18	RBM7	RIC3	PDE4DIP
1914	AC009560.4	ZCCHC17	COQ10B	SDHD	PDE4B
1915	AC009562.1	ZCCHC14	LAMP1	MACF1	PDE12
1916	AC009563.1	ZCCHC13	ELOVL5	CHCHD1	PDCD7
1917	AC009567.1	ZCCHC12	TMOD3	CAMTA1	PDCD6IP
1918	AC009570.1	ZCCHC10	TMX4	LYPLA1	PDCD6
1919	AC009570.2	ZC4H2	RBM38	AL356804.1	PDCD2
1920	AC009597.1	ZC3HC1	MCL1	FAM13A	PDCD10
1921	AC009623.1	ZC3HAV1L	FAAP20	ZBTB38	PDAP1
1922	AC009623.2	ZC3HAV1	DDX42	CSNK2A2	PCYT2
1923	AC009623.3	ZC3H8	APEX1	RASSF4	PCYOX1
1924	AC009630.1	ZC3H7B	RMRP	DPH5	PCMTD2
1925	AC009630.2	ZC3H7A	PDCD2	MRPS33	PCMTD1
1926	AC009630.3	ZC3H6	MIA3	TBC1D15	PCED1B
1927	AC009630.4	ZC3H4	REL	RAB27A	PCBP2
1928	AC009646.2	ZC3H3	PPP2CA	IKZF3	PAXX
1929	AC009652.1	ZC3H18	C1GALT1	DYNC1LI1	PATJ
1930	AC009654.1	ZC3H15	DDX21	CCDC12	PASK
1931	AC009656.1	ZC3H14	RBMX	TMX4	PARP9
1932	AC009682.1	ZC3H13	RBPJ	AREG	PARP6
1933	AC009686.1	ZC3H12D	GGA1	C12orf49	PARP10
1934	AC009686.2	ZC3H12C	SPN	LYRM4	PARG
1935	AC009690.2	ZC3H12B	CEP57	DEGS1	PAQR3
1936	AC009704.1	ZC3H12A	XRN2	CAPZA2	PANK2
1937	AC009704.2	ZC3H11B	GRHPR	ERO1A	PAK4
1938	AC009704.3	ZC3H11A	SSU72	ARF3	PAK1IP1
1939	AC009716.1	ZC3H10	DIAPH2	HLA-DRA	PAFAH1B3
1940	AC009720.1	ZC2HC1C	EIF5B	RIOK3	PACSIN2
1941	AC009731.1	ZC2HC1B	SLC7A6OS	SSR1	PACC1
1942	AC009743.1	ZC2HC1A	C17orf49	AK5	PABPC4
1943	AC009754.1	ZBTB9	STK17A	GDI2	PA2G4
1944	AC009754.2	ZBTB8OS	NSUN6	WDR45B	P4HTM
1945	AC009779.2	ZBTB8B	GLRX	N4BP1	P4HB
1946	AC009779.5	ZBTB8A	MIER1	ATF7IP2	P2RY8
1947	AC009802.1	ZBTB7C	RHEB	LINC01089	OXR1
1948	AC009803.1	ZBTB7B	THAP12	COX17	OXNAD1
1949	AC009803.2	ZBTB6	ARL14EP	NSG1	OXA1L
1950	AC009804.2	ZBTB5	YWHAE	BTF3L4	OTULIN
1951	AC009806.1	ZBTB49	ILF3-DT	DRAM2	OTUD4
1952	AC009812.1	ZBTB48	BUB3	HSPA1B	OSTF1
1953	AC009812.3	ZBTB47	EIF3A	KDM2A	OST4
1954	AC009812.4	ZBTB46-AS1	RSBN1	WHAMM	OSER1
1955	AC009831.1	ZBTB46	DNTTIP2	DERL2	OSBPL8
1956	AC009831.3	ZBTB45	HCLS1	BEX3	OSBPL2
1957	AC009835.1	ZBTB44-DT	PIM3	CTNNBL1	ORMDL2
1958	AC009852.1	ZBTB44	PSMD9	TMEM175	ORMDL1
1959	AC009869.1	ZBTB43	SNRPC	BLOC1S6	ORC5
1960	AC009878.1	ZBTB42	ARID1A	PARL	OR6A2
1961	AC009878.2	ZBTB41	ATP1A1	YWHAH	OPTN
1962	AC009879.4	ZBTB40-IT1	TRAPPC4	METAP2	OPA1
1963	AC009884.1	ZBTB40	ABCE1	SUCLG2	OLA1
1964	AC009899.1	ZBTB4	HNRNPL	AC004854.2	OGG1
1965	AC009902.2	ZBTB39	TSPYL1	NTPCR	OFD1
1966	AC009902.3	ZBTB38	XPC	CTSW	ODR4
1967	AC009908.1	ZBTB37	APBB1IP	MYBL1	OCRL
1968	AC009930.1	ZBTB34	YY1	USP7	OCIAD2
1969	AC009948.2	ZBTB33	AHI1	GCHFR	OARD1
1970	AC009948.3	ZBTB32	ZNF302	NOP10	NUTM2A-AS1
1971	AC009950.1	ZBTB3	COMMD7	LBH	NUS1
1972	AC009951.5	ZBTB26	ADAR	RALBP1	NUP210
1973	AC009951.6	ZBTB25	FKBP8	CCT5	NUP205
1974	AC009955.1	ZBTB24	IFI16	PEPD	NUMB
1975	AC009955.2	ZBTB22	ACBD6	C1orf122	NUDT9
1976	AC009955.3	ZBTB21	ZNF106	ABRAXAS1	NUDT5
1977	AC009955.4	ZBTB20-AS5	DDIT3	AKIRIN2	NUDT3
1978	AC009961.1	ZBTB20-AS4	DBF4	DNAJB9	NUDCD2
1979	AC009961.4	ZBTB20-AS3	BLOC1S2	EIF2AK1	NUDC
1980	AC009962.1	ZBTB20-AS2	BEX2	SLAIN2	NUCB1
1981	AC009965.1	ZBTB20-AS1	ZNF407	COMTD1	NUB1
1982	AC009970.1	ZBTB20	PUM1	SNRNP35	NTPCR
1983	AC009971.1	ZBTB2	ZNF706	BMI1	NT5M
1984	AC009974.1	ZBTB18	ZKSCAN1	ZNF652	NT5DC1
1985	AC009974.2	ZBTB17	VDAC3	ARL2	NSMCE3
1986	AC009975.1	ZBTB16	EXOSC9	LZIC	NSMAF
1987	AC009975.2	ZBTB14	DAZAP1	TMBIM1	NSFL1C
1988	AC009987.1	ZBTB12	RNF19A	EXT1	NSD1
1989	AC009988.1	ZBTB11-AS1	CEP85L	DYNLT3	NR1D1
1990	AC009996.1	ZBTB11	SUPT4H1	FXYD1	NPEPL1
1991	AC010082.1	ZBTB10	IFI6	MFHAS1	NPC2
1992	AC010086.3	ZBP1	TPGS1	PWP1	NPAT
1993	AC010092.1	ZBED9	SIRT1	STOML2	NOP16
1994	AC010096.1	ZBED8	LNPEP	FGD5-AS1	NOP10
1995	AC010105.1	ZBED6CL	XBP1	RPA2	NOM1
1996	AC010132.1	ZBED6	PITHD1	LINC00623	NOL4L
1997	AC010132.4	ZBED5-AS1	PCNT	RGL4	NOC2L
1998	AC010136.1	ZBED5	ITGA6	ITPA	NMT1
1999	AC010139.1	ZBED4	CRBN	PPP4C	NMRK1
[truncated: 34,602 more rows]

## Sheet: CD8+ T cell
Rank	LASSO gene list	LightGBM gene list	MCFS gene list	mRMR gene list	PFI gene list
1	PLCG2	RPS3A	MT-ND3	MT-ND3	RPS3
2	GNLY	PLCG2	MT-CO3	JUN	RPL7
3	MYOM2	MT-ND3	MT-CO1	RPS3A	EEF1G
4	MALAT1	RPS26	MT-ND4	PLCG2	RPL5
5	B2M	MTRNR2L12	MT-CYB	MT-CO3	RPL18
6	RPL10	JUN	MT-ND2	MTRNR2L12	RPL34
7	RPS4X	GNLY	MT-CO2	RPS4X	RPL12
8	XIST	MT-CO3	MT-ATP6	MT-CO1	TRBC2
9	GZMK	FOSB	MT-ND5	MT-ND4	RPS6
10	MTRNR2L12	MT-ND2	MT-ND1	RPS29	CD52
11	RPS2	RPL10	B2M	FOSB	TMSB10
12	RPL6	FOS	PLCG2	MT-ND2	GZMA
13	RPS27	MT-ND1	RPS29	MT-ND5	CCNI
14	SAMD3	MT-CO1	RPL3	RPL5	YWHAZ
15	PTPRC	JUNB	TMSB4X	RPS7	S100A10
16	RPLP2	MTRNR2L1	RPS4X	MT-CYB	RPL29
17	PIK3R1	B2M	RPL10	RPL41	PSMA7
18	PPP2R5C	MALAT1	RPS3	MT-ND1	MT-ND3
19	TXNIP	CCL5	RPS27	RPSA	RPS20
20	RPS14	IER2	RPS3A	MT-CO2	MT-ND5
21	RPS6	XIST	RPL41	RPL7A	CD53
22	ETS1	MT-CO2	RPL7A	MT-ND4L	MT-CO3
23	DTHD1	FGL2	RPL19	RPL15	AL627171.2
24	RPS3	DDX3X	RPS14	FOS	RPL41
25	SYNE1	GZMH	RPL5	RPL3	RPS25
26	DDX5	AC007952.4	TPT1	MT-ATP8	EEF1B2
27	SHCBP1	MYOM2	RPS15A	RPL19	MT-ND2
28	ARL4C	RPL3	RPS27A	MT-ATP6	IL32
29	ZNF207	MT-ND4	RPS7	TMSB4X	RPS28
30	HLA-DQA2	LYZ	RPL18A	RPS3	MT-ND4L
31	LTB	MT-ATP6	RPS18	RPL18A	RPL3
32	RPS29	ACTB	RPL13	RPS24	MT-CO1
33	MTOR	FGFBP2	RPL15	RPL6	CCL5
34	PRPF8	BTN3A2	RPL11	XIST	UBE2V1
35	HLA-B	S100A9	RPS2	RPL7	RPL13
36	AC002463.1	MT-CYB	RPL26	RPL26	MT-ATP6
37	SYNE2	EIF1	MT-ND4L	RACK1	JUN
38	C9orf139	RPS29	RPS21	NACA	SRP14
39	LINC02422	SNHG8	RPS28	IER2	RPS26
40	MBOAT1	PPP1R15A	RPL30	RPS15A	RPS19
41	RPL41	AL360012.1	RPL18	FAU	RPS7
42	RPL13	HLA-DQB1	RPS12	RPL10A	RPS29
43	CTSW	SNHG5	RPS6	HLA-E	MTRNR2L12
44	PRPF4B	NFKBIA	RPL6	RPL27A	HLA-A
45	LMAN1	NEAT1	RPL17	RPS14	COX4I1
46	QPRT	MT-ND4L	RPL32	HLA-A	TOMM7
47	ARL17A	LUC7L3	RPS24	RPS21	ACTB
48	AP4S1	TXNIP	MTRNR2L12	RPL17	RPL38
49	FAM215B	PTPRC	RPS9	RPS11	MYOM2
50	EEF1A1	ID2	RPL14	RPS9	RPS3A
51	AKNA	RPS27	RPSA	ACTB	RPL4
52	KLRG1	JUND	RPL10A	RPL23A	RPL19
53	SH2D1A	AL627171.2	FAU	RPL14	MT-CO2
54	CCZ1	PTCH2	RPL9	CCL5	RPS12
55	RPL5	TMSB4X	NACA	RPL29	JUNB
56	SYTL3	RPS3	RPS23	RPS27A	HLA-E
57	RPS27A	RPL37A	RPL23A	SNHG5	FOSB
58	SERF1A	SOCS1	RPL21	RPL9	RPS23
59	SNTG1	RPS27A	RPL34	RPS26	RPL27A
60	A2M-AS1	RPS14	RPL28	RPS28	GNLY
61	USF2	GZMK	RPL39	RPL37A	EFHD2
62	IKZF1	SH3BGRL3	MT-ATP8	B2M	NACA
63	FMR1	MT-ND5	RPS19	RPL18	FYB1
64	GPRIN3	HLA-A	RPS5	RPL37	EIF3K
65	MYH9	IL7R	RPL27A	RPL35A	DDX5
66	SLC33A1	TNFAIP3	EEF1A1	RPL11	MT-ND4
67	MYBL1	RPS5	RPL29	UBA52	MT-CYB
68	AC008434.1	PPDPF	JUN	PTPRC	KLRG1
69	TCP11L1	HLA-C	RPL7	RPS5	JUND
70	CES3	HLA-B	RPL8	RPL39	HIST1H4C
71	IREB2	EEF1A1	RPL37	SLC38A2	TMSB4X
72	HIST1H1E	Z93241.1	RACK1	RPL10	RPS15A
73	NPIPB15	RPS7	RPL35A	RPS27	RPL37A
74	KIAA0100	RPS6	RPL13A	CALM1	CFL1
75	TMEM109	RPL6	RPL37A	RPS6	PRF1
76	CALM1	RPL5	RPS8	FTL	PLCG2
77	AC092127.1	HLA-E	RPS15	RPL30	MALAT1
78	TENM1	TCP11L2	RPLP1	EGR1	TNFAIP3
79	GMFB	SLFN5	HLA-A	RPL13A	RPL14
80	FLNA	RPS16	RPS11	RPL8	RPL11
81	LINC02591	PIK3R1	RPS16	RPS18	PPP1R15A
82	LRRFIP1	HIST2H2AA4	RPS26	RPS19	NOP53
83	BRWD3	DDX5	XIST	GADD45B	HEXIM1
84	AC068189.2	CSNK1G2	FTL	RPL32	DDX3X
85	AP001885.3	TRA2B	RPLP2	RPL34	RPL39
86	EZR	SERBP1	IL32	RPL21	CASP8
87	DDX6	NKG7	SH3BGRL3	RPL38	SYNE1
88	ZNF208	LEPROTL1	RPS25	TMSB10	RPS27
89	MMS22L	SLC38A2	EEF1G	HEXIM1	MTRNR2L8
90	Z97192.3	S100A4	RPS13	RPS15	ATP5MC3
91	SF3B2	RPS4X	RPL38	RPL24	RPS14
92	POLR3E	HSP90AA1	TMSB10	RPL35	RPS11
93	SF1	GIMAP7	RPL24	RPS16	RPL10
94	YIPF4	GADD45B	NKG7	RPL27	PRPF4B
95	MFAP5	AKAP13	BTF3	H3F3A	GZMM
96	AC024610.2	ACAP1	RPL36	RPS23	FOS
97	RPL19	TNF	CCL5	RPLP2	BTG1
98	AC007996.1	RPL18A	RPL27	RPL22	TXNIP
99	DUSP8	EEF1B2	SRP14	RPS8	TNF
100	CALCOCO1	BTG1	COX4I1	RPL28	RPS9
101	PDE3B	RPL37	HLA-E	RPS25	RPL23A
102	AL050309.1	RPL26	RPL22	RPS13	RPL18A
103	LYAR	RPL10A	UBA52	NKG7	MYL12A
104	AC025419.1	N4BP2L2	CALM1	RPL36A	KLRD1
105	FER	TSC22D3	RPL36A	RPL36	H3F3A
106	LPP	TPP1	ATP5F1E	RPL31	CD3G
107	ENC1	TMEM107	MYL12A	PTMA	ARL4C
108	ADTRP	SPOCK2	ACTB	RPS2	TUBA1A
109	ATP13A3	SF1	RPL12	TXNIP	SGK1
110	ANKRD12	RPL35	CD3G	CSKMT	RPS24
111	AC008555.1	RPL13A	EGR1	ARHGDIB	RPL7A
112	CIR1	RPL13	CD3D	AL627171.2	RPL32
113	TRAV8-3	HEXIM1	RPL35	EIF1	OAZ1
114	ZNF101	GZMB	GADD45B	HIST2H2AA4	MYO1F
115	ARHGAP10	TPT1	HEXIM1	EEF1D	MYBL1
116	FAM219B	THRAP3	SNHG5	IFITM2	FLNA
117	AP3M2	SRRM2	FOSB	RPS12	CELF2
118	TBCD	RPS21	CD48	TPT1	CCDC88B
119	PHACTR2	RPL23A	RPL31	HCST	ATP5F1D
120	POLR2B	NACA	CSKMT	EEF1B2	ANKRD44
121	OIP5-AS1	NABP1	S100A4	LITAF	ACTR2
122	USP9X	MYL12A	ARHGAP4	ARPC3	ZNF292
123	PDCD4	LTB	EEF1B2	GZMM	UBN2
124	N4BP2L2	ITGB1	ARPC3	SUMO2	SUMO2
125	RBM25	HIST1H2BG	EIF1	CD3G	SLC38A1
126	RNF165	DYNC1H1	SLC38A2	CD3D	SERPINB1
127	LINC00943	BTG2	ITM2B	EIF3K	RPS21
128	LUC7L3	SYNE2	GZMM	RPL12	RPL15
129	KATNAL1	RPS13	HCST	SH3BGRL3	RACK1
130	ATXN7	RPL7	PTMA	RPL13	PTPRC
131	CENPS	RPL35A	UQCRB	SRP14	MTRNR2L1
132	AC096536.3	RPL18	CST7	CHCHD2	MT-ATP8
133	NPC1	RPL11	PGGHG	UQCRB	IER5
134	MSS51	RAD51-AS1	NPM1	CD48	HLA-B
135	NIPBL	PNISR	ARHGDIB	GZMH	GABARAPL2
136	PAX8-AS1	NRDC	MYL12B	COX4I1	DUSP1
137	MAU2	NAA25	TXNIP	MYL12B	TRAM1
138	COX17	KMT2E-AS1	GZMH	RPLP1	TCIRG1
139	VWA7	IFITM2	TOMM7	JUNB	TAPBP
140	AF131215.2	FAU	TRBC2	CST7	SYTL3
141	CYTIP	DBI	GNLY	HLA-B	STK38
142	G2E3	CNOT10	PFDN5	BTF3	STK10
143	AL354694.1	CCDC28A	S100A6	COX7C	SERF2
144	LINC00665	ARL4C	PTPRC	S100A10	RPS4X
145	GALNT5	ANKRD12	GZMA	EEF1A1	RPL17
146	CCSER2	AL021155.5	H3F3A	CLIC1	RCAN3
147	CREBRF	ACTG1	PTCH2	GYPC	PPP1R10
148	RPL28	UBC	HIST2H2AA4	ATP5MC2	PNISR
149	BRWD1	TALDO1	HIST1H2BG	PSME1	PLEKHA2
150	TFG	SUMO2	IFITM2	IL32	NKG7
151	AC090970.1	RPS28	FOS	ATP5MG	MSN
152	FAR2	RPS25	COX7C	RPS20	MBNL1
153	PANK3	RPL39	HLA-C	PPDPF	2022-03-06
154	BRD9	RPL34	S100A10	ATP5F1E	HLA-C
155	AP000919.4	RORA	HIST1H2AC	GZMA	GATAD2A
156	AL449106.1	PCSK7	RPL4	HLA-C	FGFBP2
157	AL021368.5	HNRNPL	SNHG12	RPLP0	CSKMT
158	MECP2	AHNAK	UBB	MYL12A	ANP32B
159	CCL5	AAK1	EIF3K	TOMM7	TULP4
160	SPOCK2	SNHG6	IER2	PPIB	TRMT10C
161	FYN	S100A10	CHCHD2	CCNI	SNRNP70
162	AC010761.3	RPS19	ARL4C	ERP29	SEPTIN7
163	TASP1	RPS15A	AC025164.1	SEPTIN7	SAT1
164	COMMD2	RPL7A	EEF1D	CD8B	RPS27A
165	USP25	RPL27A	PFN1	HINT1	RPS18
166	CCDC180	RFC1	HLA-B	HLA-DPB1	RPL27
167	AL360169.2	PSMA3-AS1	CD52	ATP6V1G1	RNF213
168	ESPL1	PDE3B	RPS20	S100A4	PTMA
169	NCR3LG1	MACF1	TMA7	CD3E	PFN1
170	AC103563.2	IRF5	CD3E	TOMM20	NCOA1
171	CDC42	IGF2R	HINT1	CD99	MZT2A
172	SBSPON	ETS1	MALAT1	EIF3E	MT-ND1
173	NEIL2	EGR1	PPIA	EDF1	KLF3
174	SCAF11	DIP2A	MYL6	NME2	HIST1H1E
175	NOTCH2NLA	COX8A	SERF2	HIST1H2BG	FTH1
176	AL161729.1	BTAF1	SEPTIN7	DDX3X	EEF1A1
177	CCRL2	ZFAS1	SUMO2	ITM2B	DDX6
178	AC135050.6	ZCRB1	EIF4A3	APRT	BRD9
179	JAKMIP1	TNRC6B	RPLP0	SSR2	ZNF655
180	KAT6B	TMSB10	GYPC	RPS10	ZFAS1
181	IP6K1	TGFB1	NOP53	SLC25A6	ZEB2
182	AC008555.2	SRRM1	FGFBP2	TRBC2	ZBTB7A
183	HOXB7	RPS8	LITAF	DDX5	XPC
184	GPR183	RPS24	CLIC1	CD8A	XIST
185	SMC2	RPL9	ARPC2	PCED1B-AS1	WBP2
186	ME1	RPL38	MYOM2	LDHB	USF2
187	AC073569.3	RPL30	AL021155.5	ANXA1	TUBB4B
188	MAPK14	RPL29	PPIB	TMA7	TPT1
189	SVOPL	RPL23	ATP5MG	MIF	STT3A
190	LY6G5B	RPL22	TNF	SNHG29	SSR2
191	ZNF155	PRH1	ETS1	SRSF5	SMCHD1
192	USP27X	PPP1R12A	CSRNP2	ARL6IP5	SLC38A2
193	DDX27	NSF	EDF1	NDUFA4	SH3BGRL3
194	AC245060.6	NPM1	ATP6V1G1	EIF3F	S1PR5
195	SEPSECS	NDUFA13	SOCS1	SET	RPS5
196	OTUD3	MT-ATP8	IER5L	EEF1G	RPS2
197	AC010491.2	LAIR2	SGK1	ATP6V0E1	RPL6
198	HM13	JAK1	TCIRG1	SARAF	RPL36
199	TSGA10	IKZF1	PSME1	RPL36AL	RPL35
200	AP2B1	IGLC2	ATP5MC2	MSN	RPL23
201	CCDC122	IFI16	RPL36AL	PSMA7	RORA
202	KCNQ5	HAUS5	RPS10	COMMD6	RNF14
203	AC017071.1	H3F3A	PPP2R5C	SSR4	PRELID1
204	GSPT1	FLNA	MAFB	FGFBP2	NSD3
205	PCSK7	FGFR1OP2	CD8B	CTSW	NR3C1
206	C22orf34	DUSP1	AL627171.2	S100A6	NFKBIA
207	PXMP2	CTDP1	NME2	EIF4B	NECAP1
208	UGGT1	CLIC3	WDR74	SUB1	NEAT1
209	HECA	CDC37	OAZ1	LEPROTL1	NCL
210	TNIK	CD52	EIF3E	SNRPB	N4BP2L2
211	PLK5	BDP1	CXCR4	PTCH2	MAP4K4
212	SMG6	ATG2A	TOMM20	MZT2B	ITGA4
213	GIMAP7	AL499604.1	HLA-DPB1	FTH1	IKBKB
214	AC092296.2	AGPAT4	CD8A	CEMIP2	IFITM2
215	AAK1	AC253572.2	CSF3R	GUK1	IER2
216	TRIM73	ZFP36L2	ERP29	NSA2	HNRNPC
217	VPS13A-AS1	WDR26	SLC25A6	YBX1	GTF2B
218	MVD	TMEM30A	SNHG29	ATP5ME	GMFG
219	AP3B1	STK4	RPS17	ATP5F1D	GLG1
220	CCDC84	SRSF11	YBX1	GTF3A	GAPDH
221	SSBP1	SRP19	RPL23	NPM1	FTL
222	CCPG1	SAT1	TNFAIP2	OST4	EZR
223	NUAK1	RTN4	ANXA1	TRAC	COX6C
224	CLDND1	RSRP1	SRGN	LAPTM5	COPS2
225	AKT3-IT1	RPL41	TSC22D3	TRIR	CEMIP2
226	DLG3	RNF213	PPDPF	GMFG	CCSER2
227	MBTPS1	RCAN3	MYO15B	LCP1	CALM2
228	STIM1	RBM39	C12orf75	PEBP1	CALM1
229	A1BG	RBM33	SSR2	PLAAT4	ATRAID
230	A1BG-AS1	PRPF8	LDHB	PTP4A2	ZNF331
231	A1CF	NCBP2AS2	HIST1H4C	YWHAB	ZMYM2
232	A2M	MSN	CCNI	COX6C	ZFC3H1
233	A2ML1	MBNL1	CTSW	TSPO	ZADH2
234	A2ML1-AS1	HSP90AB1	YWHAZ	HMGN2	YTHDC1
235	A2ML1-AS2	HLA-DPB1	HNRNPA1	GAPDH	YPEL5
236	A3GALT2	H2AFZ	SARAF	CNBP	VPS9D1
237	A4GALT	FTL	PLK2	SELENOK	VAMP2
238	A4GNT	DHX38	NDUFA4	HNRNPK	USPL1
239	AAAS	DDX27	PCED1B-AS1	AC025164.1	USP47
240	AACS	DDX24	MTRNR2L8	ELF1	USP16
241	AADAC	CXCR4	CFL1	CD63	UBB
242	AADACL2	CSKMT	EIF3F	ANP32B	TTN-AS1
243	AADACL2-AS1	CHD2	PLAAT4	SPCS1	TPST2
244	AADACL3	CD63	TSPO	PARK7	TMED4
245	AADACL4	CALM2	ATP5ME	HSP90AA1	TMCO1
246	AADAT	BRD7	CEMIP2	PGGHG	TENM1
247	AAGAB	ATP6V0E1	CD63	SNRPD2	TCF25
248	AAMDC	ANKRD11	OST4	RSL24D1	SYNE2
249	AAMP	AKNA	SET	JTB	ST13
250	AANAT	ACTR2	MZT2B	GABARAP	SSU72
251	AAR2	YPEL5	CD99	TMEM59	SRGN
252	AARD	VIM	PIK3R1	NDUFB8	SNHG5
253	AARS	USP4	SELENOK	ISG20	SNHG1
254	AARS2	UNK	APRT	HMGN1	SMARCE1
255	AARSD1	UBB	NDUFB8	RBM3	SMARCC2
256	AASDH	TPM3	SNRPB	RHOA	SLC25A5
257	AASDHPPT	SSR1	COMMD6	PPP2R5C	SET
258	AASS	SOX4	SAT1	PSMB1	SEMA4D
259	AATBC	SMIM10L1	ATP6V0E1	ORMDL1	RPSA
260	AATF	SMG1	SSR4	ARHGAP4	RPS16
261	AATK	SF3A1	ARL6IP5	YWHAZ	RPS13
262	ABALON	SELENOK	MIF	UBC	RPL35A
263	ABAT	RTF1	ORMDL1	CDC42	RPL28
264	ABCA1	RPSA	SUB1	LIME1	RPL26
265	ABCA10	RPS23	CDC42	UQCR11	RPL21
266	ABCA12	RPL31	CITED2	ARL4C	RPL13A
267	ABCA13	RBBP6	GZMB	CSRNP2	RPAP2
268	ABCA2	PURB	USP9Y	BZW1	REL
269	ABCA3	PTP4A2	DBI	RABAC1	RBM39
270	ABCA4	PPP2R5C	MSN	CCDC85B	RAP1A
271	ABCA5	PABPC1	LFNG	SNHG6	PSMB1
272	ABCA6	OSBPL8	RABAC1	CNOT6L	PPP2R5C
273	ABCA7	MX1	LEPROTL1	TNFAIP2	POLR2A
274	ABCA8	MIAT	SOX4	SRGN	POLL
275	ABCA9	MAP2K2	GNG2	GPSM3	POGZ
276	ABCA9-AS1	LINC02446	SPCS1	EIF1AX	PIP4K2A
277	ABCB1	LINC01138	PEBP1	C12orf75	PHF11
278	ABCB10	KLF6	LCP1	ANAPC16	PHAX
279	ABCB11	HOPX	SNHG6	EIF3H	PFDN5
280	ABCB4	HNRNPM	POLR2A	RBM39	PFDN1
281	ABCB5	HNRNPA1	TMEM59	SAT1	PDE3B
282	ABCB6	HLA-DRB1	NSA2	DDX6	NUCB2
283	ABCB7	HCST	UQCR11	SERBP1	NORAD
284	ABCB8	GOLGA4	SNRPD2	SMDT1	MRFAP1
285	ABCB9	FAM153CP	SAMD3	ENO1	MMP24OS
286	ABCC1	EID1	PNRC1	RPL4	MAPKAP1
287	ABCC10	DIAPH1	EIF4B	ATP5MC3	MAF
288	ABCC11	DDX39B	COX6C	HIST1H2AC	LRBA
289	ABCC12	CELF2	GAPDH	UBE2D2	KMT2E
290	ABCC2	CD74	PSMA7	FAM107B	KDM3B
291	ABCC3	CD69	ATP5MC3	EID1	JPX
292	ABCC4	CD3G	GABARAP	SERF2	HMGB1
293	ABCC5	CALM1	UFC1	NUCKS1	HIST1H2BG
294	ABCC5-AS1	BCL11B	ANP32B	MTRNR2L8	GZMB
295	ABCC6	ARID1B	GUK1	DBI	GIMAP7
296	ABCC8	ARHGAP9	DDX6	CD52	EZH1
297	ABCC9	ZNF292	TLE5	CSF3R	ENO1
298	ABCD1	ZEB2	ELF1	PSMB9	EIF4B
299	ABCD2	Z99127.4	PSMB1	RGS10	EIF3A
300	ABCD3	UPF2	ATP5F1D	TERF2IP	EEF2
301	ABCD4	TRBC2	GTF3A	TMBIM6	DDX17
302	ABCE1	TGOLN2	PPP1R10	ARPC1B	DCTN6
303	ABCF1	TCF7	RSL24D1	CSDE1	CTNNBL1
304	ABCF2	SYNE1	TRAC	SF3B5	CREBRF
305	ABCF3	SRP14	PRDX5	MYL6	CLN8
306	ABCG1	SMC3	JTB	CD37	CERS5
307	ABCG2	SKAP1	YWHAB	ARPC2	CCNL1
308	ABCG4	SERPINB1	CYBA	MTPN	CBX6
309	ABCG5	RPS9	Z93241.1	SLC38A1	CBX3
310	ABCG8	RPS20	YME1L1	C9orf16	B2M
311	ABHD1	RPS18	PRF1	ETS1	ATXN2L
312	ABHD10	RPS15	ISG20	GIMAP7	ARPC2
313	ABHD11	RPLP2	CLEC2B	UFC1	ARHGAP30
314	ABHD12	RPL8	EIF1AX	ELOB	ARHGAP25
315	ABHD12B	RPL36A	INTS6	GSTP1	APC
316	ABHD13	RPL28	DDX5	CD53	AP3B1
317	ABHD14A	RPL21	RGS10	PIK3R1	ANKRD11
318	ABHD14B	RPL15	HIST1H2AG	NAP1L1	ALG6
319	ABHD15	RASSF3	TRIR	EMP3	AKAP9
320	ABHD15-AS1	RASSF1	HOPX	DEK	AHNAK
321	ABHD16A	RAP1GAP2	ELOB	GNLY	AFTPH
322	ABHD16B	RAP1B	COX6B1	PPIA	ACTG1
323	ABHD17A	PRRC2C	MTRNR2L1	ST13	ZNHIT1
324	ABHD17B	PPP1R10	PLK3	CDC42SE2	ZNF37A
325	ABHD17C	POLR2J2	PARK7	PFDN5	ZNF12
326	ABHD18	PNRC1	EEF2	LY6E	ZFX
327	ABHD2	PITPNA	AL360012.1	UBXN1	ZDHHC7
328	ABHD3	PFN1	BZW1	MAFB	WDR74
329	ABHD4	PFDN5	JUNB	RUNX3	WDR26
330	ABHD5	PBXIP1	LAPTM5	TNF	VAMP8
331	ABHD6	ODF2L	RUNX3	JUND	UHMK1
332	ABHD8	NONO	HMGB1	SKP1	UGGT1
333	ABI1	NMT1	SMDT1	CD81	UCP2
334	ABI2	NCOA2	PTP4A2	NOP53	UCHL5
335	ABI3	MTA2	ST13	CLEC2B	UBR2
336	ABI3BP	MRPL54	ENO1	FXYD5	UBE3A
337	ABITRAM	MPHOSPH8	LGALS1	EIF3G	U2AF1
338	ABL1	LUC7L	HNRNPK	PRDX5	TTC39C
339	ABL2	KLRK1	ZEB2	IER5L	TSC22D3
340	ABLIM2	KLRB1	MTPN	UXT	TRAF3IP3
341	ABLIM3	KLF2	MED29	SLC25A5	TMEM140
342	ABO	KDM5A	PSMB9	PRELID1	TMCO3
343	ABR	KAT6B	GMFG	IL2RG	TMA7
344	ABRA	IFRD1	NR4A1	SNHG12	TLE5
345	ABRACL	HSPA2	UQCRH	ID2	TGFB1
346	ABRAXAS1	HNRNPA2B1	CCDC88B	ARPC5	TAOK1
347	ABRAXAS2	GRK2	LUC7L3	HNRNPM	SYS1
348	ABT1	GAB3	LY6E	GZMB	SYNRG
349	ABTB1	FTH1	VCAN	RAP1B	SUN2
350	ABTB2	FOXP1	CNBP	PDCD4	STX7
351	AC000032.1	FCRL3	RTRAF	KLF3	STUB1
352	AC000035.1	ERN1	ARHGAP45	ATP5PO	STK4
353	AC000036.1	EPB41	HSP90AB1	HSP90AB1	ST3GAL2
354	AC000050.1	ENC1	RAD21	COX6B1	SRSF5
355	AC000058.1	ELMOD3	GSTP1	PRDX6	SRSF4
356	AC000061.1	EIF4A1	TMEM259	TOMM6	SRSF10
357	AC000065.1	DPP7	CD53	PFN1	SRP72
358	AC000065.2	DOCK2	NDUFB11	COX7A2	SMG1
359	AC000067.1	CSDE1	STK4	UQCRH	SMC3
360	AC000068.1	CNOT6L	DYNLT1	EIF4A3	SF3B2
361	AC000068.2	CMPK1	ATP5PO	SEPTIN6	SF1
362	AC000068.3	CFL1	ATP5MD	KRT10	SERINC3
363	AC000072.1	CEP95	SLC38A1	EEF2	SERINC1
364	AC000082.1	CD84	RHOA	CAPZB	SEPTIN2
365	AC000085.1	CCDC88C	HMGN2	UBL5	SELENOS
366	AC000099.1	CASC3	ANAPC16	SOX4	SAFB2
367	AC000113.1	C12orf75	NABP1	EIF2S3	S100A4
368	AC000120.1	BRD2	ALKBH7	PDIA3	RUNX3
369	AC000123.1	ANAPC16	LIME1	MTDH	RPS8
370	AC000124.1	AKAP9	HNRNPR	MGAT4A	RPLP2
371	AC000372.1	AC025164.1	SEC61B	HNRNPR	RPL9
372	AC000403.1	A2M-AS1	EHBP1L1	PPP1CA	RPL31
373	AC001226.1	ZNF783	EID1	KLRK1	RPL10A
374	AC002044.1	ZNF430	KRT10	UBB	RPA2
375	AC002056.2	ZCCHC8	COX7A2	PAIP2	RO60
376	AC002057.1	ZBTB37	CNOT6L	NDUFB11	RIPOR2
377	AC002057.2	YIPF4	CEP78	CXCR4	RFTN1
378	AC002059.1	YAF2	GRK2	H3F3B	REXO4
379	AC002064.1	VCAN	C9orf16	USP9Y	RASSF5
380	AC002064.2	VAMP2	GIMAP7	RTRAF	RANBP2
381	AC002066.1	USP16	HLA-DPA1	PLAC8	RALGAPA2
382	AC002069.2	URI1	EIF3H	SH3BGRL	PWWP3A
383	AC002070.1	UQCRB	NUCKS1	CDV3	PUM3
384	AC002072.1	UBR5	SYNE1	C1QBP	PTBP3
385	AC002074.1	UBR2	EZR	GNG2	PSMD14
386	AC002074.2	UBE2I	TPM3	HLA-DPA1	PRRC2A
387	AC002076.1	UBE2D3	TOMM6	TAPBP	PRKCH
388	AC002091.1	UBA52	PRELID1	EMB	PRKCB
389	AC002091.2	TYROBP	TTN	RPS17	PNRC1
390	AC002094.2	TTBK2	COX8A	COX5B	PNN
391	AC002094.4	TRMT112	CUTA	MTRNR2L1	PMF1
392	AC002101.1	TRIM44	EIF2S3	RAC2	PHIP
393	AC002115.1	TRIM21	CSDE1	ITGB1	PHF21A
394	AC002116.2	TRAT1	Z99127.4	PTGES3	PHF14
395	AC002128.1	TOPORS	GZMK	RAD21	PHF1
396	AC002128.2	TOMM7	SERBP1	HOPX	PGK1
397	AC002306.1	TMEM9B	KLRK1	HSP90B1	PDK1
398	AC002310.1	TLE5	EMP3	FUS	PAXX
399	AC002310.2	TESK1	HMGN1	ZFAS1	PAPOLA
400	AC002331.1	TERF2IP	BST2	AL021155.5	OGA
401	AC002347.1	TECR	GPSM3	CUTA	NUCKS1
402	AC002347.2	SRSF3	SF3B5	VAMP2	NTAN1
403	AC002351.1	SRSF2	LYAR	NDUFS5	NSA2
404	AC002368.1	SNHG12	UXT	IDS	NPM1
405	AC002375.1	SLMAP	AL355075.4	ARF1	NKTR
406	AC002377.1	SLAMF7	UQCR10	C19orf53	NIT1
407	AC002378.1	SIN3A	FAM107B	OAZ1	NDUFAF8
408	AC002383.1	SH3BGRL	PSMB6	ALKBH7	NABP1
409	AC002386.1	SF3B2	DCTN3	COX7A2L	MVP
410	AC002398.1	SERINC1	NDRG1	PRR13	MPHOSPH8
411	AC002398.2	SEPTIN6	FTH1	SEC61B	MMS22L
412	AC002401.1	SELPLG	GHITM	ARL6IP4	MIF
413	AC002401.2	SEC22C	PRDX6	CD2	METRNL
414	AC002401.3	SAP18	NUCB2	CIB1	MED8
415	AC002401.4	RUVBL2	NDUFA1	TNFAIP3	MCL1
416	AC002407.1	RSBN1L	CTSC	TMEM123	MARF1
417	AC002428.1	RPLP0	MZT2A	COX8A	MAP2K6
418	AC002428.2	RPL4	SH3BGRL	NR4A2	MACF1
419	AC002429.2	RPL36	IL2RG	NDUFA13	LUC7L3
420	AC002451.1	RPL27	COX6A1	ARF6	LIMD2
421	AC002454.1	RPL17	IER5	PRDX2	KIAA1191
422	AC002456.1	RPL12	RBM3	SGK1	KCTD20
423	AC002458.1	ROCK1	ITGB1	MOB1A	JARID2
424	AC002460.1	RIPOR2	ABRACL	RPS19BP1	ITM2B
425	AC002460.2	RICTOR	NDUFB2	EIF5A	ISG15
426	AC002464.1	REX1BD	TUBB4B	TCIRG1	IRAK1
427	AC002465.1	RBM3	NDUFS5	H2AFV	IL2RG
428	AC002465.2	RBM12	ZFAS1	HNRNPA1	IKZF3
429	AC002467.1	PTBP3	UBE2D2	CYTIP	IKZF1
430	AC002470.1	PSMB8	CD81	SYF2	IGF2R
431	AC002472.1	PSMB7	DEK	BTG1	IER5L
432	AC002480.1	PRF1	SLC25A5	ATP5MPL	HSP90B1
433	AC002480.2	PREX1	ATP5PF	LGALS1	HSP90AA1
434	AC002511.1	POLR3E	CCDC85B	SEC11A	HNRNPU
435	AC002511.2	PNRC2	TNFAIP3	TMEM50A	HNRNPDL
436	AC002519.1	PLAAT2	SEC11A	C9orf78	HMGN3
437	AC002529.1	PARP15	ID2	C11orf58	HLA-DRA
438	AC002542.6	OXNAD1	UBL5	NUCB2	HELZ
439	AC002546.1	ORMDL1	ENSA	PSMC5	HDGFL2
440	AC002550.1	OGT	SPCS2	HNRNPC	GSTP1
441	AC002550.2	OAZ1	KLRD1	NDUFA1	GOLGA4
442	AC002551.1	NSA2	EIF5A	LDHA	GNAS
443	AC002553.1	NLRC5	LINC01871	AC044849.1	GIGYF2
444	AC002553.2	NDUFB1	ZAP70	MED10	GFOD1
445	AC002558.2	NCOA7	PTBP3	COPE	GBP5
446	AC002558.3	NCOA1	IGLC2	ATP5IF1	GADD45GIP1
447	AC002563.1	NCLN	ANKRD13D	PCBP1	FUS
448	AC003001.1	MYH9	KLF3	VAMP8	FTX
449	AC003005.2	MYBL1	C19orf53	NDUFB2	FMNL1
450	AC003009.1	MT2A	LSM14A	RNF125	FLT3LG
451	AC003035.1	MOGS	PSMA2	PSMB8	FGD3
452	AC003035.2	MDP1	MOB1A	MYOM2	FAM8A1
453	AC003043.1	LYST	FIS1	UQCR10	FAM178B
454	AC003043.2	LPAR5	PRR13	SNHG32	EVL
455	AC003044.1	LDHB	STAB1	PLK2	ETS1
456	AC003070.1	IRF9	CAPZB	MZT2A	ELOB
457	AC003070.2	IRF1	ATP5MPL	C12orf57	ELF1
458	AC003077.1	IQGAP2	RAP1B	LYAR	EIF1
459	AC003084.1	IL10RA	VAMP2	CFL1	EEF1D
460	AC003086.1	HNRNPK	PAIP2	LSM14A	E2F3
461	AC003087.1	HNRNPDL	BTG2	GABARAPL2	DOCK11
462	AC003092.1	HNRNPAB	TGFBR3	GZMK	DNMBP
463	AC003092.2	HMGB1	CAPZA1	WIPF1	DGCR6L
464	AC003093.1	HEMK1	NDUFC2	OCIAD2	DDX19A
465	AC003098.1	GZMM	HNRNPM	SRSF9	CYTIP
466	AC003101.1	GNL3L	DAD1	FIS1	CYFIP2
467	AC003101.2	GMFG	SF3B6	COX6A1	CX3CR1
468	AC003102.1	FLT3LG	ARF6	CD7	CTSS
469	AC003659.1	FKBP11	SF1	YPEL5	CSNK1D
470	AC003666.1	FAM91A1	S1PR5	BST2	CROT
471	AC003681.1	EZR	VAMP8	MYO15B	COPB1
472	AC003682.1	EPS15	COX5B	HIGD2A	CNOT6L
473	AC003684.1	EML4	CMPK1	ATP5PF	CNBP
474	AC003685.1	EIF4A2	PDCD4	RPL23	CLIC3
475	AC003687.1	EGLN2	BUD31	EZR	CIR1
476	AC003688.2	DNAJA1	CALM3	STK17B	CHD8
477	AC003950.1	DENND1B	BCAS2	SELENOH	CHD2
478	AC003956.1	DEK	LAMTOR1	ENSA	CFAP410
479	AC003958.2	DDX17	PTPRA	NDUFB9	CDK12
480	AC003965.1	CYLD	NDUFB10	PSMA2	CD3D
481	AC003965.2	CSNK1G3	TMBIM6	GNAI2	CD247
482	AC003973.1	CLIC1	MED10	DAD1	CCDC186
483	AC003975.1	CLEC2D	POMP	ATP5MD	BCL2
484	AC003982.1	CHD1	RASGRP2	LAMTOR4	BCL11B
485	AC003984.1	CFLAR	UBE2V1	ZNF331	ATXN7L3B
486	AC003985.1	CDC42	H2AFV	ERH	ATP8A1
487	AC003986.1	CDC14A	C1QBP	GPX4	ATP6V1G1
488	AC003986.2	CD48	PYURF	RORA	ATP5F1E
489	AC003986.3	CCSER2	ARPC5	LAMTOR1	ATM
490	AC003988.1	CCNL1	CDC42SE2	NEDD8	ATF4
491	AC003991.1	CCNDBP1	EMB	TRAPPC1	APEH
492	AC003991.2	CCND3	WIPF1	GCC2	AP2B1
493	AC003992.1	CCDC85B	TMEM50A	RNF7	ANXA1
494	AC004000.1	CASK	SERINC1	SBDS	AL360012.1
495	AC004009.1	CALM3	ARPC1B	POMP	AL158152.1
496	AC004012.1	C9orf16	PPP1CA	SPCS2	AKNA
497	AC004014.1	C12orf57	SUMO1	SF3B6	AGPAT4
498	AC004023.1	BIN2	PHB	DNAJB6	AGPAT3
499	AC004034.1	ATP8B2	TERF2IP	EIF3M	ADD1
500	AC004039.1	ATP5PF	TAPBP	ATP5PD	AC127502.2
501	AC004047.1	ATP5MC3	A2M-AS1	HNRNPA0	AC022075.1
502	AC004052.1	ATP5MC2	BRK1	BUD31	ABCA7
503	AC004053.1	ATP5F1D	MPC2	EIF1B	ZZEF1
504	AC004054.1	ASH1L	ATP5PD	SELENOW	ZYX
505	AC004063.1	ARPC2	ATP5MF	STK4	ZXDC
506	AC004066.2	ARID2	CELF2	PET100	ZNF91
507	AC004067.1	ARHGEF1	JAK1	CDKN2D	ZNF707
508	AC004069.1	ARGLU1	IKZF1	EFHD2	ZNF66
509	AC004076.2	APEX1	SNU13	PSMB6	ZNF621
510	AC004080.1	ANKLE2	KLRG1	ACTR2	ZNF619
511	AC004080.17	AL356488.3	NDUFA12	STAB1	ZNF518A
512	AC004080.2	AIMP1	UQCRQ	SPCS3	ZNF248
513	AC004080.4	ADAM10	DHRS7	SERP1	ZMYND8
514	AC004083.1	AC092821.3	NDUFA5	CAP1	ZMAT3
515	AC004112.1	AC044849.1	ERH	TPM3	ZFY
516	AC004129.3	ABT1	CANX	SAMD3	ZFP36L2
517	AC004130.2	ABLIM1	PDIA3	LTB	ZFP36L1
518	AC004147.1	ABCF1	MT2A	C4orf3	ZFAND6
519	AC004147.2	ABCD4	RCN2	SOCS1	ZC3H15
520	AC004147.3	ZNF831	NBEAL2	DNAJC8	ZBTB44
521	AC004147.5	ZNF708	ARPP19	GHITM	ZBTB1
522	AC004148.1	ZNF609	P2RY8	LINC01578	YTHDC2
523	AC004156.1	ZNF431	ARF1	OSTF1	YME1L1
524	AC004158.1	ZNF280D	SKP1	TMEM14B	WIZ
525	AC004160.1	ZNF207	PSMA6	FYN	WIPI2
526	AC004160.2	ZMYND11	BSG	BRK1	WIPF1
527	AC004217.1	ZMAT2	PTGES3	KRTCAP2	WDR83OS
528	AC004221.1	ZC3H15	KRTCAP2	TAGLN2	WDR82
529	AC004223.2	YWHAZ	ANKRD36	NDUFB10	WDR73
530	AC004223.4	YWHAQ	CDV3	ARPC4	WDR59
531	AC004231.1	YTHDC1	RORA	CALM3	WDR43
532	AC004231.3	XPO1	SEPTIN6	KLF13	WDR1
533	AC004232.1	XBP1	OCIAD2	CTSC	WBP4
534	AC004233.1	WNK1	DNAJC8	SUMO1	VSIR
535	AC004233.2	WDR74	ANKRD36C	TSC22D3	VPS13C
536	AC004233.3	VPS4B	SNRNP70	DCTN3	VIM
537	AC004241.1	USP15	TRAPPC1	ISCU	VGLL4
538	AC004241.2	USF2	GABARAPL2	UBE2V1	VCAN
539	AC004241.3	UQCRH	ATP5IF1	SNU13	UVRAG
540	AC004241.4	UNC93B1	COX7A2L	PIK3IP1	USP9X
541	AC004253.1	TUG1	SELENOT	TLE5	USP22
542	AC004253.2	TUFM	SCO2	CELF2	UBXN1
543	AC004257.1	TUBA4A	IER3	LFNG	UBL4A
544	AC004263.1	TUBA1A	HIST2H2BF	PRF1	UBE2A
545	AC004263.2	TSTD1	KLRB1	RASGRP1	TXNDC12
546	AC004264.1	TSPYL2	HIGD2A	PSMA6	TUBA1B
547	AC004381.1	TRMT2B	PABPC4	PTBP3	TTF1
548	AC004408.1	TRAPPC4	COX7B	DYNLT1	TTC39B
549	AC004415.1	TPR	SDF2L1	CREBRF	TTC38
550	AC004448.1	TPI1	TMEM219	UBE2D3	TTC21B
551	AC004448.2	TOR1AIP1	POLR2L	CMPK1	TTC19
552	AC004448.3	TOP2B	PLAC8	CHURC1	TTC14
553	AC004448.5	TOMM5	SPCS3	TCEA1	TSPYL1
554	AC004449.1	TMUB2	SELENOH	TRBC1	TSEN2
555	AC004461.2	TMEM160	OSTF1	RAN	TRMT112
556	AC004464.1	TMEM135	ACP1	NDUFC2	TRAPPC6A
557	AC004466.1	TMEM134	GTF2A2	ACTR3	TOMM20
558	AC004466.2	TMEM109	GOLGA8B	HSPE1	TNFAIP8
559	AC004466.3	TMBIM4	TRAM1	PTPRA	TMEM8A
560	AC004470.1	THOC1	NDUFA13	MRFAP1	TMEM165
561	AC004471.1	TESPA1	NDUFB9	ITM2A	TMC6
562	AC004471.2	TCAF1	SYNE2	FNBP1	TMBIM6
563	AC004477.1	TBCD	CAP1	CCDC59	TM9SF4
564	AC004477.2	TBCA	TCEA1	SSBP1	TKT
565	AC004477.3	TAOK3	NAP1L1	STAT3	TIPRL
566	AC004485.1	SZRD1	SRI	EVI2B	TIMM8B
567	AC004490.1	SYTL3	CCDC144A	COX7B	TIMM29
568	AC004492.1	SUN2	PRDX2	ATP5F1C	THOC2
569	AC004494.1	SUCLG1	EIF1B	ABRACL	THAP12
570	AC004522.3	SUB1	PSMB3	BCAS2	TFEB
571	AC004522.4	STK39	RNF125	PHB	TET3
572	AC004522.5	STIM2	ISCU	UBE2B	TET2
573	AC004528.1	STAT4	RAB5C	NDUFA11	TERF2IP
574	AC004528.2	STAT3	C4orf3	MALAT1	TCERG1
575	AC004540.1	SSR4	CD7	IKZF1	TBL1XR1
576	AC004540.2	SRSF7	AP2M1	AC007952.4	TBCE
577	AC004542.1	SPTAN1	ARPC5L	EIF3I	TBCD
578	AC004542.2	SPON2	PLEC	TRAM1	TBC1D1
579	AC004543.1	SPCS1	TRGC2	PPA1	TAOK3
580	AC004549.1	SNRNP200	SNHG32	AURKAIP1	TAF1D
581	AC004551.1	SNHG3	NCF1	RNASEK	TAF11
582	AC004554.2	SNHG29	COPE	HLA-F	SYTL2
583	AC004556.3	SMCHD1	ATP5F1C	LINC-PINT	STRN3
584	AC004584.1	SMARCE1	ACTG1	EIF3D	STK17B
585	AC004584.3	SLC35A2	SNRK	C18orf32	STAT3
586	AC004585.1	SLC16A7	AKNA	MT2A	ST8SIA4
587	AC004590.1	SIGIRR	NEDD8	SNRPN	SSR4
588	AC004593.1	SGTB	CHURC1	G3BP2	SRSF8
589	AC004593.2	SFPQ	NDUFB4	DRAP1	SRSF7
590	AC004593.3	SF3B4	NCBP2AS2	SNRPF	SRSF2
591	AC004594.1	SF3B1	AURKAIP1	DAZAP2	SRSF11
592	AC004596.1	SERTAD1	EIF3M	PPP1R10	SRRM2
593	AC004597.1	SEPTIN7	PPP1R7	CRIP1	SRRM1
594	AC004637.1	SEPTIN2	APMAP	LINC01871	SREBF1
595	AC004672.1	SEPTIN1	EFHD2	PCNP	SPRTN
596	AC004672.2	SELENOW	PCBP1	GTF2A2	SPPL2B
597	AC004674.1	SELENOT	CAMLG	PSMD7	SPG7
598	AC004687.1	SELENOS	CCDC59	PYURF	SPEN
599	AC004687.3	SEC62	DDX3X	HLA-DRB1	SPCS1
600	AC004690.2	SARNP	CCL4	TMEM219	SP110
601	AC004691.1	SARAF	TMEM123	TBCA	SNX20
602	AC004692.2	SAMHD1	LAIR2	SRI	SNU13
603	AC004702.1	RUNX3	TMEM14B	DHRS7	SNHG6
604	AC004704.1	RSF1	NECAP1	WDR74	SNF8
605	AC004706.1	RPS6KA3	TMC8	TMEM160	SMIM12
606	AC004706.3	RPS17	ZNF428	MICOS10	SMC1A
607	AC004707.1	RPLP1	RAB14	PSMB3	SMARCA4
608	AC004765.1	RPL36AL	FYN	CHMP4A	SMAP1
609	AC004771.1	RPL32	ERN1	PIP4K2A	SLIRP
610	AC004771.2	RPL14	C11orf58	EIF3L	SLC46A3
611	AC004771.3	RECQL	MT-ND6	ARL5A	SLC35A1
612	AC004771.4	RCSD1	APH1A	ZC3H15	SLC2A3
613	AC004771.5	RBMX	ITM2A	HNRNPA3	SLC25A6
614	AC004775.1	RBM27	RO60	UQCRQ	SLC18A2
615	AC004784.1	RALGDS	AP2B1	ITGA4	SLC17A9
616	AC004797.1	RACK1	SELENOW	SIVA1	SLC12A6
617	AC004801.3	RABL6	DSTN	ARL6IP1	SIN3A
618	AC004801.4	RABEP1	SRSF5	BAX	SF3B5
619	AC004801.5	RAB5IF	SCP2	RWDD1	SF3B3
620	AC004801.6	PURA	MICOS10	PNRC1	SF3A3
621	AC004803.1	PUM3	ARPC4	RAB5IF	SERTAD3
622	AC004812.2	PSME4	C18orf32	TRGC2	SEPTIN6
623	AC004816.1	PSMD12	IKZF3	NDUFA12	SELENOT
624	AC004816.2	PSMC5	C9orf78	CAST	SELENOK
625	AC004817.1	PRPF40B	UBC	CIR1	SELENOI
626	AC004817.2	PRKCQ-AS1	FXYD5	CDKN1B	SELENOH
627	AC004817.3	POC1B	EVI2B	SEPTIN9	SEL1L3
628	AC004817.4	PLEKHA1	NFKBIA	PSME2	SCNM1
629	AC004817.5	PLAC8	SNRPF	CCT8	SARAF
630	AC004825.2	PDE4B	MYDGF	DNAJA1	SACM1L
631	AC004825.3	PCMTD1	UHMK1	MPC2	S100B
632	AC004828.1	PA2G4	SNHG1	KIF2A	RWDD1
633	AC004828.2	ORMDL3	RPS19BP1	Z93241.1	RUNX1
634	AC004830.2	NSD1	COX20	CAMLG	RSL1D1
635	AC004832.1	NR4A2	ZC3H15	ICAM3	RRBP1
636	AC004832.4	NOCT	SELENOF	CNN2	RRAS
637	AC004832.5	NME2	ENC1	HNRNPH3	RPS6KA3
638	AC004832.6	NFATC3	CWC15	ATP6V0C	RPS27L
639	AC004834.1	NFAT5	TXN	LAIR2	RPS15
640	AC004835.1	NECAP1	METTL9	TNFAIP8	RPS10
641	AC004837.2	NDUFA10	HSP90AA1	BCLAF1	RPN2
642	AC004837.3	NCOR2	PPP1R15A	PA2G4	RPL8
643	AC004837.4	NCL	SMIM26	NSMCE3	RPL36AL
644	AC004839.2	NBEAL1	ANP32E	IK	RPL22
645	AC004846.1	NAP1L4	MYH9	CANX	RPA3
646	AC004846.2	NAP1L1	BCL7C	SELENOF	RP2
647	AC004847.1	NAA50	SH2D1A	SNRK	ROCK1
648	AC004852.2	NAA16	SIVA1	MYDGF	RNPC3
649	AC004854.2	MYO1G	C1orf21	WDR83OS	RNF169
650	AC004862.1	MYL6	RAB29	BIN2	RNF167
651	AC004863.1	MYDGF	LMAN1	MORF4L1	RNF157-AS1
652	AC004865.2	MYC	UBE2B	COX5A	RNF146
653	AC004869.1	MTRNR2L8	JUND	PCBP2	RIC8A
654	AC004869.2	MTMR12	AC007952.4	HIST1H4C	RGS9
655	AC004870.2	MTERF4	RWDD1	COPS9	RGS10
656	AC004870.3	MLLT10	LSM3	ANP32A	RETREG3
657	AC004870.4	MLEC	TIMP1	DIAPH1	REST
658	AC004875.1	MIF	TYMP	PPP1R15A	RESF1
659	AC004877.1	MED19	TMED9	SEC62	RCE1
660	AC004879.1	MED13L	SMARCE1	LMAN2	RCC2
661	AC004882.1	MED13	NDUFA11	SSU72	RBMX
662	AC004882.2	MBTPS1	DYNLRB1	STK17A	RBM38
663	AC004882.3	MBP	IP6K1	VCAN	RBL2
664	AC004884.2	MATR3.1	NPIPB5	GADD45GIP1	RBBP6
665	AC004888.1	LPP	MRFAP1	VAPA	RB1CC1
666	AC004889.1	LONP2	PPA1	AP2M1	RASGRP1
667	AC004893.3	LNPEP	EIF3I	SERINC1	RASA3
668	AC004895.1	LINC00861	FAM49B	FAM49B	RAP1B
669	AC004900.1	LINC-PINT	COX5A	XRCC5	RAD23A
670	AC004906.1	LDLRAP1	TMEM160	NDUFB4	RAC1
671	AC004908.1	LBR	NDUFB7	CAPZA1	RAB14
672	AC004908.2	LARS	COX16	SDF2L1	PYHIN1
673	AC004908.3	KRTCAP2	SAMSN1	UTRN	PWWP2A
674	AC004917.1	KIF5B	NDUFS8	CCND3	PWP1
675	AC004918.1	KIAA2026	ANP32A	CCL4	PTPRA
676	AC004918.4	KHDRBS1	CIB1	IKZF3	PTPN2
677	AC004920.1	JOSD1	DNAJB6	POLR2L	PTGES3
678	AC004921.1	ITGB2	SSBP1	FAM133B	PTGDR
679	AC004921.2	ITGA4	HSPE1	RNF213	PSMD4
680	AC004923.4	ISG20	PCSK7	PABPC1	PSMD13
681	AC004930.1	INTS1	RNF7	EMC7	PSMB6
682	AC004936.1	INPP5A	ANAPC11	IGLC2	PSMA1
683	AC004938.2	INO80	CCDC186	KLF2	PSKH1
684	AC004941.1	IL2RG	RNF19A	DYNLRB1	PSIP1
685	AC004943.1	IFITM1	RICTOR	P2RY8	PRRC2B
686	AC004943.2	HSP90B1	NIBAN1	FOXN3	PRPF8
687	AC004943.3	HP1BP3	RAB27A	RAB2A	PRPF6
688	AC004944.1	HLA-DRA	TSTD1	TLN1	PRIM1
689	AC004946.1	HIST1H4C	PSMB8	OSTC	PRDX5
690	AC004946.2	HIST1H2AG	HSP90B1	METTL9	PRDM1
691	AC004947.1	HIST1H2AC	MIAT	POLR3GL	PPP6R3
692	AC004947.3	HIPK1	PSMC5	ATP6AP2	PPP6C
693	AC004948.1	HINT1	PET100	MCUB	PPP1R15B
694	AC004949.1	HERC1	BAX	ZEB2	PPP1R14B
695	AC004951.1	H2AFV	PRPF4B	KRR1	PPP1CB
696	AC004969.1	GPSM3	SUMO3	RO60	PPIB
697	AC004973.1	GOLGA2	N4BP2L2	RAB14	PPARD
698	AC004974.1	GLUD1	TMC6	NDUFA5	POM121C
699	AC004975.2	GK5	CMC1	SELENOT	POLR2J3
700	AC004982.1	GIMAP4	TENT5C	JAK1	PM20D2
701	AC004982.2	GCC2	HNRNPA3	PSMA1	PLEKHG3
702	AC004988.1	GBP5	SRP72	PRMT2	PLEKHF2
703	AC004990.1	GATAD2A	MRPS24	NOL7	PLEK
704	AC004994.1	FYB1	CIR1	SRSF7	PJA2
705	AC005005.3	FUS	SNRNP27	MRPL54	PI4K2B
706	AC005005.4	FNBP1	DIAPH1	CD47	PHKB
707	AC005006.1	FMNL1	PCNP	PAXX	PGS1
708	AC005008.2	FIS1	SPN	DSTN	PEX26
709	AC005009.1	FGD5-AS1	DDX17	UBE2L3	PEX2
710	AC005009.2	EXT1	MRPL54	JPX	PELP1
711	AC005013.1	EWSR1	CD37	POLR1D	PDCD7
712	AC005014.2	ERP29	CLIC3	N4BP2L2	PDCD11
713	AC005014.3	EPSTI1	NSMCE3	SAP18	PCNX1
714	AC005014.4	EMC7	CREM	OSBPL8	PCED1B-AS1
715	AC005019.2	EIF4G2	MGST3	FKBP11	PBLD
716	AC005021.1	EFCAB14	SEC11C	CITED2	PARP4
717	AC005034.2	EEF1G	UBXN1	PIN1	PAM16
718	AC005034.3	EDF1	TXN2	ATP5MF	PABPC4
719	AC005034.4	DPP4	CLDND1	CCDC88B	PABPC1
720	AC005034.5	DNAJB9	POLR3GL	NDUFA3	P2RY10
721	AC005034.6	DNAJB1	PIP4K2A	KLRD1	OXNAD1
722	AC005037.1	DDX52	HIPK1	AL360012.1	OXA1L
723	AC005040.2	DDX21	RALGPS2	SURF1	OSTF1
724	AC005041.3	DCTN3	ARL6IP4	LSM4	OST4
725	AC005041.4	DAZAP2	WDR83OS	ARPC5L	OS9
726	AC005041.5	CYTIP	KRR1	NDUFB7	ORMDL3
727	AC005042.2	CYTH4	AC044849.1	COX14	NUP210
728	AC005046.1	CWC15	RAB5IF	HNRNPD	NUDT3
729	AC005050.1	CUL3	LDHA	APMAP	NUBP2
730	AC005050.2	CRYBG1	CD84	PPP1R7	NSF
731	AC005050.3	CREBRF	TBCA	CCSER2	NSD1
732	AC005052.2	COX7A2L	SRP9	SCAND1	NRBF2
733	AC005062.1	CORO1A	NDUFV2	SCP2	NR4A2
734	AC005064.1	COPS6	PRDM1	ANP32E	NOTCH2NLC
735	AC005070.3	CKS2	RAC2	MGST3	NOP58
736	AC005071.1	CHTOP	SEC61G	NECAP1	NLRP1
737	AC005072.1	CHMP1B	GPX4	NDUFB1	NGLY1
738	AC005076.1	CEP78	APOL6	IGBP1	NFATC2IP
739	AC005081.1	CDV3	ITGA4	RBM4	NDUFB7
740	AC005082.1	CD99	MTDH	WASF2	NDUFB2
741	AC005082.2	CD7	SEPTIN2	VAMP5	NDUFAB1
742	AC005083.1	CD3E	PDIA6	SRP9	NDUFA2
743	AC005086.2	CD164	CCT8	PDAP1	NDUFA10
744	AC005089.1	CCDC59	HDDC2	ITGB2	NCOA6
745	AC005090.1	CCDC18-AS1	CDC42SE1	CD27	NCKAP1L
746	AC005091.1	CASP8	AL499604.1	BCL7C	NCBP2AS2
747	AC005096.1	CAPN2	C5orf56	UHMK1	MTREX
748	AC005100.1	BPTF	FYB1	RSRC2	MTR
749	AC005100.2	ATXN1	LTB	AAK1	MTMR4
750	AC005104.1	ATRX	CDKN2D	PNRC2	MTDH
751	AC005104.3	ATP9B	SPOCK2	ISG15	MTA1
752	AC005144.1	ATP5PO	CCSER2	PSMD8	MRPS7
753	AC005153.1	ATP5F1E	LSM4	NCBP2AS2	MRPL33
754	AC005154.3	ATL2	PTMS	STUB1	MRPL2
755	AC005154.4	ASCC3	KLF12	RAP1A	MRPL10
756	AC005160.1	ARPC3	OPTN	TXN	MRI1
757	AC005162.1	ARHGEF6	ARHGEF1	PSMD9	MORF4L1
758	AC005162.2	ARHGDIB	ATG16L2	PDE3B	MLXIP
759	AC005162.3	ARHGDIA	CYTIP	RHOH	MLLT6
760	AC005165.1	AP3D1	DBF4	LNPEP	MIER1
761	AC005165.3	AP2B1	RAP1A	SLFN5	MICU2
762	AC005180.1	AP2A2	UTRN	DDT	MFSD14A
763	AC005180.2	ANKRD36C	NCL	SRP72	MED10
764	AC005197.1	ANKRD13D	CIRBP	PSMB7	MED1
765	AC005208.1	AL020997.5	HNRNPA2B1	CD69	MDN1
766	AC005209.1	AFF4	EIF3G	ATP6V1F	MDM4
767	AC005220.1	ADRM1	CDC26	ZNF428	MCM9
768	AC005224.1	ADH5	FOXN3	SNRPB2	MBD4
769	AC005224.2	AC009812.1	ARL5A	LINC02446	MARK3
770	AC005224.3	AC008875.3	SYF2	PDIA6	MARCKSL1
771	AC005225.1	ZRANB2	IDS	ATRAID	MAP2K7
772	AC005225.2	ZNF771	ATP6AP2	PPHLN1	MAP2K2
773	AC005225.3	ZNF407	HSPA2	SELL	MAP1LC3B
774	AC005229.4	ZNF331	COMMD7	GLRX5	MANF
775	AC005229.5	ZNF276	WTAP	NDUFS8	LYAR
776	AC005232.1	ZNF24	TOMM22	SEC61G	LTN1
777	AC005234.1	ZNF101	EMC7	ETFB	LPP
778	AC005234.2	ZMYM4	SUZ12	CDC42SE1	LPCAT1
779	AC005237.1	ZGPAT	PLEK	SNHG8	LONP1
780	AC005244.2	ZFX	TAGLN2	PRKCH	LINGO3
781	AC005252.4	ZFP91	VAMP5	PSMB10	LINC02325
782	AC005253.1	ZFP36	NHP2	RAC1	LENG8
783	AC005253.2	ZFC3H1	EIF3L	TOMM5	LDHA
784	AC005256.1	ZDHHC20	ICAM3	CHMP2A	LAX1
785	AC005258.2	ZCCHC7	PDE4D	SNRPD1	KYNU
786	AC005261.1	ZC3H8	NDUFAB1	FXR1	KXD1
787	AC005261.2	ZBTB7A	ATG12	CMC1	KTN1
788	AC005261.3	ZBTB38	TPST2	ATP5PB	KLRB1
789	AC005262.2	ZAP70	ROMO1	CREM	KLHL24
790	AC005264.1	YY1	CREBRF	AP2S1	KLF2
791	AC005277.1	YWHAB	GNAI2	SUMO3	KDM6A
792	AC005277.2	YTHDF1	RBM38	NORAD	KDM5B
793	AC005280.1	YPEL3	FKBP11	PGK1	KDM3A
794	AC005280.2	YBX1	OSTC	SEC11C	KCNE3
795	AC005281.1	XRN1	ATXN1	PPIG	KATNAL1
796	AC005288.1	XPA	MRPL20	VDAC2	JOSD1
797	AC005291.1	WTAP	LRRFIP1	TIMP1	JAK1
798	AC005291.2	WSB1	RAB9A	EPC1	ITM2A
799	AC005293.1	WIPF2	HNRNPF	ACP1	ITGB2
800	AC005301.2	WIPF1	ATP6V1F	PAPOLA	IP6K1
801	AC005303.1	WDR70	PGK1	YY1	INPP5B
802	AC005304.1	WDR43	PDE3B	LMAN1	IDS
803	AC005304.2	WDR36	SBDS	ANKRD11	IDE
804	AC005304.3	WBP11	GSPT1	H2AFZ	HSPA9
805	AC005306.1	WASHC2A	BRD7	TMED9	HSPA2
806	AC005307.1	WASHC1	TBC1D10C	IQGAP1	HSP90AB1
807	AC005323.1	WASF2	CCND2	RAB5C	HOOK3
808	AC005323.2	WAC	H3F3B	RCN2	HNRNPK
809	AC005324.1	VTI1A	ANKRD11	HSPA9	HNRNPAB
810	AC005324.2	VPS37B	KIF2A	SNHG16	HNRNPA2B1
811	AC005324.5	VPS13C	UBE2K	HDDC2	HNRNPA1
812	AC005329.1	VEZT	ZNHIT3	SMC3	HNRNPA0
813	AC005329.2	VDAC3	RNPC3	RSL1D1	HMGN4
814	AC005329.3	VAMP5	LAMTOR4	CD84	HMBOX1
815	AC005330.1	UXS1	FAM193B	TUFM	HLA-F
816	AC005332.1	UTRN	EHD1	SMARCE1	HIST1H1D
817	AC005332.2	USP9X	PA2G4	PAK2	HIPK2
818	AC005332.3	USP8	PYCARD	TRMT112	HELB
819	AC005332.4	USP48	PSMB7	FKBP8	HECTD1
820	AC005332.5	UFSP2	STOM	ZNF394	HDAC10
821	AC005332.6	UFM1	PPHLN1	TAF10	HAVCR2
822	AC005332.7	UBXN4	CHMP4A	THOC7	H3F3B
823	AC005339.1	UBXN2B	MACF1	CCDC186	H2AFJ
824	AC005342.1	UBE3B	NDUFB1	DDX3Y	GZMK
825	AC005342.2	UBE2H	STRAP	ROMO1	GTF3C5
826	AC005343.1	UBE2D2	IGBP1	STRAP	GRIPAP1
827	AC005343.4	U2SURP	TMED2	CRBN	GPX4
828	AC005344.1	TYK2	PRKACB	URI1	GPRIN3
829	AC005355.1	TXLNG	SRP19	CWC15	GPR183
830	AC005358.1	TUBGCP2	VAPA	SYNE2	GOLGA8A
831	AC005358.2	TUBA1B	PIN1	BSG	GLS
832	AC005363.2	TTN-AS1	AAK1	SKAP1	GLRX3
833	AC005379.1	TTC3	SNRPB2	GPBP1	GGA3
834	AC005381.1	TTC19	TLE4	THUMPD1	GGA1
835	AC005383.1	TRNAU1AP	RASGRP1	COPS2	GATA3
836	AC005387.1	TRIR	UFM1	HIST1H2AG	GABARAP
837	AC005387.2	TRIM26	FXR1	NABP1	FXYD5
838	AC005391.1	TRIM23	SURF4	EAPP	FRYL
839	AC005392.1	TRAPPC8	NDUFA3	SCAF11	FRG1
840	AC005392.2	TRAM1	SMC3	PYCARD	FOXP1
841	AC005392.3	TRAC	CD2	LSM3	FMR1
842	AC005393.1	TPST2	TMED10	ZNHIT3	FIP1L1
843	AC005394.1	TPM4	PTPN7	GSTO1	FGFR1OP2
844	AC005400.1	TOPBP1	REEP5	LCK	FBXL20
845	AC005410.2	TNRC6C-AS1	PDAP1	UFM1	FAM49B
846	AC005414.1	TNFAIP8	FAM172A	CD96	FAM214A
847	AC005476.2	TMF1	PRKCH	AP2B1	EXOC8
848	AC005479.1	TMEM41B	CD47	NDUFV2	ERBIN
849	AC005479.2	TMEM204	CGGBP1	ATP1B3	EPS15
850	AC005480.1	TMEM165	SPTY2D1	TMED10	EPB41
851	AC005481.1	TMC6	FAM133B	CASP4	EP400
852	AC005482.1	TMBIM6	CENPK	THRAP3	EMG1
853	AC005486.1	TMA7	VPS26A	HNRNPA2B1	EMB
854	AC005487.1	TM9SF3	WNK1	NHP2	EIF4G3
855	AC005495.2	TIMM44	RGS1	MAP2K2	EIF3L
856	AC005498.1	TFCP2	FKBP8	SSNA1	EIF3J
857	AC005498.2	TFAM	ARID1B	SPOCK2	EIF2B4
858	AC005498.3	TEX264	SNHG16	BRD7	EID1
859	AC005518.1	TET2	ATRAID	TOMM22	EHD4
860	AC005519.1	TERF1	DDOST	SOD1	EHD1
861	AC005520.2	TCERG1	DNAJB14	REEP5	EHBP1L1
862	AC005520.3	TBC1D1	PSMA3	COX16	EGR1
863	AC005520.5	TAX1BP1	MGAT4A	UQCRFS1	DYNLT1
864	AC005522.1	TANGO2	NLRP1	DDOST	DYNC1LI1
865	AC005523.1	TAF5L	SIGIRR	CSNK1A1	DYNC1H1
866	AC005523.2	TAF1D	PDCD6	TSTD1	DNAJC3
867	AC005529.1	SYNRG	HNRNPA0	UBXN4	DNAJC24
868	AC005532.1	STX16	EIF3D	BLOC1S1	DNAJB6
869	AC005534.1	STK17B	SERINC3	DNAJC7	DMAC1
870	AC005537.1	STK11	RPF1	CENPK	DLG1
871	AC005538.1	ST8SIA4	MYBL1	NFKBIA	DKC1
872	AC005538.3	ST20-AS1	COX14	GABPB1-IT1	DIP2A
873	AC005540.1	SSH2	GLRX5	SSB	DHX32
874	AC005544.1	SRSF4	COPS9	CD247	DHX16
875	AC005544.2	SRGN	LNPEP	SLC25A3	DEF6
876	AC005546.1	SPN	UBXN4	M6PR	DCAF16
877	AC005548.1	SPHK2	PSME2	NDFIP1	DAXX
878	AC005549.1	SPCS3	RNF115	TMEM258	CYTOR
879	AC005550.1	SPCS2	TRBC1	GSPT1	CYTH1
880	AC005550.2	SPATA13	MS4A1	RBM8A	CYBC1
881	AC005551.1	SPAST	CNN2	RBM38	CXCR4
882	AC005552.1	SPAG7	ATP1B3	TXN2	CUL2
883	AC005562.1	SP3	COPS2	IER5	CSRNP1
884	AC005580.1	SP100	STK17B	CCND2	CSNK2B
885	AC005586.1	SORL1	GCC2	FBL	CSNK2A2
886	AC005586.2	SNRPD3	COPA	SF3B2	CSNK1A1
887	AC005592.1	SNRNP70	CMTM6	UCP2	CRAMP1
888	AC005592.2	SNRNP25	BUB3	KLRB1	COX6B1
889	AC005594.1	SNHG1	FAM160B1	TMF1	COX19
890	AC005597.1	SNF8	ETFB	DNTTIP2	COTL1
891	AC005599.1	SMURF1	RANBP1	S1PR4	COQ10A
892	AC005606.1	SMDT1	SURF1	TMBIM4	COMMD6
893	AC005606.2	SMARCA2	ZNF22	FOXP1	COMMD2
894	AC005609.1	SMAP2	SAR1A	APOL6	CNTRL
895	AC005609.2	SMAD3	SYTL3	KDM5D	CNST
896	AC005609.3	SLC5A6	COMMD2	NR4A1	CMPK1
897	AC005609.4	SLC4A7	CHMP2A	VPS28	CMC1
898	AC005609.5	SLC3A2	EIF4H	LSM7	CLSTN3
899	AC005614.1	SLC38A1	RBM25	SUZ12	CLIP1
900	AC005616.1	SLC2A3	BCLAF1	RANBP1	CLDND1
901	AC005618.1	SKP1	RBMS1	SMIM26	CHKB
902	AC005618.2	SIRT7	MAPK8IP3	SNX3	CHD6
903	AC005618.3	SIPA1	TOMM5	UBE2M	CERT1
904	AC005618.4	SIAH2	VIM	ARPP19	CEP170
905	AC005625.1	SHISA5	ZBTB44	BUB3	CDV3
906	AC005632.3	SHFL	CRIP1	IER3	CDK11A
907	AC005632.5	SH3KBP1	KLF13	MRPL34	CDC42SE2
908	AC005632.6	SH2D1A	SSNA1	HMGN3	CDC42
909	AC005670.1	SGK1	PDCD2	SMAP2	CD8A
910	AC005670.3	SFXN1	PRKCB	SNF8	CD47
911	AC005674.1	SFI1	ATP5PB	SCO2	CD300A
912	AC005674.2	SETD2	CCT7	ERAP2	CD2BP2
913	AC005682.2	SEPTIN9	SF3B2	HIPK1	CD164
914	AC005692.1	SENP7	SYAP1	ZBTB38	CCDC92
915	AC005692.2	SEMA4D	CFAP97	STAG2	CBLB
916	AC005692.3	SECISBP2	RHOG	CMTM6	CBL
917	AC005695.1	SEC63	RHOT2	RAB9A	CASC3
918	AC005695.2	SCRN2	RAB2A	REX1BD	CARD8
919	AC005695.3	SCAMP4	RBM39	SAMSN1	CAPZB
920	AC005696.1	SCAF11	FBXO7	EIF2AK2	CAND1
921	AC005696.2	SBNO2	AHNAK	KDELR2	CAMK4
922	AC005696.3	SAR1B	BLOC1S1	MIER1	CA11
923	AC005696.4	SAMSN1	TXNL4A	TBCB	C9orf16
924	AC005697.2	S100A6	RBIS	LUC7L3	C18orf32
925	AC005697.3	RUVBL1	ZBTB38	COMMD7	BTG3
926	AC005699.1	RREB1	LMAN2	SH3KBP1	BTG2
927	AC005702.5	RPS27L	NOL7	RPF1	BRD4
928	AC005703.1	RPS2	SNHG7	GLIPR1	BRD1
929	AC005703.2	RPS12	GIMAP4	TUBB4B	BPTF
930	AC005703.3	RPS11	MRPS21	KLRG1	BOP1
931	AC005703.4	RPS10	ITPR1	UBE2N	BCL2A1
932	AC005703.7	RPL7L1	GADD45GIP1	CYBA	BBS2
933	AC005722.3	RNF19A	THOC7	DNAJB14	BAZ2A
934	AC005722.4	RNF145	POLR2J	RICTOR	BAZ1B
935	AC005725.1	RNF126	NR4A2	MRPL20	BAZ1A
936	AC005726.1	RNF115	PLEKHA2	ATG12	ATXN1
937	AC005726.2	RNASEH2C	BTG1	AC245297.3	ATP6V1B2
938	AC005726.3	RHOH	ZNF394	NDUFAB1	ATP6V0E1
939	AC005726.4	RHOA	EAPP	MRPS24	ATP5PD
940	AC005726.5	RGS10	RFLNB	CEP78	ATP5MG
941	AC005730.2	RGS1	SRSF9	SHISA5	ATP2A3
942	AC005730.3	REXO4	MRPS15	PDCD6	ATL3
943	AC005736.1	RESF1	FMR1	RGS1	ATIC
944	AC005736.2	REC8	AP2S1	OCIAD1	ASXL1
945	AC005740.3	RBM8A	PNISR	CCT7	ASH1L
946	AC005740.4	RBM26	AKAP9	APH1A	ARSA
947	AC005740.5	RBM25	GSTO1	OPTN	ARRDC1
948	AC005746.1	RBM22	PSMD9	C17orf49	ARMC10
949	AC005746.2	RBBP7	ADRB2	ANAPC11	ARL17A
950	AC005746.3	RASGRP2	POLE4	TGFBR3	ARHGEF12
951	AC005753.1	RANBP2	PLCB2	DDX17	ARHGAP9
952	AC005753.2	RAN	NFKBIZ	LRRFIP1	ARHGAP4
953	AC005753.3	RABAC1	KRAS	PSIP1	ARFGEF1
954	AC005757.1	RAB4B	TRMT112	KRAS	APRT
955	AC005759.1	RAB4A	WBP11	PSMA5	APOBEC3G
956	AC005772.1	RAB29	PSMA1	PRKACB	AP5Z1
957	AC005772.2	PUM2	RAC1	PGLS	AP3D1
958	AC005774.2	PTPN7	HNRNPC	GRB2	AP1G2
959	AC005775.1	PTPN22	LINC02446	TRAPPC6A	AP002852.1
960	AC005776.2	PTMA	B4GALT1	LLPH	AP002387.2
961	AC005785.1	PTAR1	NAA50	CYTH1	ANP32A
962	AC005786.2	PSTPIP1	GLIPR1	ARID4B	ANKRD12
963	AC005786.3	PSMD8	ATM	SRRM1	AL606760.2
964	AC005789.1	PSMD7	EVI2A	PRKCB	AL513550.1
965	AC005790.1	PSMC1	PNPLA2	PLEKHJ1	AL355816.2
966	AC005803.1	PSMB9	GAB3	EPB41L4A-AS1	AL020997.2
967	AC005808.1	PSD4	CAST	EHBP1L1	ADSL
968	AC005821.1	PRPF4B	PSMD7	EIF4H	ADGRE5
969	AC005821.2	PRPF4	C16orf54	PCMT1	ACTR3
970	AC005823.1	PRMT2	CDK5RAP3	PRPF38B	ACBD6
971	AC005823.2	PRKDC	CBLB	HSPA2	ACAP1
972	AC005828.1	PRKCH	JPX	HNRNPUL1	ACAA1
973	AC005828.2	PREB	NDUFAF8	CDC26	AC253572.2
974	AC005828.3	PPP4R3A	SUPT4H1	GNG5	AC092821.3
975	AC005828.4	PPP2R5A	GNPTAB	HNRNPF	AC092279.1
976	AC005828.5	PPP1R2	PNRC2	ZNF22	AC020916.1
977	AC005832.1	PPM1K	ACTR3	GIMAP4	AC009464.1
978	AC005833.2	PPIG	FAM53B	MRPS21	AC008957.1
979	AC005837.1	POP4	LAMP1	CYLD	AC006480.2
980	AC005837.4	POLR2E	LLPH	IP6K1	AC005670.3
981	AC005838.2	POLR2A	SLAMF7	ATP5F1A	AC005332.4
982	AC005840.2	PNO1	IK	PHF20	ABLIM1
983	AC005840.4	PNN	UBE2L3	ANXA7	ABHD17A
984	AC005841.1	PNKD	HNRNPH3	PSMD4	ZXDB
985	AC005842.1	PMPCB	CDKN1B	KHDRBS1	ZSCAN26
986	AC005845.1	PLPP1	PIEZO1	TTN	ZSCAN25
987	AC005856.1	PLK2	RBM4	GSTK1	ZRANB2
988	AC005863.1	PKN2	IFI30	DBF4	ZNHIT6
989	AC005865.2	PICALM	RNF213	HP1BP3	ZNF92
990	AC005871.1	PHYKPL	BRD2	IQGAP2	ZNF829
991	AC005871.2	PHIP	SERPINB1	TUBA4A	ZNF827
992	AC005884.1	PHB	AKIRIN1	HADHA	ZNF808
993	AC005884.2	PFDN2	PFDN1	CBX3	ZNF746
994	AC005888.1	PDIA6	LINC-PINT	TAX1BP1	ZNF720
995	AC005899.1	PDIA3	OCIAD1	XRCC6	ZNF714
996	AC005899.3	PDCD4	KDELR2	BLOC1S4	ZNF683
997	AC005899.5	PCGF3	MRPL34	UBE2I	ZNF680
998	AC005899.6	PCED1B-AS1	VDAC2	RHOG	ZNF622
999	AC005899.7	PBRM1	CCDC69	RBL2	ZNF611
1000	AC005899.8	PAXBP1	TRAPPC6A	ALOX5AP	ZNF610
1001	AC005901.1	PARK7	FCGR3A	WNK1	ZNF587B
1002	AC005906.2	PAPOLA	DNAJC19	MRPS15	ZNF562
1003	AC005906.3	PAIP2	MAP3K2	TALDO1	ZNF558
1004	AC005908.2	OTUD5	UBE2I	MBP	ZNF551
1005	AC005908.3	OSTF1	DERL1	TRAPPC5	ZNF548
1006	AC005909.1	NUP214	SCAF11	COX20	ZNF519
1007	AC005909.2	NUMA1	RPL22L1	ZBTB1	ZNF445
1008	AC005911.1	NUDT2	PCMT1	TXNL1	ZNF428
1009	AC005912.2	NUDCD3	APOBEC3C	PRKY	ZNF394
1010	AC005914.1	NUCB2	CSNK1D	BNIP2	ZNF319
1011	AC005920.1	NSMCE3	UBE2M	PDE4D	ZNF318
1012	AC005920.2	NSD3	GOLGA8A	SRP19	ZNF302
1013	AC005920.3	NORAD	TLN1	UBE2K	ZNF282
1014	AC005920.4	NOP53	RPN2	EMC6	ZNF236
1015	AC005921.2	NOM1	THAP12	SUPT4H1	ZNF217
1016	AC005921.4	NOL7	TMCO1	PPP1R2	ZNF213-AS1
1017	AC005944.1	NKTR	PSMB10	LBH	ZNF207
1018	AC005954.1	NEU1	NCOA1	PSMA3	ZNF197
1019	AC005954.2	NEMF	LSM5	IFI6	ZNF146
1020	AC005962.1	NDUFB8	ACTR2	RPS27L	ZNF143
1021	AC005962.2	NDUFB11	SSB	BTN3A2	ZNF141
1022	AC005972.3	NDUFAF6	TFDP2	EXOSC6	ZNF138
1023	AC005993.1	NDEL1	BUD23	LAMP1	ZNF136
1024	AC005996.1	NCR3	HNRNPD	BRI3	ZNF117
1025	AC005998.1	NCKAP1L	OSBPL8	OSER1	ZMAT2
1026	AC005999.1	NBPF11	ZFC3H1	RBMS1	ZFYVE28
1027	AC005999.2	NACC2	TMEM258	NAA50	ZFYVE26
1028	AC006001.2	NAAA	PHAX	RNPS1	ZFPL1
1029	AC006003.1	NAA38	SEC62	NBEAL2	ZFP91
1030	AC006004.1	NAA30	SNRPN	POLR2K	ZFP62
1031	AC006007.1	NAA15	CACYBP	UBE2Q1	ZFP36
1032	AC006008.1	MYO9B	S100A11	HLA-DQB1	ZFP14
1033	AC006013.1	MYO5A	XRCC6	PLEKHA2	ZFAND2B
1034	AC006017.1	MYADM	PLEKHA3	LSM1	ZDHHC5
1035	AC006019.1	MXD4	BTG3	GTF3C6	ZC3HAV1
1036	AC006019.2	MTR	ZNF24	TMED2	ZC3H6
1037	AC006019.3	MRPS15	GADD45G	ARID5B	ZC3H3
1038	AC006026.3	MRPL57	SNRPD1	BUD23	ZC3H12A
1039	AC006027.1	MRPL20	CDC37	OLA1	ZBTB7B
1040	AC006033.2	MORF4L1	CTDSPL2	MTFP1	ZBTB5
1041	AC006037.1	MON2	MRPL33	CLIC3	ZBTB43
1042	AC006040.1	MOAP1	ATP8A1	FAM174C	ZBTB4
1043	AC006041.1	MKRN1	MAPRE1	SPTY2D1	ZBTB14
1044	AC006041.2	MKNK2	HSPA9	SF1	ZBTB11
1045	AC006042.1	MIS18BP1	CRBN	PPP1CC	Z93241.1
1046	AC006042.2	MGAT4A	RNPS1	ACTG1	Z69720.1
1047	AC006042.4	METAP2	ZNF331	SNRNP27	Z69706.1
1048	AC006043.1	MED28	SHISA5	SRSF3	YY2
1049	AC006055.1	MED23	POLR2K	LINC00623	YY1
1050	AC006058.1	MCM9	STK17A	NSMCE1	YWHAB
1051	AC006058.2	MCL1	DNTTIP2	KLF4	YPEL3
1052	AC006058.3	MAU2	RASSF5	SURF4	YJEFN3
1053	AC006059.1	MAPKAPK5	CASP8	ANXA6	YIPF4
1054	AC006059.4	MAP3K2	CD27	PFDN1	YAF2
1055	AC006059.5	MADD	G3BP2	RBIS	XRRA1
1056	AC006062.1	LYPLA1	ZBTB7A	PTPN2	XRCC6
1057	AC006063.1	LY75	DDT	AHNAK	XPOT
1058	AC006063.2	LSM4	RBBP7	APEX1	XPNPEP3
1059	AC006063.3	LSM3	DAZAP2	LSM5	XPNPEP1
1060	AC006063.4	LSM14A	WASHC1	PLEK	XAB2
1061	AC006064.1	LRPPRC	FAM162A	TMCO1	WWOX
1062	AC006064.2	LPCAT1	ZNF207	KMT2E	WWC3
1063	AC006064.3	LMAN2	SNRPE	HMGB1	WSB1
1064	AC006064.4	LITAF	TRIM44	CHMP1B	WIPF2
1065	AC006064.5	LINC01578	ATG2A	RPL22L1	WDR70
1066	AC006065.3	LIME1	OIP5-AS1	CBLB	WDR7
1067	AC006065.4	LIMD2	IFI6	CYFIP2	WDR63
1068	AC006076.1	LGALS1	MTFP1	IMP3	WDR46
1069	AC006111.1	LCK	PCGF5	HK3	WDR45B
1070	AC006111.2	LAPTM5	RPS27L	HIST2H2BF	WDR11
1071	AC006111.3	KTN1	SSBP3	CHMP3	WDPCP
1072	AC006112.1	KMT2A	SH3GLB1	CLEC2D	WBP11
1073	AC006115.2	KLRG1	FBL	BANF1	VWA8
1074	AC006116.10	KLRC2	TUBA1B	SELPLG	VWA5A
1075	AC006116.11	KLHL24	NCK1	COPA	VRK3
1076	AC006116.4	KLF3	ACTN4	ZCRB1	VPS41
1077	AC006116.5	KDM2A	MECP2	PCSK7	VPS28
1078	AC006116.6	KDELR1	UBE2N	MED4	VPS13A
1079	AC006116.8	KANSL2	TFAM	SMARCA5	VOPP1
1080	AC006116.9	KANSL1	PIK3IP1	NDUFA2	VIPR1
1081	AC006130.1	JPT1	TMEM170A	MRPL11	VHL
1082	AC006130.3	ITSN2	C1D	FAM162A	VDAC3
1083	AC006141.1	ITPA	PPP1CC	YBX3	VCL
1084	AC006144.2	ITM2B	ATF4	POLR2J	VAPA
1085	AC006145.1	ITM2A	CORO1A	MGMT	VAMP7
1086	AC006146.1	ITGA6	SNX3	RAB27A	UXS1
1087	AC006148.1	ISCU	ZCRB1	CCNH	UVSSA
1088	AC006148.2	IREB2	ZFX	ADH5	USP53
1089	AC006150.1	IQGAP1	EPS8	NDUFAF8	USP44
1090	AC006157.1	IPCEF1	BLOC1S2	EIF2S2	USP32
1091	AC006159.1	IP6K1	LINC01578	CLDND1	USP19
1092	AC006159.2	INPP5D	IMP3	ZFX	UROD
1093	AC006160.1	ING3	MAGOH	SSR3	URM1
1094	AC006197.2	ILF3	PLEKHJ1	TXNL4A	URI1
1095	AC006205.1	IL32	APOBEC3G	MAZ	UQCR10
1096	AC006205.2	IL17RA	LPGAT1	PPP1R12A	UPK3BL1
1097	AC006206.1	IGBP1	UFD1	GPS2	UNKL
1098	AC006206.2	IFNG	DNAJA2	SYNCRIP	UNC50
1099	AC006207.1	IER5	TRG-AS1	DNAJA2	ULK1
1100	AC006213.1	IER3	BIN2	AL355075.4	UGP2
1101	AC006213.2	IDH3G	AP002387.2	S1PR5	UFM1
1102	AC006213.3	ICAM3	UBE2S	POLE4	UCK1
1103	AC006213.4	IARS2	HMGN3	SERPINB1	UBXN8
1104	AC006213.5	HUWE1	PAK2	FYB1	UBN1
1105	AC006213.7	HTATSF1	PTPN22	UTY	UBLCP1
1106	AC006230.1	HSPA9	SNF8	LSM2	UBL5
1107	AC006237.1	HNRNPH1	TCF25	SNRPE	UBFD1
1108	AC006238.1	HNRNPA3	SYS1	STMP1	UBE2V2
1109	AC006238.2	HMGN2	IREB2	MRPL33	UBE2O
1110	AC006249.1	HMGB2	SUMF2	HSPD1	UBE2L3
1111	AC006252.1	HLA-DRB5	FLNA	WBP11	UBE2J2
1112	AC006262.1	HIST1H3D	NBPF19	TPST2	UBE2G2
1113	AC006262.2	HIRA	PTPN2	DNAJC19	UBC
1114	AC006262.3	HEXD	GPRIN3	ADD3	UBAP2L
1115	AC006270.1	HERPUD1	SNW1	HIST2H4B	UBA52
1116	AC006272.1	HERC5	MBNL1	PTMS	TYMP
1117	AC006273.1	HERC3	ADH5	STOM	TYK2
1118	AC006288.1	HERC2	SPG7	MBD2	TXNRD2
1119	AC006296.1	HELB	TMEM165	ARID1B	TXK
1120	AC006296.2	HECA	LSM2	SYAP1	TUSC2
1121	AC006296.3	HEATR3	GABARAPL1	UPF3A	TUG1
1122	AC006299.1	HDLBP	NFATC2	EIF2A	TUBGCP6
1123	AC006305.1	HDDC2	CYTH1	TAF7	TUBD1
1124	AC006305.2	HADHB	PRPF8	JOSD1	TTPAL
1125	AC006305.3	GZMA	MYO1F	BAG1	TTLL10-AS1
1126	AC006329.1	GUK1	MED6	ATXN1	TTC34
1127	AC006333.1	GTF3A	MAZ	TMEM230	TTC24
1128	AC006333.2	GTF2I	CTPS1	ANTKMT	TTC13
1129	AC006348.1	GTF2H5	BANF1	MEAF6	TSR2
1130	AC006355.2	GSTK1	RBL2	MAGOH	TSR1
1131	AC006357.1	GPS2	BRD1	YPEL3	TSPYL2
1132	AC006364.1	GPR183	KHDRBS1	ZNF706	TSPOAP1-AS1
1133	AC006369.1	GPR155	PSMD4	PCGF5	TSPAN14
1134	AC006369.2	GOPC	UBE2D3	MDH2	TSNAX
1135	AC006372.1	GON4L	ANKRD12	KPNB1	TSIX
1136	AC006372.2	GNB1	ANKRD44	IL7R	TSHZ1
1137	AC006372.3	GNAS	DDX27	PDCD2	TSFM
1138	AC006378.1	GNAI2	FNBP1	AIMP1	TSEN54
1139	AC006387.1	GLRX3	HNRNPDL	RCAN3	TSC1
1140	AC006398.1	GLOD4	MED4	HDAC1	TRPS1
1141	AC006427.2	GLG1	STAG2	TSR3	TRPA1
1142	AC006435.1	GIMAP1	CHMP3	CIAO2B	TRMT6
1143	AC006435.2	GGNBP2	SELPLG	C1D	TRMT1
1144	AC006435.3	GFM1	SFT2D2	CHCHD10	TRIP12
1145	AC006441.1	GFI1	FAM174C	RBM25	TRIM73
1146	AC006441.3	GAPDH	SLFN12L	RNF115	TRIM56
1147	AC006441.4	GALNT3	METAP2	NDUFB5	TRIM52
1148	AC006445.3	GALNS	FGFR1OP2	SNW1	TRIM44
1149	AC006449.1	GAK	ECHS1	ECHS1	TRIM33
1150	AC006449.2	GABPB1-AS1	MICOS13	LAPTM4A	TRIM27
1151	AC006449.3	GABARAPL1	TSR2	CALM2	TRIM25
1152	AC006449.5	G3BP1	BLOC1S4	SYS1	TRIM24
1153	AC006449.6	FUBP1	NORAD	SUN2	TRIM22
1154	AC006450.1	FTO	HDAC1	MPG	TRIB2
1155	AC006450.2	FRYL	SSR3	KMT2E-AS1	TRGV8
1156	AC006450.3	FOXO1	HLA-F	COX19	TRAT1
1157	AC006452.1	FOXJ3	RPL7L1	MED29	TRAPPC5
1158	AC006455.1	FNIP1	CD46	TMEM243	TRAPPC1
1159	AC006455.4	FLOT2	MDH2	GLRX	TRAF3
1160	AC006455.5	FKBP8	LENG8	RALGPS2	TRABD2A
1161	AC006458.1	FGD3	EMC6	APOBEC3G	TRA2A
1162	AC006459.1	FBXO44	GNAS	MAP3K2	TPRKB
1163	AC006460.1	FBXO3	TTC14	HEBP2	TPRG1L
1164	AC006460.2	FAM89B	SEPTIN9	CHD1	TPR
1165	AC006478.1	FAM160B1	EMC3	METAP2	TPP1
1166	AC006478.2	FAM133B	RBX1	CCDC144A	TPM4
1167	AC006480.2	FAAP20	SNHG3	ATP5F1B	TPM3
1168	AC006482.1	EXOG	SLA	PTPN7	TP53BP1
1169	AC006483.2	ESCO1	PSMA3-AS1	NBDY	TOR1AIP2
1170	AC006487.1	ERMARD	APEX1	B4GALT1	TOR1AIP1
1171	AC006487.2	ENO1	ISG15	UFD1	TOP1MT
1172	AC006504.1	EIF5A	YPEL5	EPB41	TOP1
1173	AC006504.2	EIF4A3	ZFP36L1	AKIRIN1	TOMM5
1174	AC006504.5	EIF3H	TMF1	CTSS	TOMM40
1175	AC006504.7	EIF3G	STK10	NUDC	TOB1
1176	AC006511.4	EIF3B	CYLD	BLOC1S2	TNRC18
1177	AC006511.6	EIF3A	COX19	DGUOK	TNPO2
1178	AC006517.2	EIF2S2	THUMPD1	CACYBP	TNIP2
1179	AC006525.1	EHMT2	SYNCRIP	METTL5	TNIP1
1180	AC006538.1	EHD1	EIF2AK2	AC026979.2	TNFRSF1B
1181	AC006538.3	EFTUD2	HMGN4	IFI27L2	TNFRSF14
1182	AC006538.4	EFHD2	EPB41	THEMIS	TNFAIP2
1183	AC006547.1	ECHS1	CALCOCO1	LBR	TMPPE
1184	AC006547.2	ECHDC1	METTL5	ORMDL3	TMPO
1185	AC006547.3	EBPL	IGF2R	SEM1	TMF1
1186	AC006557.1	DYRK1A	DNAJC7	LENG1	TMEM87A
1187	AC006557.3	DYNC1LI2	SELL	CFAP97	TMEM63A
1188	AC006566.1	DUSP22	UQCRFS1	FDX1	TMEM59
1189	AC006566.2	DOCK9	MRPL51	RBBP7	TMEM50B
1190	AC006581.1	DOCK11	SELENOS	FGFR1OP2	TMEM50A
1191	AC006581.2	DNAJC3-DT	CIAO2B	CD164	TMEM41B
1192	AC006942.1	DMTF1	HSD17B11	HIST1H2AH	TMEM41A
1193	AC006946.2	DIDO1	LGALS8	BBX	TMEM245
1194	AC006946.3	DHX29	ATP6V0C	S100A11	TMEM242
1195	AC006947.1	DHRS7	TBCB	TMEM9B	TMEM237
1196	AC006960.2	DGKQ	GTF3C6	ZNF24	TMEM230
1197	AC006960.3	DGKA	TES	RNF19A	TMEM219
1198	AC006967.2	DDX39A	CASP4	TM9SF3	TMEM187
1199	AC006967.3	DDAH2	IQGAP1	RNASET2	TMEM170A
1200	AC006970.3	DCAF13	SSU72	PSMD6	TMEM167A
1201	AC006972.1	DCAF11	PLAAT3	CAPN2	TMEM141
1202	AC006974.1	DCAF1	SNRPC	NPIPB5	TMEM134
1203	AC006974.2	DANCR	MRPL10	ISCA1	TMEM115
1204	AC006994.2	CYCS	MRPL11	SPAG7	TMEM107
1205	AC007001.1	CXorf38	RNASEK	EIF3A	TMCO4
1206	AC007003.1	CX3CR1	ERICH1	RAB29	TMCC3
1207	AC007009.1	CUTC	LSM10	H1FX	TMBIM4
1208	AC007014.1	CTSW	UBE2Q1	HNRNPDL	TM6SF1
1209	AC007014.2	CTSH	STAT3	TSR2	TLR6
1210	AC007029.1	CTSD	IRF1	MICOS13	TLN1
1211	AC007032.1	CTDSPL2	GPS2	LILRB3	TIRAP
1212	AC007036.1	CST7	LPP	NAA38	TIPARP
1213	AC007036.2	CSGALNACT2	ATXN7	PPM1G	TIMM22
1214	AC007036.3	CSF3R	MLLT6	PLAAT3	TIGD1
1215	AC007036.5	CRIP1	NKTR	IFI30	THUMPD3-AS1
1216	AC007038.1	CRBN	GPR174	SLA	THUMPD1
1217	AC007038.2	CPNE1	ITGB2	NDRG1	THRAP3
1218	AC007040.1	COX7B	NLRC5	YWHAQ	THOC5
1219	AC007064.2	COX7A2	CD5	MED28	THOC3
1220	AC007066.2	COX6B1	CCND3	MRPL43	THADA
1221	AC007066.3	COX6A1	GBP5	TMED4	TGDS
1222	AC007091.1	COX5A	PSMG2	RFLNB	TFRC
1223	AC007098.1	COX4I1	TPI1	TNRC6B	TFPT
1224	AC007099.1	COX20	DR1	KIAA1143	TFIP11
1225	AC007099.2	COTL1	MED28	VPS29	TFDP2
1226	AC007100.1	COQ10A	GPATCH8	MRPL51	TERC
1227	AC007100.2	COPS2	NDUFA2	MED6	TENT4A
1228	AC007106.1	COPA	SLC11A1	PSMG2	TEN1
1229	AC007106.2	COMMD7	POLR1D	VPS26A	TCP11L2
1230	AC007114.1	COMMD10	IDH3G	ENC1	TCP1
1231	AC007114.2	COG3	UBXN7	NONO	TCEAL3
1232	AC007126.1	CNPY3	DUSP1	GBP5	TBRG4
1233	AC007128.2	CNBP	LBR	PSMD13	TBK1
1234	AC007130.1	CMIP	SS18L2	CALR	TBCK
1235	AC007132.1	CMC1	C12orf57	AL499604.1	TBC1D25
1236	AC007159.1	CLK1	PSMD6	DERL1	TBC1D22A
1237	AC007163.1	CLINT1	AC245297.3	UQCRC2	TBC1D20
1238	AC007179.1	CLEC2B	TGOLN2	ZNHIT1	TBC1D15
1239	AC007179.2	CLDND1	MCUB	RPN2	TATDN3
1240	AC007182.1	CIRBP	RNASEH2C	ARL2BP	TARBP2
1241	AC007192.2	CIR1	PPP2CA	SH2D1A	TAP2
1242	AC007193.1	CIAO2B	PCBP2	SEMA4D	TAP1
1243	AC007193.2	CHURC1	UBL3	LPGAT1	TAOK2
1244	AC007193.3	CHMP4B	ERLEC1	ORAI1	TAGAP
1245	AC007216.1	CHFR	ZBTB43	SP3	TAF3
1246	AC007216.2	CHD6	HIST2H4B	PPP2R5E	TAF1B
1247	AC007216.3	CHD3	XRRA1	CD160	TAF15
1248	AC007216.4	CHCHD2	CCNL2	MS4A1	TAF1
1249	AC007218.1	CEP85L	PPM1G	MCRIP1	TADA2B
1250	AC007218.2	CEP162	GPR65	SNRPC	SYT11
1251	AC007218.3	CENPC	NSF	GGNBP2	SYNGR2
1252	AC007220.1	CEMIP2	RHOH	ANAPC15	SVIL
1253	AC007220.2	CEBPZOS	TAF10	TFDP2	SUZ12
1254	AC007221.1	CEBPA	BNIP3L	ERBIN	SURF1
1255	AC007222.2	CDKN2D	IFI27L2	KLF12	SUPT5H
1256	AC007223.1	CDK5RAP3	EXOG	UBL3	SUPT20H
1257	AC007240.3	CDK5RAP1	CSNK1A1	RASSF5	SUMO4
1258	AC007244.1	CDC42SE2	UTP23	CKLF	SUGP2
1259	AC007250.1	CDC42EP3	AC245014.3	RBX1	SUCO
1260	AC007255.1	CDC25B	ZFP91	IDH3G	STXBP5-AS1
1261	AC007262.2	CD8A	SUN2	AP002387.2	STXBP3
1262	AC007269.1	CD6	CAPNS1	MRPL10	STX5
1263	AC007271.1	CD53	KMT2E	COTL1	STX1B
1264	AC007272.1	CD2	GNG5	RALY	STT3B
1265	AC007277.1	CCR7	LSM1	IER3IP1	STRN
1266	AC007278.1	CCNK	RAB8B	CCDC107	STMN1
1267	AC007278.2	CCNH	LENG1	ITK	STK25
1268	AC007279.2	CCDC12	SERP1	EVI2A	STK16
1269	AC007283.1	CBLB	WASF2	PHB2	STK11
1270	AC007285.1	CAST	CELF1	LAMTOR5	STIM2
1271	AC007285.2	CAPN7	PILRB	TYMP	STAT5A
1272	AC007292.1	CAND1	VPS13C	POLR2I	STAT4
1273	AC007292.2	CALCOCO2	C17orf49	SERINC3	STAG2
1274	AC007292.3	CACYBP	DDHD1	ARF5	ST6GALNAC6
1275	AC007298.1	C9orf78	UBE2F	CAPNS1	ST3GAL5
1276	AC007298.2	C1orf21	KIAA1143	CGGBP1	SSR3
1277	AC007308.1	C1D	TXNL1	DUSP2	SSH1
1278	AC007314.1	C11orf58	ING1	ERP44	SSB
1279	AC007317.1	BZW1	BNIP2	PLXNB2	SRSF6
1280	AC007317.2	BX284668.6	STX16	FIBP	SRSF1
1281	AC007319.1	BUD23	MGMT	DDHD1	SRPK2
1282	AC007325.1	BTG3	CCNT2	IRF1	SRM
1283	AC007325.2	BTF3	ATP2B4	CLTB	SREK1IP1
1284	AC007325.4	BTD	PPP1CB	BTG3	SREK1
1285	AC007326.2	BRD4	TRABD	CHRAC1	SREBF2
1286	AC007326.5	BNIP2	ARID4B	FUNDC2	SPTBN1
1287	AC007327.2	BIRC3	PTPN4	CTSD	SPPL2A
1288	AC007333.1	BCLAF1	DGUOK	CPNE3	SPNS3
1289	AC007333.2	BCL7C	SFXN1	RTN4	SPNS1
1290	AC007336.1	BBX	NASP	RBMX	SPN
1291	AC007336.2	BBIP1	FBXO3	CLPP	SPIRE2
1292	AC007342.1	BAZ2A	SRRM2	IGHM	SPIN2B
1293	AC007342.4	BAX	EIF3A	TXLNG	SPI1
1294	AC007342.5	BABAM2	NSMCE1	NENF	SPATS2L
1295	AC007343.1	ATP8A1	HLA-DRB5	PRMT1	SPATA5
1296	AC007344.1	ATP6V1F	YY1	C1orf21	SPART
1297	AC007347.1	ATP6V0A2	CD96	ATXN7	SPAG7
1298	AC007349.1	ATP5MG	ZRANB2	CCT4	SOX4
1299	AC007349.2	ATP5F1C	NDUFA6	ATG2A	SOS1
1300	AC007349.3	ATG5	PAFAH1B1	GABARAPL1	SORL1
1301	AC007349.4	ATF7IP	BAG1	DUSP1	SOCS1
1302	AC007350.1	ATF5	GOLGA4	THAP12	SNX6
1303	AC007359.1	ARRB2	CKLF	C16orf54	SNX19
1304	AC007362.1	ARPC5L	SCAND1	GRHPR	SNX1
1305	AC007364.1	ARPC1B	MPG	SS18L2	SNURF
1306	AC007365.1	ARL4D	SLFN5	CAMK4	SNUPN
1307	AC007368.1	ARL4A	ABHD17A	GPR65	SNRPG
1308	AC007370.1	ARL14EP	PSMD13	NEAT1	SNRPD2
1309	AC007370.2	ARIH1	ATP5F1A	ABLIM1	SNRPC
1310	AC007375.3	ARID4B	GK5	CIRBP	SNRNP48
1311	AC007376.2	ARID4A	UQCRC2	VDAC3	SNRNP25
1312	AC007378.1	ARHGAP30	SVIP	LSM10	SNRK
1313	AC007381.1	ARHGAP26	OLA1	CNOT1	SNPH
1314	AC007381.2	ARHGAP18	DDX3Y	TMEM170A	SNHG8
1315	AC007383.2	ARFGAP2	CD160	HMGB2	SNHG7
1316	AC007383.3	ARF1	LPCAT1	KDELR1	SNHG32
1317	AC007384.1	APPL2	SYTL2	SLC11A1	SNHG3
1318	AC007387.2	APBB3	SKAP1	MIAT	SNHG14
1319	AC007387.3	ANXA6	CNOT2	CCT2	SND1-IT1
1320	AC007389.1	ANP32B	MTF2	TENT5C	SND1
1321	AC007389.3	ANKRD49	NEAT1	KANSL1	SNAP23
1322	AC007389.5	ANKRD44	SPAG7	TBCC	SMYD5
1323	AC007390.2	ANKRD36B	TMED4	SSBP3	SMS
1324	AC007391.1	ANKRD28	HLA-DRB1	SNRPA1	SMPD2
1325	AC007391.2	ADSL	GRB2	SEPTIN2	SMIM7
1326	AC007391.3	ADGRE5	S1PR4	PPP1R14B	SMIM26
1327	AC007402.1	ADD3	CD247	SNRPG	SMG6
1328	AC007402.2	ADD1	ANXA7	PLEKHA3	SMC5
1329	AC007403.1	ADARB1	MCRIP1	GADD45G	SMARCA5
1330	AC007405.1	ACTR1A	PSIP1	PSMA4	SMAP2
1331	AC007405.2	ACSS2	SUPT16H	FAAP20	SLMAP
1332	AC007405.3	ACSL5	CCNT1	SELENOS	SLF2
1333	AC007405.4	ACOT13	TOB1	ADAR	SLCO4C1
1334	AC007406.1	ACBD6	CAPN2	FCMR	SLCO3A1
1335	AC007406.2	AC245060.5	NENF	KIF5B	SLC8B1
1336	AC007406.3	AC245014.3	PTEN	SVIP	SLC7A6OS
1337	AC007406.4	AC073957.3	EFCAB14	ABCE1	SLC3A2
1338	AC007406.5	AC020916.1	COPS6	MRPL47	SLC39A9
1339	AC007422.1	AC003681.1	IGHM	PJA2	SLC39A10
1340	AC007423.1	ABCA5	TALDO1	GTF2B	SLC39A1
1341	AC007431.1	A1BG	NDUFB5	UTP23	SLC37A4
1342	AC007431.2	hsa-mir-423	NRBP1	MAPRE1	SLC35E1
1343	AC007432.1	hsa-mir-1253	DUSP2	NSD3	SLC35A3
1344	AC007448.3	ZZEF1	ORAI1	PLGRKT	SLC30A7
1345	AC007448.4	ZYX	FIBP	RIOK3	SLC25A32
1346	AC007448.5	ZYG11B	STAU1	INTS6	SLC25A19
1347	AC007450.1	ZYG11A	SP3	ZBTB44	SLC25A13
1348	AC007463.1	ZXDC	CHRAC1	MED30	SLC23A2
1349	AC007463.2	ZXDB	ADAR	ZAP70	SLC16A4
1350	AC007483.1	ZXDA	PAPOLA	MAX	SLC15A4
1351	AC007485.1	ZWINT	AC026979.2	RNASEH2C	SLC11A2
1352	AC007491.1	ZWILCH	ZNF706	CCT3	SKP2
1353	AC007493.1	ZW10	SRSF4	CCDC69	SKP1
1354	AC007493.2	ZUP1	ZBTB1	ZFP36L2	SKI
1355	AC007494.2	ZSWIM9	GABPB1-IT1	WAC	SIX5
1356	AC007495.1	ZSWIM8-AS1	SDCBP	LRP1	SIRT7
1357	AC007496.1	ZSWIM8	EIF2S2	PCMTD1	SIRT2
1358	AC007496.2	ZSWIM7	LCOR	ZNF644	SIPA1L1
1359	AC007497.1	ZSWIM6	HADHA	REST	SHPRH
1360	AC007497.2	ZSWIM5	F2R	DYNLL2	SHFL
1361	AC007513.1	ZSWIM4	STUB1	PHAX	SH3TC1
1362	AC007527.1	ZSWIM3	TMEM167A	PLAAT2	SH2D3C
1363	AC007527.2	ZSWIM2	TSN	PTEN	SH2D1A
1364	AC007528.1	ZSWIM1	IQGAP2	CLNS1A	SFXN1
1365	AC007529.1	ZSCAN9	MEAF6	RASD1	SFSWAP
1366	AC007529.2	ZSCAN5C	DDB1	SLU7	SF3B6
1367	AC007533.1	ZSCAN5B	FDX1	FGL2	SF3B1
1368	AC007535.1	ZSCAN5A	PITPNB	PPP2CA	SF3A1
1369	AC007540.1	ZSCAN4	DECR1	ZBTB7A	SETX
1370	AC007541.1	ZSCAN32	NBDY	PPP1CB	SETD7
1371	AC007546.1	ZSCAN31	JOSD1	POLR2F	SETD3
1372	AC007552.2	ZSCAN30	NCBP2	PGRMC2	SETD2
1373	AC007556.1	ZSCAN29	DPP7	YME1L1	SETD1A
1374	AC007557.1	ZSCAN26	TM9SF3	ITGB1BP1	SESTD1
1375	AC007557.2	ZSCAN25	TSR3	Z99127.4	SERTAD2
1376	AC007557.3	ZSCAN23	ITK	CCT6A	SERTAD1
1377	AC007557.4	ZSCAN22	TOX4	A2M-AS1	SERINC4
1378	AC007563.1	ZSCAN21	SNRPA1	RBM27	SERBP1
1379	AC007563.2	ZSCAN20	MORF4L1	CD5	SEPTIN11
1380	AC007563.4	ZSCAN2	CLEC2D	EIF6	SEPHS2
1381	AC007566.1	ZSCAN18	CHD2	GIMAP2	SENP7
1382	AC007569.1	ZSCAN16-AS1	TNFAIP8	SUPT16H	SENP6
1383	AC007570.1	ZSCAN16	ARID5B	TFAM	SELENOO
1384	AC007595.1	ZSCAN12	MPHOSPH8	STAU1	SECISBP2
1385	AC007598.1	ZSCAN10	MAN1A2	SH3GLB1	SEC62
1386	AC007598.2	ZSCAN1	FCRL6	RASA2	SEC31B
1387	AC007599.2	ZRSR2	NAA38	NUDT1	SEC31A
1388	AC007601.1	ZRANB3	SEM1	PRDM1	SEC22C
1389	AC007601.2	ZRANB2-AS2	USP28	RTF2	SEC11C
1390	AC007603.1	ZRANB2-AS1	FAM32A	MRPL40	SDR42E2
1391	AC007608.1	ZRANB1	TUFM	FAM204A	SDR39U1
1392	AC007608.2	ZPR1	RSRC2	EMC4	SDHC
1393	AC007608.3	ZPLD1	SMARCA2	VASP	SDHAF2
1394	AC007610.1	ZPBP2	BRI3	BFAR	SDHAF1
1395	AC007610.2	ZPBP	ZMAT2	NCK1	SDC4
1396	AC007610.5	ZP4	MDM4	SDCBP	SCN1B
1397	AC007611.1	ZP3	LTBP3	VDAC1	SCML4
1398	AC007613.1	ZP2	IER3IP1	NOSIP	SCAP
1399	AC007614.1	ZP1	HSPD1	CDKN2B	SATB1
1400	AC007619.1	ZNRF4	EMC4	PHF3	SAP30L
1401	AC007620.2	ZNRF3-IT1	FGD3	TOX4	SAP18
1402	AC007620.3	ZNRF3-AS1	SOD2	EIF2AK1	SAP130
1403	AC007622.2	ZNRF3	CALM2	USP7	SAMSN1
1404	AC007631.1	ZNRF2	RSL1D1	MZT1	SAMM50
1405	AC007637.1	ZNRF1	TMEM9B	AIDA	SAMHD1
1406	AC007638.1	ZNRD2	CXorf38	ABHD14A	SAMD9
1407	AC007638.2	ZNRD1	PYHIN1	GLIPR2	SAMD3
1408	AC007639.1	ZNHIT6	CNPY2	UBE2G2	SACS
1409	AC007649.1	ZNHIT3	VTI1B	PPP4R3A	S1PR4
1410	AC007652.1	ZNHIT2	RNASEH1	MXD4	S100A8
1411	AC007652.2	ZNHIT1	LSM8	KPNA4	RWDD2B
1412	AC007652.3	ZNFX1	KLHL24	TMEM167A	RUVBL2
1413	AC007655.1	ZNF99	EPB41L4A-AS1	APOBEC3C	RSRP1
1414	AC007655.2	ZNF98	RALY	KLF9	RSBN1L
1415	AC007656.1	ZNF93	CPNE3	HSD17B11	RPS19BP1
1416	AC007656.2	ZNF92	SMCHD1	DPY30	RPS17
1417	AC007656.4	ZNF91	PPP2R5E	CYCS	RPP38
1418	AC007663.2	ZNF90	IAH1	GIMAP1	RPN1
1419	AC007663.3	ZNF891	KANSL1	FAM89B	RPL37
1420	AC007663.4	ZNF888	ZNF766	DECR1	RPL36A
1421	AC007666.1	ZNF883	ISCA1	NDUFA6	RPL30
1422	AC007666.2	ZNF880	KIDINS220	XRRA1	RPF1
1423	AC007671.1	ZNF879	ZNF800	RAB7A	RNGTT
1424	AC007673.1	ZNF878	SORL1	ZFAND6	RNF41
1425	AC007679.1	ZNF875	PRRC2C	PAG1	RNF19A
1426	AC007681.1	ZNF865	CSNK1G2	HIKESHI	RNF168
1427	AC007682.1	ZNF862	PRSS23	CTPS1	RNF157
1428	AC007684.2	ZNF860	LAPTM4A	DGCR6L	RNF10
1429	AC007686.2	ZNF853	LRP10	AIF1	RNASEH2B
1430	AC007686.3	ZNF852	TMOD3	EFCAB14	RNASEH1
1431	AC007686.4	ZNF850	EOMES	EBP	RLF
1432	AC007686.5	ZNF85	ORMDL3	TIMM13	RIT1
1433	AC007687.1	ZNF846	EIF2A	FAM32A	RIOX1
1434	AC007688.3	ZNF845	PFDN2	RPA2	RINT1
1435	AC007695.1	ZNF844	LINC00342	BNIP3L	RICTOR
1436	AC007728.1	ZNF843	CYFIP2	RPL7L1	RIC3
1437	AC007728.2	ZNF841	OSER1	KTN1	RHOG
1438	AC007728.3	ZNF84-DT	KRI1	CD46	RHOA
1439	AC007731.2	ZNF84	DHX40	SRM	RHEB
1440	AC007731.3	ZNF839	CYTOR	NDUFS4	RHBDF2
1441	AC007731.5	ZNF837	RNF166	RTF1	RFXAP
1442	AC007736.1	ZNF836	PSMB4	C7orf50	RFLNB
1443	AC007743.1	ZNF835	ANKHD1	AC008875.3	RFC1
1444	AC007749.1	ZNF830	AIDA	RSF1	REX1BD
1445	AC007749.2	ZNF83	BORCS7	TMEM109	RELCH
1446	AC007750.1	ZNF829	ABCE1	FRG1	REEP1
1447	AC007773.1	ZNF827	CD164	TGFBR2	RCSD1
1448	AC007780.1	ZNF823	CBX3	NUDT21	RCOR1
1449	AC007785.1	ZNF821	MIER1	LAMTOR2	RCN1
1450	AC007785.3	ZNF816	USP14	APBB1IP	RCL1
1451	AC007786.1	ZNF814	RAN	MOB4	RCBTB1
1452	AC007786.2	ZNF813	ARL6IP1	ZFP91	RBPJ
1453	AC007786.3	ZNF81	ITSN2	AC092338.3	RBMX2
1454	AC007786.4	ZNF808	KAT6B	NDUFA7	RBM8A
1455	AC007787.1	ZNF805	ZNF655	TUBA1B	RBM6
1456	AC007795.1	ZNF804B	MAPK1	MRPS34	RBM45
1457	AC007823.1	ZNF804A	RNMT	NAA20	RBM4
1458	AC007834.1	ZNF800	FUNDC2	HTATIP2	RBM3
1459	AC007846.1	ZNF80	KDELR1	IDH2	RBM26
1460	AC007848.1	ZNF8	OGT	IRF9	RBM25
1461	AC007848.2	ZNF799	CNOT1	UBE2F	RBM22
1462	AC007849.1	ZNF793-AS1	ARNTL	TES	RBM17
1463	AC007861.1	ZNF793	XBP1	SP100	RBM14
1464	AC007861.2	ZNF792	SRPRA	MPC1	RBM12B
1465	AC007876.1	ZNF791	AC253572.2	VTI1B	RBM12
1466	AC007877.1	ZNF790-AS1	CCDC12	LRPAP1	RBBP4
1467	AC007878.1	ZNF790	ESCO1	MDH1	RB1
1468	AC007879.1	ZNF79	AIMP1	ZMAT2	RASSF1
1469	AC007879.2	ZNF789	IFNGR1	SUMF2	RASL10A
1470	AC007879.3	ZNF787	TACC1	PDCL3	RASAL3
1471	AC007879.4	ZNF786	PSMD8	MAPK1	RARS
1472	AC007879.5	ZNF785	WAC	MTF2	RARA
1473	AC007880.1	ZNF784	ZNF652	SZRD1	RAPGEF6
1474	AC007881.2	ZNF782	SPEN	MRPL57	RAP2A
1475	AC007881.3	ZNF781	KTN1	NAE1	RAMAC
1476	AC007881.4	ZNF780B	VPS29	TRAPPC2L	RALBP1
1477	AC007906.1	ZNF780A	MRPL47	COQ10B	RAF1
1478	AC007906.2	ZNF778	FGD5-AS1	ATXN7L3B	RAD21
1479	AC007907.1	ZNF777	DYNLL2	REL	RAC2
1480	AC007920.1	ZNF776	STAT4	EMC3	RABIF
1481	AC007920.2	ZNF775	GLIPR2	AC008555.4	RAB7A
1482	AC007922.1	ZNF774	YAF2	HMGN4	RAB5C
1483	AC007922.2	ZNF773	ITCH	COPS6	RAB4A
1484	AC007922.3	ZNF772	CAND1	PARP1	RAB43
1485	AC007922.4	ZNF770	BRIX1	NDUFS7	RAB3GAP2
1486	AC007923.1	ZNF77	WDR82	CEBPZOS	RAB2A
1487	AC007923.4	ZNF768	ELF2	PBDC1	RAB27A
1488	AC007938.1	ZNF766	TXK	BORCS7	RAB22A
1489	AC007938.2	ZNF765	ABCF1	AL662844.4	RAB21
1490	AC007938.3	ZNF764	DRAP1	PDCD5	RAB1B
1491	AC007948.1	ZNF763	PSMA5	ELOC	RAB10
1492	AC007950.1	ZNF761	IL7R	HECA	QRICH1
1493	AC007950.2	ZNF76	ZFAND6	BTG2	QKI
1494	AC007952.1	ZNF75D	OGA	ERLEC1	PURB
1495	AC007952.2	ZNF75A	SH3KBP1	NIPSNAP2	PUM2
1496	AC007952.3	ZNF750	PRPF38B	EPRS	PTTG1IP
1497	AC007952.5	ZNF749	LSM7	GALM	PTPN4
1498	AC007952.6	ZNF747	MXD4	ROCK1	PTP4A2
1499	AC007952.7	ZNF746	MPHOSPH10	CCDC167	PTDSS1
1500	AC007952.8	ZNF740	AC092821.3	SAR1A	PTCD3
1501	AC007952.9	ZNF74	AC020916.1	FBXO7	PTBP2
1502	AC007953.1	ZNF738	BBX	DNAJB1	PSTPIP1
1503	AC007953.2	ZNF737	THRAP3	UBE2L6	PSMG2
1504	AC007991.2	ZNF736	PHPT1	PDE4B	PSME4
1505	AC007991.3	ZNF735	ARL2BP	XBP1	PSME2
1506	AC007991.4	ZNF732	ALOX5AP	NKTR	PSME1
1507	AC007993.2	ZNF730	PRKAA1	GNB1	PSMD8
1508	AC007993.3	ZNF729	CCT2	TSN	PSMD6
1509	AC007998.3	ZNF728	CCNL1	ANXA5	PSMD3
1510	AC007998.4	ZNF727	TRIM28	DNAJC9	PSMC5
1511	AC008011.2	ZNF726	RNF168	FBXO32	PSMC3
1512	AC008014.1	ZNF724	ZNHIT1	PSMB2	PSMB9
1513	AC008026.3	ZNF723	EXOSC6	SRPRA	PSMB8-AS1
1514	AC008033.3	ZNF721	MICAL1	TACC1	PSMA2
1515	AC008035.1	ZNF720	ZDHHC20	PSMA3-AS1	PSD4
1516	AC008040.1	ZNF718	EPC1	NDUFS6	PSAP
1517	AC008050.1	ZNF717	SMARCC1	MOAP1	PRRC2C
1518	AC008055.2	ZNF716	BCL11B	RWDD3	PRR14L
1519	AC008056.1	ZNF714	WDR1	PSMB4	PRR13
1520	AC008056.2	ZNF713	NONO	CCDC25	PRPF40A
1521	AC008056.3	ZNF711	NDUFS6	SREK1	PRPF39
1522	AC008060.1	ZNF710-AS1	ELK4	CORO1A	PRPF38A
1523	AC008060.2	ZNF710	CLPP	UBA2	PRMT1
1524	AC008060.3	ZNF71	PAXX	FAM160B1	PRKRA
1525	AC008060.4	ZNF709	RECQL	ATP2B4	PRKCA
1526	AC008060.5	ZNF707	MAF	DTD1	PRKAR1A
1527	AC008063.1	ZNF706	EIF6	XRN2	PRKAG2-AS1
1528	AC008063.2	ZNF705G	AC087239.1	SPN	PRKAG2
1529	AC008067.1	ZNF705E	CLTB	GLTP	PRKACB
1530	AC008073.1	ZNF705D	RNASEH2B	SMAD7	PRCP
1531	AC008073.2	ZNF705B	CHCHD10	SFXN1	PQBP1
1532	AC008074.2	ZNF705A	DGKA	AC023157.3	PPTC7
1533	AC008079.1	ZNF704	N4BP1	SRSF8	PPP6R2
1534	AC008080.1	ZNF703	SFPQ	ABHD17A	PPP4R3A
1535	AC008080.2	ZNF701	MSL2	CCDC12	PPP2R5B
1536	AC008080.3	ZNF700	CCDC107	CAPZA2	PPP2R2D
1537	AC008080.4	ZNF70	URI1	COMMD2	PPP2R2A
1538	AC008083.2	ZNF7	ZBTB20	CLK1	PPP1R9B
1539	AC008083.3	ZNF699	SMARCA5	VIM	PPP1R12A
1540	AC008083.4	ZNF697	C7orf50	NDUFA10	PPP1R11
1541	AC008088.1	ZNF696	ATP2A3	CCT5	PPP1CA
1542	AC008103.1	ZNF695	GRHPR	SNHG15	PPM1M
1543	AC008105.1	ZNF692	CCT4	STAT4	PPM1L
1544	AC008105.3	ZNF691	PRMT2	DR1	PPM1K
1545	AC008114.1	ZNF69	FBXO32	TENT4B	PPIG
1546	AC008115.1	ZNF689	UBE2G2	NUTF2	PPIA
1547	AC008115.2	ZNF688	ASH1L	SORL1	PPHLN1
1548	AC008115.3	ZNF687-AS1	CCNH	SINHCAF	PPDPF
1549	AC008115.4	ZNF687	UCP2	IDH3B	PPAN
1550	AC008119.1	ZNF684	STK26	FBXO33	PPA2
1551	AC008121.2	ZNF683	TERF1	AKNA	POMP
1552	AC008121.3	ZNF682	LINC00623	LINC00513	POMK
1553	AC008124.1	ZNF681	AC004687.1	DNAJC21	POLR3GL
1554	AC008125.1	ZNF680	DTD1	FAM172A	POLR3E
1555	AC008127.1	ZNF679	PPP1R2	PPP1R18	POLR2L
1556	AC008133.1	ZNF678	PRKCQ	BEX4	POLR2H
1557	AC008147.1	ZNF677	ACAP1	XRN1	POLG
1558	AC008147.2	ZNF676	RAB7A	AL137077.2	POLE3
1559	AC008149.1	ZNF675	NPC1	PTPN4	POLE
1560	AC008149.2	ZNF674-AS1	ARHGAP30	PSMC3	POLB
1561	AC008154.1	ZNF674	DDX39B	NDUFA9	PNPT1
1562	AC008154.2	ZNF672	PER1	NSG1	PNP
1563	AC008162.2	ZNF671	INO80D	KDM2A	PMPCA
1564	AC008164.1	ZNF670	TMED5	MRPS12	PLXNC1
1565	AC008170.1	ZNF669	SRRM1	PAFAH1B1	PLXNB2
1566	AC008175.1	ZNF668	ANTKMT	BRIX1	PLRG1
1567	AC008180.2	ZNF667-AS1	NDUFA10	PARL	PLPBP
1568	AC008243.1	ZNF667	PITPNC1	PFDN2	PLK3
1569	AC008250.1	ZNF665	LAMTOR5	SRSF4	PLEKHM3
1570	AC008250.2	ZNF664	ZNF326	IAH1	PLEKHG4
1571	AC008264.2	ZNF662	RABGGTB	COX11	PLD3
1572	AC008267.5	ZNF660	TRAPPC5	SSR1	PLAC8
1573	AC008268.1	ZNF66	PNN	NIBAN1	PLAAT4
1574	AC008269.1	ZNF658	MOB4	TMEM141	PKN2
1575	AC008269.2	ZNF655	MRPL43	PNKD	PKM
1576	AC008273.1	ZNF654	COX17	CARD16	PITRM1
1577	AC008277.1	ZNF653	TAX1BP1	COA1	PITPNM1
1578	AC008278.1	ZNF652	GIGYF2	GDI2	PISD
1579	AC008278.2	ZNF649-AS1	DGCR6L	OXNAD1	PINK1
1580	AC008280.3	ZNF649	ARRDC3	DDRGK1	PIN1
1581	AC008281.1	ZNF648	LBH	ARL14EP	PIK3R1
1582	AC008378.1	ZNF646	REX1BD	CNOT2	PIK3CG
1583	AC008391.1	ZNF644	M6PR	OARD1	PIK3CA
1584	AC008393.1	ZNF641	EIF5B	FLT3LG	PIGL
1585	AC008395.1	ZNF639	MBD2	AC087190.1	PIAS1
1586	AC008397.1	ZNF638	NAE1	TMEM35B	PI4KA
1587	AC008403.2	ZNF630-AS1	ELOC	RLF	PHRF1
1588	AC008403.3	ZNF630	TRA2B	PHPT1	PHLDB2
1589	AC008406.1	ZNF629	PSMA4	BCAP31	PHF3
1590	AC008406.2	ZNF628	HP1BP3	HSD17B10	PHF10
1591	AC008406.3	ZNF627	TSPYL2	P2RY10	PHACTR4
1592	AC008413.2	ZNF626	SRSF8	XPA	PGRMC2
1593	AC008415.1	ZNF625	YPEL3	HERPUD2	PGBD2
1594	AC008429.1	ZNF624	PPP1R14B	ANXA2	PET100
1595	AC008429.3	ZNF623	HERC1	RSBN1	PER1
1596	AC008438.1	ZNF622	USP7	CNPY2	PEPD
1597	AC008438.2	ZNF621	JMY	SLC25A36	PEF1
1598	AC008440.1	ZNF620	DDX46	MXRA7	PDZD4
1599	AC008440.2	ZNF619	TMBIM4	PITPNB	PDIA4
1600	AC008443.1	ZNF618	NFATC3	CNOT7	PDHA1
1601	AC008443.2	ZNF616	SNRPG	PITPNC1	PDE7A
1602	AC008443.3	ZNF615	SEMA4D	EPS8	PDE4D
1603	AC008443.4	ZNF614	EPS15	PLEC	PDCD6IP
1604	AC008443.5	ZNF613	GTF2B	POLR2A	PDCD4-AS1
1605	AC008443.6	ZNF611	METRNL	TXNDC12	PCYT1A
1606	AC008443.8	ZNF610	PARP8	PGP	PCSK1N
1607	AC008443.9	ZNF608	PSTPIP1	RAP2B	PCNT
1608	AC008453.1	ZNF607	CHD3	SRRM2	PCMT1
1609	AC008453.2	ZNF606	IL2RB	PPM1K	PCM1
1610	AC008456.1	ZNF605	GRAP2	PITHD1	PCIF1
1611	AC008459.1	ZNF600	CD2BP2	STK26	PCF11
1612	AC008462.1	ZNF599	ANXA6	YTHDC1	PCBP2
1613	AC008464.1	ZNF598	SHOC2	COMMD8	PCBP1-AS1
1614	AC008467.1	ZNF597	IRF3	BECN1	PCBP1
1615	AC008474.1	ZNF596	MDM2	PRSS23	PBX4
1616	AC008494.2	ZNF595	MBTPS1	MECP2	PBX2
1617	AC008494.3	ZNF594	XRN1	MRPL44	PAXIP1-AS2
1618	AC008496.2	ZNF593	ODF2L	TAF15	PATL2
1619	AC008496.3	ZNF592	ERBIN	ZNF800	PATL1
1620	AC008505.1	ZNF589	DARS	AMD1	PASK
1621	AC008507.2	ZNF587B	ARGLU1	JMY	PARVG
1622	AC008507.4	ZNF587	RCSD1	ARL4A	PARP9
1623	AC008507.5	ZNF586	FAAP20	TMEM147	PARP15
1624	AC008514.1	ZNF585B	CENPC	TRIAP1	PARP12
1625	AC008517.1	ZNF585A	XRCC5	ACTN4	PARK7
1626	AC008522.1	ZNF584	RBBP4	HMOX2	PANK3
1627	AC008525.1	ZNF583	SUPV3L1	VBP1	PAN3
1628	AC008525.2	ZNF582-AS1	TRIM56	TMEM107	PAIP2
1629	AC008532.1	ZNF582	DENR	POLR2C	PAFAH1B1
1630	AC008534.1	ZNF581	VPS37B	PRDX1	PABPN1
1631	AC008537.2	ZNF580	REST	ITPA	OXLD1
1632	AC008537.4	ZNF579	PRKAR1A	SNX6	OTULINL
1633	AC008539.1	ZNF578	MAPKAPK5-AS1	C1GALT1	OTUD6B-AS1
1634	AC008543.1	ZNF577	CCT6A	RNF213-AS1	OTUD6B
1635	AC008543.3	ZNF576	MAX	IFITM1	OTUD5
1636	AC008543.4	ZNF575	SRSF10	POLR2G	OTUB1
1637	AC008543.5	ZNF574	PHB2	S1PR1	OSTM1
1638	AC008549.1	ZNF573	UBA2	CAND1	OSBPL7
1639	AC008549.2	ZNF572	MAT2B	CD320	OSBPL11
1640	AC008551.1	ZNF571-AS1	PRPF40A	CTNNBL1	ORC2
1641	AC008554.1	ZNF571	GGNBP2	PLK3	OPTN
1642	AC008555.4	ZNF570	KPNA4	PRELID3B	ODF3B
1643	AC008555.5	ZNF57	CCNK	WDR43	ODF2L
1644	AC008556.1	ZNF569	THUMPD3-AS1	TMEM203	OCIAD1
1645	AC008558.1	ZNF568	MBD4	PLIN2	OBSCN
1646	AC008567.2	ZNF567	SAMHD1	RER1	OAZ2
1647	AC008567.3	ZNF566	ADD3	PSMC4	OAT
1648	AC008568.1	ZNF565	DERL2	NELL2	OASL
1649	AC008569.1	ZNF564	ATRX	ELOF1	OAS3
1650	AC008569.2	ZNF563	ATP11B	CD2BP2	OARD1
1651	AC008571.2	ZNF562	GLTP	ATP8A1	NXPE3
1652	AC008572.1	ZNF561-AS1	TRAPPC2L	NOP10	NUTM2A-AS1
1653	AC008574.1	ZNF561	SMAP2	CENPX	NUP93
1654	AC008581.1	ZNF560	SRSF2	NOP58	NUP37
1655	AC008588.1	ZNF559	CEBPZ	WDR1	NUP35
1656	AC008591.1	ZNF558	BCAP31	EBPL	NUP214
1657	AC008592.1	ZNF557	COX11	GOLGA7	NUP153
1658	AC008592.2	ZNF556	SEC63	UBALD2	NUMB
1659	AC008592.4	ZNF555	NCKAP1L	GRK2	NUDT15
1660	AC008592.5	ZNF554	UBN1	TMEM14C	NUDT1
1661	AC008601.1	ZNF552	GNB1	BIRC2	NUDCD3
1662	AC008608.2	ZNF551	SNHG8	DERL2	NUB1
1663	AC008609.1	ZNF550	PPP4R3A	PUF60	NTMT1
1664	AC008610.1	ZNF549	ZNF638	CNIH1	NSUN6
1665	AC008619.1	ZNF548	HELZ	AC253572.2	NSUN3
1666	AC008622.2	ZNF547	NUDT21	CCNG1	NSG1
1667	AC008625.1	ZNF546	GLG1	FMR1	NR2C1
1668	AC008627.1	ZNF544	RASA2	DENR	NPTN
1669	AC008629.1	ZNF543	DIP2A	EXOG	NPIPB5
1670	AC008632.1	ZNF541	ITGB1BP1	PTPN22	NPHP4
1671	AC008635.1	ZNF540	PREX1	SDHD	NPHP3
1672	AC008641.1	ZNF536	ZFAND5	RHOC	NPC1
1673	AC008649.1	ZNF534	KIAA2026	HIST1H3D	NOP9
1674	AC008649.2	ZNF532	EBLN3P	ANKRD44	NOL7
1675	AC008652.1	ZNF530	PDS5A	NFATC2	NOC4L
1676	AC008655.1	ZNF529-AS1	FUS	PPCS	NNT
1677	AC008655.2	ZNF529	CCDC88A	ZNF766	NMT1
1678	AC008659.1	ZNF528-AS1	HM13	AKR7A2	NME7
1679	AC008662.1	ZNF528	MYSM1	SMIM10L1	NME1
1680	AC008662.2	ZNF527	HIST1H1E	ZNF32	NMD3
1681	AC008663.1	ZNF526	SAMD9	DYRK2	NMB
1682	AC008663.2	ZNF525	KLRC4	TMEM126A	NLRC5
1683	AC008663.3	ZNF524	GPBP1	PSMC1	NIT2
1684	AC008667.1	ZNF521	YTHDC1	SIAH2	NIPBL
1685	AC008667.2	ZNF519	TOP2B	MRPS36	NFYC
1686	AC008667.3	ZNF518B	GLRX	UNC93B1	NFXL1
1687	AC008667.4	ZNF518A	DYNC1H1	TMEM30A	NFATC2
1688	AC008669.1	ZNF517	MRPL40	PER1	NF1
1689	AC008674.1	ZNF516	RTN4	NPC2	NEMF
1690	AC008676.1	ZNF514	CHKB	AC058791.1	NELFB
1691	AC008679.1	ZNF513	HERPUD2	EVL	NEK3
1692	AC008680.1	ZNF512B	RABGAP1L	C5orf56	NEIL2
1693	AC008686.1	ZNF512	XPA	SMIM19	NDUFV3
1694	AC008687.2	ZNF511	DYNLL1	GAS5	NDUFV2
1695	AC008687.3	ZNF510	ABHD14A	IL2RB	NDUFS1
1696	AC008687.4	ZNF507	KAT6A	MTERF4	NDUFC2
1697	AC008691.1	ZNF506	WDR45B	TERF1	NDUFB8
1698	AC008696.2	ZNF503-AS2	KMT2E-AS1	ATP6V0B	NDUFB5
1699	AC008700.1	ZNF503-AS1	RBM7	PARP8	NDUFA5
1700	AC008703.1	ZNF503	TBX21	DHX9	NDUFA13
1701	AC008705.2	ZNF502	POLR2B	HCLS1	NDRG1
1702	AC008708.1	ZNF501	SLU7	RBM7	NDEL1
1703	AC008708.2	ZNF500	TPM4	TSNAX	NCAPH2
1704	AC008728.1	ZNF497	MAP2K2	CEBPZ	NAXD
1705	AC008731.1	ZNF496	CCT3	LINC00861	NARF
1706	AC008734.1	ZNF493	GPR183	HAX1	NAP1L4
1707	AC008734.2	ZNF492	SZRD1	ZDHHC12	NAP1L1
1708	AC008735.1	ZNF491	RAB37	NRARP	NAIP
1709	AC008735.2	ZNF490	IDH2	BIN1	NAA38
1710	AC008735.3	ZNF488	PHACTR2	MAPKAPK5-AS1	N4BP1
1711	AC008735.4	ZNF487	USF2	AIP	MYRF
1712	AC008736.1	ZNF486	LYRM2	NAA10	MYO9A
1713	AC008736.2	ZNF485	TENT4B	ZNF655	MYO1G
1714	AC008737.1	ZNF484	SP100	LSP1	MYO1D
1715	AC008737.3	ZNF483	NDUFS7	LSM8	MYO15B
1716	AC008738.1	ZNF480	TUT4	ZNF652	MYLIP
1717	AC008738.2	ZNF48	IDI1	FCRL6	MYL6
1718	AC008738.3	ZNF479	ZNF644	CCNC	MYH9
1719	AC008738.4	ZNF474	PABPN1	MAL	MYCBP2
1720	AC008738.5	ZNF473	CHST12	RBBP4	MVK
1721	AC008738.6	ZNF471	PHF3	SERTAD1	MTMR3
1722	AC008738.7	ZNF470	PGRMC2	TTC14	MTMR14
1723	AC008739.1	ZNF469	ARAP2	RPS6KA3	MTHFR
1724	AC008741.1	ZNF468	TMEM230	KIDINS220	MTG2
1725	AC008742.1	ZNF467	TPR	CISD3	MTF2
1726	AC008743.1	ZNF462	ARF5	CUL5	MTERF1
1727	AC008747.1	ZNF461	PGLS	TIGIT	MTCH1
1728	AC008750.1	ZNF460-AS1	ROCK1	CXorf38	MT1X
1729	AC008750.2	ZNF460	RLF	GNPTAB	MSI2
1730	AC008750.3	ZNF454	EBP	ZNF326	MS4A4E
1731	AC008750.4	ZNF451-AS1	RSBN1	RAB18	MRPS15
1732	AC008750.5	ZNF451	PPP1R18	PFDN4	MRPL51
1733	AC008750.7	ZNF45	KPNB1	TRG-AS1	MRPL43
1734	AC008751.3	ZNF449	MYO1G	RGL4	MRPL4
1735	AC008752.1	ZNF446	BAG5	MAPK1IP1L	MRPL39
1736	AC008752.2	ZNF445	SRSF11	ANO9	MRPL36
1737	AC008753.2	ZNF444	PHACTR4	ILF2	MRPL23
1738	AC008753.3	ZNF443	POLR2I	MAPK8IP3	MRPL21
1739	AC008758.2	ZNF442	RBM27	TMEM167B	MRPL19
1740	AC008759.2	ZNF441	G3BP1	PMVK	MRPL18
1741	AC008759.3	ZNF440	EPRS	SH3YL1	MRPL12
1742	AC008760.1	ZNF44	GLUL	FKBP5	MRNIP
1743	AC008760.2	ZNF439	TNRC6B	SH3BP5	MRE11
1744	AC008761.1	ZNF438	PCM1	ELK4	MPP5
1745	AC008761.2	ZNF436-AS1	BIRC6	STARD7	MPI
1746	AC008763.1	ZNF436	LCK	RNF139	MORC3
1747	AC008764.2	ZNF433-AS1	SAP18	MAF1	MOB4
1748	AC008764.3	ZNF433	TMEM109	TIMM10B	MOB3C
1749	AC008764.5	ZNF432	RIOK3	SYNC	MOB3A
1750	AC008764.6	ZNF43	RESF1	SNX17	MOB1A
1751	AC008764.7	ZNF429	U2SURP	SYNGR1	MMEL1
1752	AC008764.8	ZNF428	IL10RA	WAPL	MLX
1753	AC008766.1	ZNF426-DT	USP34	ING1	MLLT1
1754	AC008770.3	ZNF426	SERPINB9	GET3	MITD1
1755	AC008771.1	ZNF425	KLF4	MMP24OS	MIS18BP1
1756	AC008780.1	ZNF423	TNFRSF1B	KCMF1	MIDN
1757	AC008780.2	ZNF420	GIMAP2	GLO1	MICAL3
1758	AC008781.1	ZNF419	CEBPZOS	TEX264	MICAL2
1759	AC008781.2	ZNF418	RBM5	DDB1	MGST3
1760	AC008781.3	ZNF417	TIGIT	USP1	MGRN1
1761	AC008786.1	ZNF416	KLF9	ANKRD36C	MGAT5
1762	AC008794.1	ZNF415	PTPN12	LYRM2	MGA
1763	AC008798.2	ZNF414	TTC3	LSM6	MFSD10
1764	AC008798.3	ZNF410	PPP1R12A	RECQL	MFHAS1
1765	AC008799.2	ZNF41	FRG1	PEX2	MEX3C
1766	AC008805.2	ZNF408	BECN1	MAF	METTL9
1767	AC008808.1	ZNF404	ARIH2	ISCA2	METTL6
1768	AC008808.2	ZNF398	NIPBL	PWP1	METTL3
1769	AC008825.1	ZNF397	ATXN7L3B	PSAP	METTL22
1770	AC008840.1	ZNF396	SH3BP5	MIEN1	MED25
1771	AC008852.1	ZNF395	TMEM183A	SNRPA	MED24
1772	AC008869.1	ZNF394	TENT2	RAB8B	MED23
1773	AC008870.1	ZNF391	ZNF92	ZDHHC20	MED15
1774	AC008870.2	ZNF385D-AS2	RBM23	CARHSP1	MECP2
1775	AC008870.3	ZNF385D-AS1	NUDT1	TTC1	ME2
1776	AC008870.4	ZNF385D	PPM1K	COX17	MDM1
1777	AC008871.1	ZNF385C	NECAP2	SLAMF7	MCTP2
1778	AC008875.1	ZNF385B	REL	HSPB1	MCPH1
1779	AC008875.2	ZNF385A	PABPC1	CSTB	MCM7
1780	AC008875.3	ZNF384	MCTP2	N4BP1	MCM3AP
1781	AC008877.1	ZNF383	C1GALT1	SAT2	MBP
1782	AC008878.4	ZNF382	KIAA0355	STOML2	MBOAT1
1783	AC008883.1	ZNF37A	HNRNPUL1	MAP1LC3B	MBD3
1784	AC008883.2	ZNF367	CD226	EIF3J	MAT2A
1785	AC008883.3	ZNF366	SPSB3	NR3C1	MAS1
1786	AC008885.2	ZNF365	MKRN1	RAB8A	MARS
1787	AC008892.1	ZNF362	GOLGA7	RBM22	MARK4
1788	AC008894.1	ZNF358	DHX36	MMADHC	2022-03-05
1789	AC008894.2	ZNF354C	CSNK2A2	PRAM1	MAPK1IP1L
1790	AC008897.2	ZNF354B	YBX3	METTL23	MAP3K7
1791	AC008897.3	ZNF354A	IRF9	FCGR3A	MAP3K4
1792	AC008906.1	ZNF350-AS1	SAP25	PMF1	MAP3K2
1793	AC008906.2	ZNF350	USP15	N4BP2L1	MAP3K12
1794	AC008914.1	ZNF35	ANKLE2	SFT2D2	MAP3K10
1795	AC008915.1	ZNF347	TMEM167B	RAB37	MAN2B2
1796	AC008915.2	ZNF346-IT1	CHD1	MCTS1	MAN1B1
1797	AC008937.1	ZNF346	SLC35A3	NUDCD2	MAML2
1798	AC008937.2	ZNF345	CTSD	NCF1	MAML1
1799	AC008937.3	ZNF343	STMP1	PTPN1	MAGT1
1800	AC008938.1	ZNF341-AS1	PSMC6	ADRM1	MAGOHB
1801	AC008940.1	ZNF341	EVL	TNFRSF1B	MAGED2
1802	AC008945.1	ZNF34	MBP	FDPS	MADD
1803	AC008945.2	ZNF33B	ARL14EP	TTC3	MAD1L1
1804	AC008946.1	ZNF33A	ARID1A	STX8	M6PR
1805	AC008948.1	ZNF337-AS1	NHLRC3	NIP7	LYST
1806	AC008957.1	ZNF337	PRKAR2A	ZSCAN16-AS1	LYSMD2
1807	AC008957.2	ZNF335	EIF4E3	TMOD3	LYRM7
1808	AC008964.1	ZNF334	BTAF1	GLG1	LYPLA1
1809	AC008966.1	ZNF333	SLC25A36	TOPORS	LYN
1810	AC008966.2	ZNF330	ERP44	TMEM238	LUC7L
1811	AC008966.3	ZNF329	MTERF4	EBLN3P	LTBP3
1812	AC008969.1	ZNF326	AC092338.3	USP14	LTB
1813	AC008969.2	ZNF324B	RRP1B	TCF7	LSM8
1814	AC008972.1	ZNF324	MSI2	MBNL1	LSM14A
1815	AC008972.2	ZNF322	SETD2	YWHAE	LSM1
1816	AC008982.2	ZNF320	THEMIS	MKRN1	LRRFIP1
1817	AC008991.1	ZNF32-AS3	SFI1	COPS5	LRRC59
1818	AC008992.1	ZNF32-AS2	BPTF	MRPS30	LRRC58
1819	AC008993.3	ZNF32-AS1	NUTF2	LAT	LRRC47
1820	AC009005.1	ZNF32	VDAC1	CSNK2B	LRP10
1821	AC009019.1	ZNF319	HNRNPH2	NXT1	LPIN1
1822	AC009019.2	ZNF318	ANXA2	NAP1L4	LPGAT1
1823	AC009021.1	ZNF317	XRN2	P4HB	LOXL1-AS1
1824	AC009021.2	ZNF316	FAM111A	AC245014.3	LMNTD2
1825	AC009032.1	ZNF311	ANAPC5	PIEZO1	LMBRD2
1826	AC009034.1	ZNF304	FBXO33	RNASEH1	LIX1L
1827	AC009035.1	ZNF302	RBM26	SDHB	LITAF
1828	AC009039.1	ZNF300	PHIP	PYROXD1	LIPT2
1829	AC009041.1	ZNF30-AS1	COQ10B	DYNLT3	LINC01970
1830	AC009041.2	ZNF30	CNTRL	FGD5-AS1	LINC01962
1831	AC009041.3	ZNF3	G2E3	TMEM165	LINC01765
1832	AC009041.4	ZNF296	SRM	EIF5B	LINC01578
1833	AC009053.2	ZNF295-AS1	USP16	SYTL3	LINC00963
1834	AC009053.3	ZNF287	TMEM147	RRP1B	LINC00881
1835	AC009054.1	ZNF286A	SCFD1	SAMD9	LINC00685
1836	AC009054.2	ZNF285	RHOB	RALBP1	LINC00653
1837	AC009055.1	ZNF284	PPP6R3	ABHD14B	LINC00630
1838	AC009055.2	ZNF283	UPF3A	MRPS6	LINC00426
1839	AC009060.1	ZNF282	CNOT7	SLC2A6	LINC00299
1840	AC009061.1	ZNF281	TXLNG	IGF2R	LINC00278
1841	AC009061.2	ZNF280C	KDM5B	COPZ1	LFNG
1842	AC009063.1	ZNF280B	SMG1	DANCR	LEPROTL1
1843	AC009063.2	ZNF280A	NR1D2	PLP2	LCOR
1844	AC009063.3	ZNF28	GTF2I	PSMD14	LCLAT1
1845	AC009065.1	ZNF277	PYROXD1	LPP	LATS1
1846	AC009065.2	ZNF275	LSP1	ANKRD13D	LASP1
1847	AC009065.3	ZNF274	RPA2	F2R	LARS
1848	AC009065.4	ZNF273	TSNAX	ZBTB8OS	LAPTM5
1849	AC009065.5	ZNF268	CFLAR	MDFIC	LAMTOR5
1850	AC009065.6	ZNF267	ASB8	ATG16L2	LAMTOR1
1851	AC009065.7	ZNF266	PPP6R2	BMI1	LACTB
1852	AC009065.8	ZNF264	KMT2C	SPATA13	L3MBTL2
1853	AC009075.1	ZNF263	MAP4	ABT1	KRIT1
1854	AC009081.1	ZNF260	PPIG	NECAP2	KPNA5
1855	AC009081.2	ZNF26	POLR2C	AC087239.1	KMT2A
1856	AC009087.1	ZNF257	PWP1	TPRKB	KLHL34
1857	AC009088.1	ZNF256	MXRA7	C12orf10	KLF6
1858	AC009088.2	ZNF254	BIRC2	TMEM259	KLF10
1859	AC009088.3	ZNF253	BEX4	TAF9	KLC1
1860	AC009090.1	ZNF252P-AS1	NDUFC1	HSPB11	KIF5B
1861	AC009090.2	ZNF251	FNIP1	IFRD1	KIF13B
1862	AC009090.3	ZNF250	MAP3K8	TSFM	KHDRBS1
1863	AC009090.6	ZNF25-DT	WDR43	BLOC1S6	KDM7A-DT
1864	AC009093.1	ZNF25	EIF2AK1	NDUFC1	KDM7A
1865	AC009093.2	ZNF248	USF3	CFLAR	KDM6B
1866	AC009093.4	ZNF239	HNRNPUL2	TCP11L2	KDM2A
1867	AC009093.5	ZNF236-DT	PLEKHA1	AC239799.2	KDM1B
1868	AC009093.6	ZNF236	TRAF3IP3	MAT2B	KCTD9
1869	AC009095.1	ZNF235	RASA3	RNF181	KCNAB2
1870	AC009097.1	ZNF234	EIF3J	ABCF1	KATNBL1
1871	AC009097.2	ZNF233	MED13L	NFE2L2	KATNAL2
1872	AC009097.3	ZNF232	MED30	GPR183	KAT5
1873	AC009097.4	ZNF230	RTF1	BAG5	KANSL2
1874	AC009102.1	ZNF23	PJA2	SSBP4	KANSL1
1875	AC009102.2	ZNF229	RBM22	NCOA1	JMY
1876	AC009102.4	ZNF227	ADD1	ACTR6	JMJD8
1877	AC009107.1	ZNF226	BOD1L1	ILF3-DT	JMJD1C
1878	AC009107.2	ZNF225	SPATA13	HNRNPH2	JADE3
1879	AC009108.2	ZNF224	AL118516.1	THYN1	JADE2
1880	AC009108.3	ZNF223	TWISTNB	SERPINB9	IVNS1ABP
1881	AC009110.1	ZNF222	PBXIP1	NR1D2	ITGB3BP
1882	AC009113.1	ZNF221	CUL5	TWISTNB	ITGB1
1883	AC009113.2	ZNF22	HIST1H2AH	HIST1H2BD	ITGAV
1884	AC009117.2	ZNF219	CRIPT	MXI1	ITGA5
1885	AC009118.1	ZNF217	RBM6	HAGH	ITGA3
1886	AC009118.2	ZNF215	ISY1	GALNT1	ISCU
1887	AC009118.3	ZNF214	CCDC82	FAM193B	IRF8
1888	AC009119.1	ZNF213-AS1	CISD3	SPI1	IRF2BPL
1889	AC009119.2	ZNF213	PSMC3	DARS	IRF2BP2
1890	AC009120.2	ZNF212	SREK1	NCBP2	IPP
1891	AC009120.3	ZNF211	TMEM243	NMT1	IPO5
1892	AC009120.4	ZNF208	GDI2	GAB3	IPMK
1893	AC009120.5	ZNF205	PARP1	DRAM2	INVS
1894	AC009121.2	ZNF202	MYO9B	KLF6	INTS8
1895	AC009121.3	ZNF200	KCNQ1OT1	SELENOM	INTS6L
1896	AC009121.4	ZNF20	BDP1	C6orf89	INTS6
1897	AC009123.1	ZNF2	ZBTB8OS	HIST1H1C	INTS2
1898	AC009126.1	ZNF197-AS1	RNF4	EMD	INTS11
1899	AC009127.1	ZNF197	ERO1B	CYTOR	INSIG2
1900	AC009133.1	ZNF195	SF3B1	ZNF511	INPP5D
1901	AC009133.2	ZNF19	SMC1A	REXO2	INPP4B
1902	AC009133.3	ZNF189	NCOA2	ARF3	INPP4A
1903	AC009133.4	ZNF185	DNAJA1	LGALS8	INO80
1904	AC009134.1	ZNF184	H2AFX	PPP4R2	IMP4
1905	AC009135.1	ZNF182	DNAJC9	GRPEL1	IMP3
1906	AC009137.1	ZNF181	GIMAP1	AC020916.1	IMMT
1907	AC009137.2	ZNF180	MDH1	SGTB	ILK
1908	AC009139.1	ZNF18	UPF2	ARL2	ILF3-DT
1909	AC009139.2	ZNF177	PPP1R16B	USF3	IL7R
1910	AC009141.1	ZNF175	UBE3A	ETFA	IL6ST
1911	AC009142.1	ZNF174	NCBP3	TSIX	IL1RAP
1912	AC009145.1	ZNF17	MXI1	RAB22A	IL18BP
1913	AC009145.2	ZNF169	PCMTD1	FCN1	IL17RA
1914	AC009145.3	ZNF165	ZNF101	HIST2H3D	IL15RA
1915	AC009148.1	ZNF160	RNF10	ATP5MC1	IL12RB1
1916	AC009152.1	ZNF16	PHF20	Z98885.3	IL10RA
1917	AC009152.3	ZNF157	DDX52	PLCB2	IKBIP
1918	AC009152.6	ZNF155	ANAPC15	CCNT1	IGHM
1919	AC009154.1	ZNF154	GOLGB1	OIP5-AS1	IGFLR1
1920	AC009154.2	ZNF148	HNRNPU	ATP6V0E2	IFT52
1921	AC009158.1	ZNF146	BRD9	USE1	IFNG-AS1
1922	AC009159.1	ZNF143	SRSF3	GNG10	IFNAR2
1923	AC009159.2	ZNF142	RPS6KA3	RFXANK	IFNAR1
1924	AC009159.3	ZNF141	PSMD14	WDR54	IFITM1
1925	AC009163.1	ZNF140	KCNAB2	TMEM126B	IFI27L2
1926	AC009163.4	ZNF14	MCTS1	ZNF430	ID2
1927	AC009163.6	ZNF138	KPNA6	CRIPT	ICAM3
1928	AC009163.7	ZNF136	CSTB	MANF	ICAM1
1929	AC009166.1	ZNF135	CTNNBL1	DNAJC15	IARS
1930	AC009166.3	ZNF134	CBX6	IL1B	HTATIP2
1931	AC009167.1	ZNF133	NIPSNAP2	MZF1-AS1	HSDL2
1932	AC009171.2	ZNF132	DYRK1A	RNASEH2B	HSDL1
1933	AC009185.1	ZNF131	RTF2	ETHE1	HS3ST3B1
1934	AC009226.1	ZNF124	ERAP2	RAB21	HPCAL1
1935	AC009227.1	ZNF121	POLR2J3	SUCLG1	HP1BP3
1936	AC009227.2	ZNF12	SF3A1	HDGF	HOXB4
1937	AC009228.1	ZNF117	MRPL57	NCK2	HOTAIRM1
1938	AC009229.1	ZNF114-AS1	FYTTD1	CHMP2B	HNRNPUL1
1939	AC009229.2	ZNF114	S1PR1	RSU1	HNRNPM
1940	AC009229.3	ZNF112	SRSF7	DHX40	HNRNPH1
1941	AC009230.1	ZNF107	ZNF148	MDM4	HNRNPF
1942	AC009234.1	ZNF106	CD44	AL133453.1	HMOX2
1943	AC009236.1	ZNF100	HDGF	BRD1	HMGN2
1944	AC009236.2	ZNF10	RALBP1	MFF	HMGN1
1945	AC009237.14	ZMYND8	CSNK2B	ZNF92	HMGA1
1946	AC009237.15	ZMYND19	PRRC2B	ECH1	HLA-DRB1
1947	AC009242.1	ZMYND15	POLR3E	ERVK3-1	HLA-DQA2
1948	AC009244.2	ZMYND12	C2orf49	PRRC2C	HLA-DPB1
1949	AC009248.2	ZMYND10-AS1	ZNF292	RPS4Y1	HIVEP2
1950	AC009248.3	ZMYND10	FAM204A	KAT6B	HIST2H2AC
1951	AC009262.1	ZMYM6	AKAP13	CSNK2A2	HIST2H2AA4
1952	AC009264.1	ZMYM5	ARFGAP3	NIFK	HIST1H4J
1953	AC009268.2	ZMYM4-AS1	RANBP2	MSL2	HIST1H2AH
1954	AC009268.3	ZMYM3	CYTH4	ELF2	HIST1H2AC
1955	AC009269.2	ZMYM2	NUFIP2	KAT6A	HIP1R
1956	AC009269.3	ZMYM1	CHD9	MRPL22	HINT1
1957	AC009269.4	ZMPSTE24	SMIM10L1	RAB11A	HILPDA
1958	AC009269.5	ZMIZ2	BFAR	MLF2	HIF1A
1959	AC009271.1	ZMIZ1-AS1	RAB1B	KLHL24	HEXD
1960	AC009271.2	ZMIZ1	ETNK1	MYH9	HEXA
1961	AC009275.1	ZMAT5	TMEM181	TGOLN2	HES6
1962	AC009276.1	ZMAT4	LAMTOR2	ASB8	HERPUD2
1963	AC009283.1	ZMAT3	RAP2B	LZIC	HERPUD1
1964	AC009292.1	ZMAT1	HMOX2	ZCCHC17	HERC4
1965	AC009292.2	ZKSCAN8	TMEM30A	NDUFS3	HERC2
1966	AC009299.3	ZKSCAN7-AS1	SDF2	HCK	HERC1
1967	AC009301.1	ZKSCAN7	KDM5A	AL354733.3	HECTD4
1968	AC009303.2	ZKSCAN5	BMI1	NRBP1	HECA
1969	AC009303.3	ZKSCAN4	PRDM2	CASP1	HDDC2
1970	AC009305.1	ZKSCAN3	MLLT3	ANXA11	HDAC6
1971	AC009309.1	ZKSCAN2-DT	HECA	NELFE	HDAC1
1972	AC009312.1	ZKSCAN2	GLS	SLIRP	HAR1B
1973	AC009313.1	ZKSCAN1	NXF1	MFNG	HAPLN3
1974	AC009315.1	ZIM3	EIF5	NDUFB6	HADHA
1975	AC009318.1	ZIM2	CHD6	MRPS35	HACE1
1976	AC009318.2	ZIK1	SPON2	ENY2	H2AFX
1977	AC009318.3	ZIC5	PMAIP1	SARNP	H1FX
1978	AC009318.4	ZIC4-AS1	IFITM1	TAOK3	GZMH
1979	AC009320.1	ZIC4	MED17	SMU1	GUK1
1980	AC009336.1	ZIC3	MYCBP2	PET117	GUCD1
1981	AC009365.1	ZIC2	HEBP2	ARID1A	GTPBP1
1982	AC009365.3	ZIC1	PRELID3B	WHAMM	GTF3C1
1983	AC009365.4	ZHX3	WDR26	HIST1H1D	GTF3A
1984	AC009387.1	ZHX2	SH3YL1	TRAF3IP3	GTF2I
1985	AC009396.1	ZHX1	VASP	ETFRF1	GTF2H2
1986	AC009396.2	ZGRF1	API5	GPATCH8	GSTK1
1987	AC009396.3	ZGLP1	NDUFA7	NGRN	GSPT1
1988	AC009403.1	ZG16B	THOC2	ARHGAP45	GRWD1
1989	AC009403.2	ZG16	PNPLA8	PRKCQ-AS1	GRK6
1990	AC009403.3	ZFYVE9	AC239799.2	AC012615.1	GRK2
1991	AC009404.1	ZFYVE28	NDFIP1	DNAJC3	GPSM3
1992	AC009407.1	ZFYVE27	PSME4	KPNA6	GPR75
1993	AC009410.1	ZFYVE26	PARP14	JAGN1	GPR18
1994	AC009411.1	ZFYVE21	FGL2	TBC1D15	GPR155
1995	AC009411.2	ZFYVE19	RAB18	SDHAF2	GPR108
1996	AC009412.1	ZFYVE16	PDE4B	SYNE1	GPBP1L1
1997	AC009413.2	ZFYVE1	ADAM10	RALA	GPATCH8
1998	AC009432.1	ZFY-AS1	AP1G2	NAXE	GPAT4
1999	AC009432.2	ZFY	RRBP1	TMEM256	GON4L
[truncated: 34,602 more rows]
