# Supplementary material for: Identification of genes related to immune enhancement caused by heterologous ChAdOx1–BNT162b2 vaccines in lymphocytes at single-cell resolution with machine learning methods
Source: Front Immunol. 2023 Mar 2;14:1131051. doi: 10.3389/fimmu.2023.1131051 (PMC10017451; doi:10.3389/fimmu.2023.1131051)
Supplement: Supplementary Table 2 — IFS results of DT and RF on lists yielded by different feature ranking algorithms in three immune cell types. [file Table_2.xlsx]

## Sheet: B cell
Feature ranking algorithm	Classification algorithm	Number of features	BNT-BNT	ChAd-BNT	ChAd-ChAd	ACC	MCC	Macro F1	Weighted F1
LASSO	DT	10	0.945813	0.867951	0.702621	0.833881	0.708756	0.838795	0.83836
LASSO	DT	20	0.974874	0.859016	0.701909	0.83087	0.707445	0.845267	0.836615
LASSO	DT	30	0.972222	0.869646	0.712575	0.840722	0.722327	0.851481	0.84544
LASSO	DT	40	0.969093	0.871724	0.707928	0.84127	0.718203	0.849582	0.84517
LASSO	DT	50	0.974155	0.865065	0.699088	0.835249	0.709388	0.846103	0.839581
LASSO	DT	60	0.973188	0.86758	0.693389	0.836344	0.706659	0.844719	0.839622
LASSO	DT	70	0.970913	0.871197	0.706186	0.840996	0.715844	0.849432	0.844668
LASSO	DT	80	0.966337	0.867725	0.700154	0.836617	0.710083	0.844738	0.840422
LASSO	DT	90	0.966403	0.866728	0.687565	0.833607	0.70155	0.840232	0.83675
LASSO	DT	100	0.962302	0.865583	0.689084	0.832239	0.700365	0.83899	0.83585
LASSO	DT	110	0.962376	0.871631	0.703125	0.839901	0.713288	0.845711	0.843027
LASSO	DT	120	0.969277	0.867691	0.695562	0.83607	0.707831	0.844177	0.839686
LASSO	DT	130	0.966203	0.873636	0.702419	0.841817	0.714923	0.847419	0.844621
LASSO	DT	140	0.97012	0.865358	0.687825	0.83306	0.70052	0.841101	0.836472
LASSO	DT	150	0.971144	0.862306	0.681512	0.829502	0.694956	0.838321	0.833183
LASSO	DT	160	0.966337	0.863346	0.686785	0.831144	0.697597	0.838822	0.834454
LASSO	DT	170	0.967229	0.8621	0.68506	0.830049	0.695249	0.83813	0.833384
LASSO	DT	180	0.975904	0.873984	0.699575	0.842912	0.714665	0.849821	0.84547
LASSO	DT	190	0.964286	0.874604	0.699256	0.841817	0.713511	0.846049	0.84419
LASSO	DT	200	0.96627	0.874688	0.699523	0.842091	0.714399	0.846827	0.844578
LASSO	DT	210	0.967229	0.863813	0.686335	0.831144	0.698203	0.839126	0.834757
LASSO	DT	220	0.969154	0.869702	0.684521	0.83607	0.701616	0.841126	0.83823
LASSO	DT	230	0.958084	0.865123	0.679285	0.829502	0.692173	0.834164	0.832604
LASSO	DT	240	0.96333	0.862557	0.679521	0.828407	0.692283	0.835136	0.831787
LASSO	DT	250	0.965932	0.870476	0.696922	0.837986	0.708503	0.844443	0.841287
LASSO	DT	260	0.97012	0.871216	0.691161	0.838533	0.706874	0.844165	0.840916
LASSO	DT	270	0.965312	0.86511	0.675847	0.830049	0.692638	0.835423	0.832747
LASSO	DT	280	0.971029	0.872645	0.701367	0.841544	0.713999	0.848347	0.844409
LASSO	DT	290	0.972167	0.873646	0.693048	0.840996	0.71093	0.846287	0.843162
LASSO	DT	300	0.965932	0.866727	0.684932	0.83306	0.697965	0.839197	0.836045
LASSO	DT	310	0.961039	0.868834	0.690776	0.834975	0.702541	0.840216	0.838105
LASSO	DT	320	0.9615	0.874944	0.697051	0.841544	0.71214	0.844498	0.843484
LASSO	DT	330	0.967294	0.863657	0.683743	0.83087	0.696228	0.838231	0.834038
LASSO	DT	340	0.958877	0.865097	0.677232	0.829228	0.690482	0.833735	0.832197
LASSO	DT	350	0.968254	0.874175	0.701312	0.842091	0.715836	0.847914	0.844966
LASSO	DT	360	0.965105	0.866092	0.680358	0.831418	0.695499	0.837185	0.834425
LASSO	DT	370	0.966	0.871468	0.697917	0.838807	0.710421	0.845128	0.842153
LASSO	DT	380	0.974104	0.868427	0.687667	0.836617	0.70299	0.843399	0.83888
LASSO	DT	390	0.972864	0.859229	0.67772	0.826765	0.688981	0.836604	0.830587
LASSO	DT	400	0.969031	0.870588	0.691044	0.837712	0.705823	0.843554	0.84035
LASSO	DT	410	0.965312	0.860731	0.678478	0.827313	0.690299	0.83484	0.830671
LASSO	DT	420	0.964215	0.865245	0.682154	0.831418	0.695353	0.837205	0.834215
LASSO	DT	430	0.961039	0.879584	0.708311	0.84647	0.721951	0.849645	0.849038
LASSO	DT	440	0.964143	0.866742	0.682464	0.832239	0.697082	0.837783	0.83521
LASSO	DT	450	0.971087	0.872793	0.694224	0.840175	0.710485	0.846034	0.842771
LASSO	DT	460	0.968064	0.869309	0.69064	0.836617	0.70423	0.842671	0.839326
LASSO	DT	470	0.96994	0.865979	0.695116	0.834702	0.704978	0.843678	0.838606
LASSO	DT	480	0.961924	0.867136	0.686943	0.83306	0.698709	0.838668	0.83624
LASSO	DT	490	0.964072	0.87262	0.69377	0.838807	0.708459	0.843487	0.841596
LASSO	DT	500	0.974104	0.871012	0.701461	0.840722	0.713912	0.848859	0.84384
LASSO	DT	510	0.970913	0.86921	0.691138	0.836617	0.705096	0.843753	0.839775
LASSO	DT	520	0.963928	0.863004	0.680187	0.828681	0.692116	0.835706	0.832308
LASSO	DT	530	0.965243	0.870625	0.689103	0.837165	0.704168	0.841657	0.839383
LASSO	DT	540	0.95825	0.863101	0.673016	0.827039	0.68705	0.831456	0.829848
LASSO	DT	550	0.962151	0.864938	0.675227	0.829776	0.690177	0.834106	0.832058
LASSO	DT	560	0.968254	0.870295	0.688889	0.836891	0.705168	0.842479	0.839537
LASSO	DT	570	0.965105	0.869467	0.686201	0.835523	0.701215	0.840258	0.83794
LASSO	DT	580	0.970971	0.869585	0.691579	0.837165	0.705694	0.844045	0.840123
LASSO	DT	590	0.972056	0.872051	0.699684	0.840996	0.712766	0.84793	0.843772
LASSO	DT	600	0.974104	0.866271	0.688866	0.834428	0.703002	0.84308	0.837835
LASSO	DT	610	0.969031	0.876044	0.70181	0.844007	0.716619	0.848962	0.846353
LASSO	DT	620	0.970854	0.86777	0.689076	0.835249	0.702185	0.842567	0.838372
LASSO	DT	630	0.970238	0.863168	0.685596	0.83087	0.698248	0.839667	0.834587
LASSO	DT	640	0.961924	0.856817	0.66736	0.821292	0.67879	0.8287	0.825077
LASSO	DT	650	0.983968	0.862469	0.678179	0.83087	0.695062	0.841539	0.834224
LASSO	DT	660	0.956957	0.868793	0.694112	0.834975	0.703291	0.839954	0.838334
LASSO	DT	670	0.966	0.864445	0.687435	0.831691	0.698024	0.839294	0.835248
LASSO	DT	680	0.974155	0.871957	0.689175	0.839354	0.707629	0.845095	0.841443
LASSO	DT	690	0.965105	0.864036	0.669519	0.828134	0.687165	0.832886	0.830513
LASSO	DT	700	0.978979	0.871283	0.697479	0.840722	0.712495	0.849247	0.843704
LASSO	DT	710	0.97	0.862163	0.681205	0.829228	0.693556	0.837789	0.832863
LASSO	DT	720	0.969031	0.868259	0.693515	0.836344	0.705363	0.843602	0.839506
LASSO	DT	730	0.965174	0.872283	0.693164	0.838807	0.70816	0.84354	0.841389
LASSO	DT	740	0.973896	0.869368	0.690237	0.837165	0.705034	0.8445	0.840061
LASSO	DT	750	0.961424	0.873923	0.697403	0.840449	0.711665	0.84425	0.842926
LASSO	DT	760	0.971944	0.862879	0.678775	0.829228	0.693461	0.837866	0.832982
LASSO	DT	770	0.962151	0.876526	0.703507	0.843733	0.71667	0.847395	0.846125
LASSO	DT	780	0.966767	0.857404	0.670807	0.822934	0.68202	0.831659	0.826941
LASSO	DT	790	0.966767	0.875143	0.708376	0.843459	0.719447	0.850095	0.847082
LASSO	DT	800	0.965932	0.867797	0.682228	0.833333	0.697416	0.838652	0.83605
LASSO	DT	810	0.968907	0.86404	0.684375	0.831144	0.696239	0.839107	0.834649
LASSO	DT	820	0.969758	0.874094	0.696842	0.840996	0.712084	0.846898	0.844034
LASSO	DT	830	0.958959	0.866138	0.67793	0.830049	0.692238	0.834342	0.833024
LASSO	DT	840	0.96988	0.875793	0.701053	0.843186	0.716409	0.848908	0.846128
LASSO	DT	850	0.969215	0.861671	0.674098	0.828134	0.688642	0.834995	0.830722
LASSO	DT	860	0.968	0.865135	0.682365	0.831418	0.696236	0.8385	0.834716
LASSO	DT	870	0.958167	0.867624	0.694517	0.834702	0.702899	0.840103	0.837873
LASSO	DT	880	0.963257	0.862745	0.675718	0.827586	0.69026	0.833907	0.830969
LASSO	DT	890	0.963928	0.869763	0.697602	0.837438	0.707593	0.843764	0.840737
LASSO	DT	900	0.969093	0.872331	0.697846	0.840175	0.711761	0.846423	0.843093
LASSO	DT	910	0.964	0.871034	0.700571	0.838807	0.711016	0.845202	0.842257
LASSO	DT	920	0.960159	0.86876	0.681939	0.833333	0.697303	0.836953	0.835789
LASSO	DT	930	0.970854	0.864434	0.686071	0.831965	0.697896	0.840453	0.835572
LASSO	DT	940	0.958959	0.866181	0.687206	0.831965	0.697481	0.837449	0.835307
LASSO	DT	950	0.967871	0.873066	0.702505	0.84127	0.714217	0.847814	0.844517
LASSO	DT	960	0.966068	0.86347	0.680166	0.829228	0.693739	0.836568	0.832884
LASSO	DT	970	0.964	0.866393	0.685744	0.832239	0.698669	0.838712	0.835772
LASSO	DT	980	0.961194	0.870865	0.69243	0.837165	0.705327	0.841496	0.839788
LASSO	DT	990	0.972056	0.862995	0.675732	0.828955	0.692026	0.836928	0.832329
LASSO	DT	1000	0.969758	0.870674	0.696466	0.838259	0.709069	0.845633	0.841821
LASSO	DT	1010	0.960239	0.873156	0.693404	0.838533	0.708385	0.842266	0.841316
LASSO	DT	1020	0.972	0.870438	0.700624	0.839628	0.71225	0.847687	0.842993
LASSO	DT	1030	0.964143	0.869585	0.693431	0.836344	0.706134	0.842386	0.839641
LASSO	DT	1040	0.966135	0.866515	0.685475	0.832786	0.699336	0.839375	0.836073
LASSO	DT	1050	0.968	0.874465	0.691609	0.840449	0.709507	0.844691	0.84275
LASSO	DT	1060	0.964	0.869762	0.68991	0.83607	0.70322	0.841224	0.838874
LASSO	DT	1070	0.970971	0.86925	0.687764	0.83607	0.703375	0.842662	0.838987
LASSO	DT	1080	0.968969	0.872422	0.698312	0.840449	0.711355	0.846568	0.843247
LASSO	DT	1090	0.961424	0.869053	0.687201	0.834975	0.701382	0.839226	0.837424
LASSO	DT	1100	0.969277	0.866832	0.681237	0.833333	0.69766	0.839115	0.835668
LASSO	DT	1110	0.96627	0.867	0.68849	0.834428	0.701009	0.840586	0.837126
LASSO	DT	1120	0.972056	0.871093	0.700988	0.840175	0.713333	0.848046	0.843495
LASSO	DT	1130	0.967294	0.86555	0.677299	0.831144	0.694065	0.836715	0.833644
LASSO	DT	1140	0.966767	0.866697	0.689943	0.833881	0.700772	0.841136	0.837359
LASSO	DT	1150	0.964895	0.862085	0.6771	0.827586	0.689515	0.834693	0.831119
LASSO	DT	1160	0.978044	0.868969	0.698396	0.838807	0.711711	0.84847	0.842365
LASSO	DT	1170	0.960396	0.863595	0.682341	0.829502	0.693925	0.835444	0.832716
LASSO	DT	1180	0.964895	0.87008	0.694154	0.836891	0.706343	0.843043	0.840226
LASSO	DT	1190	0.96994	0.869664	0.698808	0.838259	0.710019	0.846137	0.84179
LASSO	DT	1200	0.971717	0.863595	0.687694	0.831691	0.697823	0.841002	0.835565
LASSO	DT	1210	0.971202	0.863502	0.674394	0.829228	0.691791	0.836366	0.832201
LASSO	DT	1220	0.969093	0.875369	0.705263	0.844007	0.71849	0.849908	0.846782
LASSO	DT	1230	0.969398	0.869093	0.683761	0.835523	0.701688	0.840751	0.837701
LASSO	DT	1240	0.973134	0.87008	0.694969	0.838533	0.709359	0.846061	0.841549
LASSO	DT	1250	0.963111	0.865174	0.685329	0.831144	0.697568	0.837871	0.834793
LASSO	DT	1260	0.96988	0.869288	0.691061	0.836344	0.705009	0.84341	0.839664
LASSO	DT	1270	0.965174	0.86783	0.687104	0.834428	0.700582	0.840036	0.837154
LASSO	DT	1280	0.962889	0.86998	0.691176	0.83607	0.703853	0.841348	0.839166
LASSO	DT	1290	0.977023	0.876532	0.708048	0.84647	0.722885	0.853868	0.849264
LASSO	DT	1300	0.965312	0.869924	0.701031	0.838259	0.711965	0.845422	0.84186
LASSO	DT	1310	0.974975	0.865923	0.691023	0.834975	0.703037	0.843974	0.838263
LASSO	DT	1320	0.960474	0.874716	0.700529	0.841544	0.71398	0.84524	0.844049
LASSO	DT	1330	0.961117	0.872885	0.701191	0.839628	0.713114	0.845064	0.843162
LASSO	DT	1340	0.957214	0.861896	0.675718	0.826218	0.687591	0.831609	0.829617
LASSO	DT	1350	0.968844	0.866317	0.689906	0.833881	0.701204	0.841689	0.837399
LASSO	DT	1360	0.969031	0.863688	0.685891	0.83087	0.698049	0.839537	0.834817
LASSO	DT	1370	0.963184	0.863895	0.677182	0.828955	0.691448	0.834754	0.832028
LASSO	DT	1380	0.96994	0.870931	0.697966	0.83908	0.710492	0.846279	0.84237
LASSO	DT	1390	0.968844	0.865494	0.688728	0.832786	0.700259	0.841022	0.836602
LASSO	DT	1400	0.975075	0.869526	0.700677	0.839628	0.712259	0.848426	0.84286
LASSO	DT	1410	0.964215	0.868655	0.690414	0.835249	0.703565	0.841094	0.83834
LASSO	DT	1420	0.966203	0.867967	0.687434	0.834702	0.701331	0.840535	0.83746
LASSO	DT	1430	0.96	0.865284	0.684019	0.830597	0.695602	0.836434	0.834118
LASSO	DT	1440	0.962076	0.867091	0.685146	0.832512	0.69849	0.838105	0.835796
LASSO	DT	1450	0.965174	0.867547	0.687271	0.833881	0.700991	0.839997	0.837019
LASSO	DT	1460	0.959123	0.86137	0.675732	0.826218	0.687146	0.832075	0.829555
LASSO	DT	1470	0.97006	0.861878	0.689093	0.830323	0.698997	0.840344	0.834614
LASSO	DT	1480	0.974104	0.872694	0.702561	0.842091	0.716147	0.849786	0.84515
LASSO	DT	1490	0.961424	0.864717	0.682978	0.830323	0.696115	0.836373	0.833707
LASSO	DT	1500	0.959204	0.862369	0.679108	0.827313	0.690812	0.83356	0.831006
LASSO	DT	1510	0.971888	0.862406	0.673629	0.82786	0.689749	0.835974	0.831429
LASSO	DT	1520	0.968969	0.86084	0.673319	0.826765	0.68709	0.834376	0.829984
LASSO	DT	1530	0.972056	0.875028	0.70427	0.844007	0.718168	0.850451	0.846734
LASSO	DT	1540	0.971029	0.870588	0.689984	0.837712	0.705823	0.843867	0.840365
LASSO	DT	1550	0.965312	0.870005	0.705398	0.839354	0.714388	0.846905	0.842972
LASSO	DT	1560	0.968718	0.870257	0.694154	0.837438	0.706818	0.844377	0.840858
LASSO	DT	1570	0.965863	0.864964	0.685685	0.831418	0.69734	0.838837	0.835125
LASSO	DT	1580	0.971888	0.870755	0.70026	0.839628	0.711986	0.847634	0.843085
LASSO	DT	1590	0.970854	0.869446	0.695426	0.837438	0.707838	0.845242	0.840957
LASSO	DT	1600	0.965863	0.868893	0.697017	0.837165	0.706336	0.843925	0.840319
LASSO	DT	1610	0.967229	0.872263	0.701095	0.840449	0.713762	0.846863	0.843588
LASSO	DT	1620	0.968191	0.874175	0.700577	0.841817	0.71533	0.847648	0.844779
LASSO	DT	1630	0.972973	0.87336	0.700583	0.842365	0.714143	0.848972	0.844928
LASSO	DT	1640	0.967033	0.870865	0.69308	0.837986	0.706798	0.843659	0.840744
LASSO	DT	1650	0.975025	0.875196	0.691974	0.842638	0.711652	0.847398	0.844252
LASSO	DT	1660	0.96994	0.867574	0.687368	0.834702	0.70112	0.841627	0.83771
LASSO	DT	1670	0.965174	0.871993	0.692673	0.838259	0.707962	0.84328	0.84109
LASSO	DT	1680	0.980159	0.861574	0.677807	0.829776	0.694323	0.839846	0.833058
LASSO	DT	1690	0.953047	0.863927	0.687078	0.829502	0.694232	0.834684	0.833071
LASSO	DT	1700	0.964356	0.861588	0.678775	0.827586	0.691598	0.834906	0.831145
LASSO	DT	1710	0.976	0.864237	0.684046	0.832239	0.698325	0.841428	0.83566
LASSO	DT	1720	0.978894	0.861357	0.674711	0.828681	0.690387	0.838321	0.831998
LASSO	DT	1730	0.959759	0.87398	0.697161	0.839628	0.709916	0.843633	0.842675
LASSO	DT	1740	0.968254	0.865187	0.689798	0.83306	0.701673	0.84108	0.836591
LASSO	DT	1750	0.962814	0.863938	0.687629	0.830597	0.696822	0.838127	0.834546
LASSO	DT	1760	0.965174	0.873667	0.696938	0.840449	0.711706	0.84526	0.843166
LASSO	DT	1770	0.962889	0.878699	0.707006	0.845922	0.720246	0.849531	0.848424
LASSO	DT	1780	0.981019	0.869605	0.689692	0.838533	0.70693	0.846772	0.841048
LASSO	DT	1790	0.974104	0.872594	0.703093	0.841544	0.717453	0.84993	0.845218
LASSO	DT	1800	0.965863	0.868577	0.684431	0.833607	0.700115	0.839624	0.837061
LASSO	DT	1810	0.973948	0.867752	0.698511	0.837165	0.709614	0.846737	0.841079
LASSO	DT	1820	0.96063	0.866835	0.69155	0.833607	0.703226	0.839672	0.836998
LASSO	DT	1830	0.963257	0.873672	0.700426	0.841544	0.712467	0.845785	0.843756
LASSO	DT	1840	0.958416	0.868019	0.690738	0.834154	0.702105	0.839058	0.837232
LASSO	DT	1850	0.966068	0.867761	0.690625	0.834702	0.703147	0.841485	0.83809
LASSO	DT	1860	0.968127	0.868938	0.685195	0.835523	0.700836	0.840753	0.83778
LASSO	DT	1870	0.975124	0.869208	0.69615	0.838259	0.710039	0.846827	0.841568
LASSO	DT	1880	0.971202	0.859762	0.677336	0.826765	0.690731	0.8361	0.830597
LASSO	DT	1890	0.96988	0.868751	0.696012	0.836891	0.707533	0.844881	0.840535
LASSO	DT	1900	0.97006	0.868157	0.694069	0.836344	0.706298	0.844095	0.839718
LASSO	DT	1910	0.970913	0.863326	0.684019	0.83087	0.695828	0.839419	0.834394
LASSO	DT	1920	0.96988	0.870236	0.690126	0.836891	0.705262	0.843414	0.840024
LASSO	DT	1930	0.976096	0.868613	0.694792	0.837712	0.708787	0.8465	0.841001
LASSO	DT	1940	0.974975	0.868019	0.695109	0.837165	0.707522	0.846034	0.840557
LASSO	DT	1950	0.973188	0.858977	0.679381	0.827039	0.6915	0.837182	0.830879
LASSO	DT	1960	0.958794	0.873843	0.689692	0.837986	0.705426	0.840776	0.840641
LASSO	DT	1970	0.974671	0.872051	0.699425	0.840722	0.712214	0.848716	0.844066
LASSO	DT	1980	0.96627	0.877904	0.710995	0.84647	0.724194	0.851723	0.849363
LASSO	DT	1990	0.973081	0.867133	0.684829	0.834975	0.699827	0.841681	0.837248
LASSO	DT	2000	0.964143	0.867091	0.686911	0.833333	0.699991	0.839382	0.836508
LASSO	DT	2010	0.973948	0.861755	0.679916	0.829502	0.692658	0.83854	0.832836
LASSO	DT	2020	0.965863	0.869131	0.687336	0.834975	0.701691	0.840777	0.838111
LASSO	DT	2030	0.963928	0.871305	0.698745	0.838807	0.709579	0.844659	0.841971
LASSO	DT	2040	0.977114	0.866332	0.686816	0.834428	0.702834	0.843421	0.837785
LASSO	DT	2050	0.976977	0.862352	0.678813	0.829776	0.694021	0.839381	0.833351
LASSO	DT	2060	0.973188	0.865604	0.687598	0.833881	0.701339	0.84213	0.836988
LASSO	DT	2070	0.962227	0.868737	0.682179	0.833333	0.698596	0.837714	0.836116
LASSO	DT	2080	0.97	0.863129	0.679186	0.829502	0.693268	0.837438	0.832971
LASSO	DT	2090	0.966633	0.868595	0.689834	0.834702	0.702682	0.841687	0.838492
LASSO	DT	2100	0.967677	0.859677	0.67569	0.825944	0.68624	0.834348	0.829663
LASSO	DT	2110	0.962076	0.873291	0.699687	0.839901	0.712415	0.845018	0.843179
LASSO	DT	2120	0.965035	0.863574	0.679937	0.829502	0.692674	0.836182	0.832752
LASSO	DT	2130	0.966767	0.859293	0.67772	0.825944	0.687306	0.834594	0.829794
LASSO	DT	2140	0.976884	0.866485	0.687271	0.834702	0.701601	0.843547	0.83796
LASSO	DT	2150	0.969154	0.867657	0.693983	0.835796	0.706092	0.843598	0.839264
LASSO	DT	2160	0.976	0.865087	0.6875	0.833607	0.700981	0.842862	0.837027
LASSO	DT	2170	0.977912	0.876165	0.709576	0.84647	0.723267	0.854551	0.849529
LASSO	DT	2180	0.962	0.865148	0.68196	0.830323	0.694846	0.836369	0.833806
LASSO	DT	2190	0.968969	0.861889	0.676071	0.82786	0.689935	0.835643	0.831303
LASSO	DT	2200	0.957576	0.867486	0.69055	0.83306	0.699613	0.838537	0.836742
LASSO	DT	2210	0.961348	0.86254	0.671916	0.826492	0.687594	0.831935	0.829655
LASSO	DT	2220	0.967099	0.860661	0.675	0.826492	0.68834	0.834253	0.830026
LASSO	DT	2230	0.984064	0.871946	0.696391	0.842091	0.713829	0.8508	0.844545
LASSO	DT	2240	0.962076	0.864051	0.680541	0.829228	0.693388	0.835556	0.832791
LASSO	DT	2250	0.972056	0.866863	0.683184	0.833607	0.699231	0.840701	0.83654
LASSO	DT	2260	0.971944	0.86137	0.676056	0.82786	0.690103	0.836457	0.831385
LASSO	DT	2270	0.961117	0.857988	0.66562	0.821839	0.679104	0.828242	0.825269
LASSO	DT	2280	0.966135	0.861251	0.675338	0.826765	0.689105	0.834241	0.830342
LASSO	DT	2290	0.963111	0.861826	0.67364	0.826492	0.687643	0.832859	0.829873
LASSO	DT	2300	0.964965	0.860529	0.678813	0.827039	0.689052	0.834769	0.83058
LASSO	DT	2310	0.967099	0.874205	0.697528	0.840996	0.713092	0.846277	0.843906
LASSO	DT	2320	0.968907	0.86236	0.684974	0.830049	0.695123	0.838747	0.833753
LASSO	DT	2330	0.968	0.866636	0.685475	0.83306	0.699475	0.840037	0.836403
LASSO	DT	2340	0.972973	0.86865	0.69933	0.837986	0.710481	0.846984	0.841702
LASSO	DT	2350	0.971202	0.864069	0.677266	0.830597	0.693375	0.837512	0.833251
LASSO	DT	2360	0.967936	0.866439	0.685117	0.832786	0.698884	0.839831	0.836185
LASSO	DT	2370	0.965035	0.861194	0.678387	0.827039	0.690391	0.834872	0.830899
LASSO	DT	2380	0.966203	0.868714	0.690089	0.835523	0.703895	0.841669	0.838569
LASSO	DT	2390	0.969277	0.868673	0.693152	0.836617	0.706653	0.843701	0.839708
LASSO	DT	2400	0.961847	0.864047	0.673036	0.828134	0.687665	0.832977	0.830931
LASSO	DT	2410	0.975025	0.860876	0.685185	0.829776	0.69625	0.840362	0.83372
LASSO	DT	2420	0.969093	0.872711	0.690755	0.83908	0.708098	0.844186	0.841604
LASSO	DT	2430	0.97012	0.873156	0.695836	0.840449	0.71186	0.84637	0.843257
LASSO	DT	2440	0.967099	0.866758	0.684845	0.83306	0.699152	0.839567	0.836202
LASSO	DT	2450	0.962889	0.860997	0.682499	0.827586	0.691281	0.835461	0.831484
LASSO	DT	2460	0.965105	0.871585	0.697334	0.838807	0.710097	0.844674	0.841962
LASSO	DT	2470	0.958167	0.866742	0.680358	0.83087	0.694592	0.835089	0.833881
LASSO	DT	2480	0.976	0.873826	0.712004	0.844828	0.723131	0.853944	0.848409
LASSO	DT	2490	0.968064	0.863533	0.680873	0.829776	0.694556	0.83749	0.833368
LASSO	DT	2500	0.963037	0.86374	0.687015	0.830597	0.696747	0.837931	0.834304
LASSO	DT	2510	0.969154	0.867273	0.687336	0.834428	0.701484	0.841254	0.837408
LASSO	DT	2520	0.962889	0.869764	0.697219	0.836617	0.708089	0.843291	0.840502
LASSO	DT	2530	0.961771	0.874858	0.706798	0.842365	0.716953	0.847809	0.845839
LASSO	DT	2540	0.97012	0.869131	0.688127	0.83607	0.703728	0.842459	0.838885
LASSO	DT	2550	0.961194	0.869093	0.680851	0.833333	0.697626	0.837046	0.835872
LASSO	DT	2560	0.976096	0.867503	0.693069	0.836617	0.706716	0.845556	0.839894
LASSO	DT	2570	0.971831	0.867349	0.690985	0.835249	0.703348	0.843388	0.838709
LASSO	DT	2580	0.974	0.862629	0.682876	0.830323	0.696159	0.839835	0.834105
LASSO	DT	2590	0.969819	0.86691	0.688474	0.833881	0.701459	0.841734	0.837551
LASSO	DT	2600	0.966901	0.874744	0.701883	0.842091	0.715466	0.847843	0.845273
LASSO	DT	2610	0.975272	0.866135	0.688285	0.834702	0.703273	0.84323	0.837769
LASSO	DT	2620	0.97	0.875595	0.705013	0.84428	0.718343	0.850203	0.846985
LASSO	DT	2630	0.964143	0.866924	0.683571	0.832786	0.697585	0.838213	0.835591
LASSO	DT	2640	0.965105	0.87176	0.704008	0.839901	0.714924	0.846957	0.843694
LASSO	DT	2650	0.957043	0.863057	0.677132	0.827313	0.688865	0.832411	0.830658
LASSO	DT	2660	0.96627	0.87162	0.69089	0.837712	0.70739	0.842927	0.840575
LASSO	DT	2670	0.967229	0.870082	0.697771	0.837986	0.710324	0.845028	0.841426
LASSO	DT	2680	0.961117	0.866003	0.674086	0.829502	0.691024	0.833735	0.832299
LASSO	DT	2690	0.971144	0.874545	0.708355	0.844554	0.719894	0.851348	0.847304
LASSO	DT	2700	0.968	0.863398	0.681227	0.829776	0.694286	0.837542	0.833361
LASSO	DT	2710	0.963037	0.858574	0.667015	0.82266	0.680847	0.829542	0.826235
LASSO	DT	2720	0.971087	0.873896	0.702331	0.842912	0.715552	0.849105	0.845428
LASSO	DT	2730	0.972167	0.861873	0.670893	0.827586	0.688296	0.834978	0.830471
LASSO	DT	2740	0.969093	0.87002	0.691423	0.836891	0.706533	0.843512	0.840098
LASSO	DT	2750	0.980981	0.869069	0.697143	0.83908	0.711254	0.849064	0.842523
LASSO	DT	2760	0.981019	0.865258	0.685205	0.834154	0.700882	0.843827	0.83726
LASSO	DT	2770	0.971888	0.878437	0.711669	0.847564	0.725259	0.853998	0.850625
LASSO	DT	2780	0.969819	0.87395	0.701204	0.841817	0.714633	0.848324	0.845014
LASSO	DT	2790	0.972973	0.873667	0.703158	0.842912	0.716161	0.849933	0.845745
LASSO	DT	2800	0.961847	0.868002	0.691345	0.834428	0.701946	0.840398	0.837838
LASSO	DT	2810	0.959839	0.870177	0.694648	0.836617	0.704928	0.841555	0.839716
LASSO	DT	2820	0.964824	0.862905	0.675789	0.828134	0.688887	0.834506	0.831299
LASSO	DT	2830	0.972	0.875678	0.703822	0.844554	0.717991	0.8505	0.84702
LASSO	DT	2840	0.965932	0.867225	0.687136	0.834154	0.699233	0.840098	0.83689
LASSO	DT	2850	0.969154	0.871503	0.703043	0.840996	0.71367	0.8479	0.843853
LASSO	DT	2860	0.968191	0.861982	0.681842	0.828955	0.694237	0.837338	0.832659
LASSO	DT	2870	0.971259	0.867847	0.687071	0.835249	0.702673	0.842059	0.837988
LASSO	DT	2880	0.971944	0.874322	0.697773	0.842091	0.713484	0.848013	0.8447
LASSO	DT	2890	0.966901	0.871193	0.690096	0.837712	0.704785	0.84273	0.840203
LASSO	DT	2900	0.962814	0.868655	0.6875	0.833881	0.701033	0.839656	0.837439
LASSO	DT	2910	0.973134	0.870396	0.691864	0.837986	0.708117	0.845131	0.84099
LASSO	DT	2920	0.967871	0.872204	0.703627	0.840722	0.714399	0.847901	0.844255
LASSO	DT	2930	0.964824	0.858577	0.670814	0.823481	0.682931	0.831405	0.827404
LASSO	DT	2940	0.958711	0.869029	0.691753	0.834154	0.70309	0.839831	0.838145
LASSO	DT	2950	0.967229	0.858651	0.674215	0.824576	0.687324	0.833365	0.828606
LASSO	DT	2960	0.974	0.880326	0.7173	0.850848	0.730388	0.857209	0.853455
LASSO	DT	2970	0.970854	0.86236	0.68323	0.829776	0.694621	0.838815	0.833595
LASSO	DT	2980	0.971029	0.862014	0.676101	0.828407	0.690598	0.836381	0.83167
LASSO	DT	2990	0.973948	0.872744	0.691161	0.839901	0.708871	0.845951	0.842386
LASSO	DT	3000	0.96988	0.87061	0.692996	0.837986	0.706852	0.844495	0.840954
LASSO	DT	3010	0.970179	0.868815	0.689873	0.836344	0.704482	0.842956	0.839122
LASSO	DT	3020	0.968907	0.862503	0.682474	0.829228	0.694526	0.837961	0.833234
LASSO	DT	3030	0.963111	0.864655	0.687727	0.831418	0.698241	0.838497	0.835054
LASSO	DT	3040	0.966	0.864667	0.688305	0.831691	0.699353	0.839657	0.835597
LASSO	DT	3050	0.967099	0.86151	0.677419	0.827586	0.690502	0.835343	0.831141
LASSO	DT	3060	0.976838	0.871012	0.700571	0.840449	0.713387	0.849474	0.843996
LASSO	DT	3070	0.976977	0.873246	0.696986	0.841817	0.713456	0.84907	0.844528
LASSO	DT	3080	0.972919	0.865433	0.68666	0.832786	0.700439	0.84167	0.836617
LASSO	DT	3090	0.961576	0.867152	0.684238	0.832786	0.698898	0.837656	0.835545
LASSO	DT	3100	0.968127	0.874091	0.701681	0.842091	0.715411	0.847966	0.844986
LASSO	DT	3110	0.97725	0.870118	0.69308	0.83908	0.709654	0.846816	0.841676
LASSO	DT	3120	0.971144	0.869172	0.687533	0.836344	0.703512	0.842616	0.838906
LASSO	DT	3130	0.972112	0.862611	0.683029	0.830597	0.695447	0.83925	0.833873
LASSO	DT	3140	0.964824	0.866819	0.693773	0.834154	0.703536	0.841805	0.838102
LASSO	DT	3150	0.959366	0.857861	0.666667	0.821565	0.680243	0.827964	0.825206
LASSO	DT	3160	0.964072	0.865222	0.686101	0.831691	0.69777	0.838465	0.835142
LASSO	DT	3170	0.965105	0.86688	0.691154	0.833881	0.702879	0.841046	0.837541
LASSO	DT	3180	0.954	0.871969	0.693404	0.836891	0.704877	0.839791	0.839727
LASSO	DT	3190	0.977069	0.872587	0.699264	0.841817	0.714667	0.84964	0.844687
LASSO	DT	3200	0.97012	0.860317	0.671595	0.826492	0.686205	0.83401	0.829397
LASSO	DT	3210	0.968	0.862548	0.680895	0.829228	0.693118	0.837148	0.832754
LASSO	DT	3220	0.97619	0.869208	0.697238	0.838807	0.711042	0.847546	0.841978
LASSO	DT	3230	0.957299	0.873808	0.697625	0.839628	0.710464	0.842911	0.842346
LASSO	DT	3240	0.966135	0.876756	0.702646	0.844007	0.717786	0.848512	0.846602
LASSO	DT	3250	0.965174	0.860736	0.675648	0.826218	0.688919	0.833853	0.829967
LASSO	DT	3260	0.971144	0.869093	0.689362	0.836891	0.704117	0.8432	0.839302
LASSO	DT	3270	0.972056	0.867305	0.689583	0.834975	0.703644	0.842981	0.838371
LASSO	DT	3280	0.972167	0.870535	0.698479	0.839628	0.711352	0.84706	0.842554
LASSO	DT	3290	0.969154	0.866652	0.681866	0.83306	0.697605	0.839224	0.835692
LASSO	DT	3300	0.971944	0.865773	0.690089	0.834428	0.701199	0.842602	0.837529
LASSO	DT	3310	0.964	0.870438	0.694387	0.836891	0.707284	0.842942	0.840383
LASSO	DT	3320	0.969215	0.858842	0.674611	0.825397	0.687621	0.834223	0.829093
LASSO	DT	3330	0.968191	0.864472	0.680021	0.83087	0.694605	0.837561	0.83376
LASSO	DT	3340	0.967164	0.868319	0.689402	0.835249	0.703226	0.841628	0.838288
LASSO	DT	3350	0.975025	0.865407	0.686848	0.833607	0.700729	0.842426	0.836934
LASSO	DT	3360	0.962963	0.870829	0.694328	0.837438	0.706518	0.842706	0.840469
LASSO	DT	3370	0.970971	0.870219	0.697966	0.838807	0.710082	0.846385	0.842069
LASSO	DT	3380	0.964	0.880883	0.703803	0.847017	0.721231	0.849562	0.849151
LASSO	DT	3390	0.97012	0.868062	0.690776	0.835796	0.704299	0.842986	0.838866
LASSO	DT	3400	0.968	0.867057	0.679144	0.832786	0.695414	0.838067	0.835124
LASSO	DT	3410	0.969093	0.873699	0.698463	0.841544	0.71298	0.847085	0.844092
LASSO	DT	3420	0.971087	0.86911	0.694561	0.837438	0.707528	0.844919	0.840569
LASSO	DT	3430	0.967033	0.864803	0.679958	0.830597	0.694411	0.837265	0.833792
LASSO	DT	3440	0.965932	0.871911	0.697209	0.839354	0.709516	0.845017	0.842247
LASSO	DT	3450	0.968504	0.873368	0.710649	0.843733	0.721182	0.850841	0.846772
LASSO	DT	3460	0.97012	0.86287	0.678161	0.829228	0.692877	0.83705	0.832578
LASSO	DT	3470	0.974104	0.871458	0.692023	0.83908	0.709049	0.845862	0.84182
LASSO	DT	3480	0.974257	0.867475	0.69466	0.836617	0.708118	0.845464	0.840013
LASSO	DT	3490	0.961194	0.869387	0.695198	0.836344	0.706054	0.841926	0.839545
LASSO	DT	3500	0.963547	0.86877	0.695154	0.836344	0.70721	0.84249	0.839473
LASSO	DT	3510	0.97006	0.865984	0.688645	0.833881	0.700892	0.841563	0.837051
LASSO	DT	3520	0.96988	0.864889	0.688508	0.832786	0.69939	0.841092	0.836314
LASSO	DT	3530	0.968	0.877574	0.710429	0.846743	0.722368	0.852001	0.849257
LASSO	DT	3540	0.967229	0.867735	0.693941	0.835523	0.706039	0.842968	0.839039
LASSO	DT	3550	0.968	0.872027	0.695193	0.839354	0.709207	0.845073	0.842111
LASSO	DT	3560	0.965105	0.873751	0.701736	0.841544	0.714088	0.846864	0.844376
LASSO	DT	3570	0.974	0.87053	0.692063	0.838533	0.707472	0.845531	0.84124
LASSO	DT	3580	0.970179	0.867437	0.687136	0.834975	0.701425	0.841584	0.837601
LASSO	DT	3590	0.967099	0.871562	0.695698	0.838807	0.709517	0.844786	0.841822
LASSO	DT	3600	0.956	0.862477	0.678497	0.827039	0.688708	0.832325	0.830487
LASSO	DT	3610	0.972	0.867232	0.698511	0.836617	0.708805	0.845914	0.84049
LASSO	DT	3620	0.966135	0.870535	0.692509	0.837165	0.706868	0.84306	0.840277
LASSO	DT	3630	0.975904	0.868636	0.691423	0.836891	0.705921	0.845321	0.84017
LASSO	DT	3640	0.965312	0.862243	0.682219	0.828955	0.694159	0.836591	0.832519
LASSO	DT	3650	0.973081	0.867107	0.690302	0.835249	0.704059	0.843497	0.838564
LASSO	DT	3660	0.964215	0.869427	0.691501	0.83607	0.704806	0.841714	0.839083
LASSO	DT	3670	0.971029	0.877928	0.705945	0.846743	0.720809	0.851634	0.8488
LASSO	DT	3680	0.966203	0.866606	0.686378	0.833607	0.699338	0.839729	0.836359
LASSO	DT	3690	0.969031	0.86758	0.695381	0.83607	0.706142	0.843997	0.839539
LASSO	DT	3700	0.971087	0.863803	0.687403	0.831965	0.699056	0.840764	0.835536
LASSO	DT	3710	0.960239	0.863585	0.678179	0.828407	0.691311	0.834001	0.831676
LASSO	DT	3720	0.967033	0.872225	0.698362	0.840175	0.710788	0.845873	0.842872
LASSO	DT	3730	0.972864	0.868793	0.695788	0.837438	0.707753	0.845815	0.840914
LASSO	DT	3740	0.97012	0.863843	0.6841	0.831418	0.696681	0.839354	0.834626
LASSO	DT	3750	0.976143	0.869467	0.692673	0.838259	0.708049	0.846094	0.841021
LASSO	DT	3760	0.956262	0.871655	0.694503	0.837438	0.706151	0.840807	0.840109
LASSO	DT	3770	0.96988	0.874235	0.699315	0.841817	0.713836	0.84781	0.84474
LASSO	DT	3780	0.973451	0.869305	0.706427	0.840449	0.717095	0.849728	0.8439
LASSO	DT	3790	0.974104	0.870625	0.6912	0.838807	0.707143	0.84531	0.841103
LASSO	DT	3800	0.968127	0.872505	0.697257	0.840175	0.711282	0.845963	0.842926
LASSO	DT	3810	0.974104	0.8738	0.707772	0.843733	0.720552	0.851892	0.847104
LASSO	DT	3820	0.966135	0.87204	0.703975	0.840996	0.714077	0.847383	0.844001
LASSO	DT	3830	0.963111	0.869822	0.694924	0.836891	0.70645	0.842619	0.84001
LASSO	DT	3840	0.972	0.871143	0.698947	0.840175	0.711262	0.847364	0.843022
LASSO	DT	3850	0.95171	0.856753	0.667015	0.819923	0.675218	0.825159	0.823558
LASSO	DT	3860	0.975025	0.861364	0.674358	0.828134	0.690016	0.836915	0.831388
LASSO	DT	3870	0.968379	0.868349	0.695248	0.836344	0.708423	0.843992	0.839895
LASSO	DT	3880	0.976143	0.867925	0.69154	0.836891	0.70605	0.845202	0.83979
LASSO	DT	3890	0.967871	0.8665	0.685117	0.832786	0.698707	0.83983	0.836214
LASSO	DT	3900	0.97006	0.865787	0.686911	0.833333	0.699813	0.840919	0.836507
LASSO	DT	3910	0.960239	0.864828	0.686162	0.831144	0.696623	0.837076	0.834389
LASSO	DT	3920	0.973027	0.872462	0.704782	0.842091	0.716806	0.85009	0.8454
LASSO	DT	3930	0.975075	0.874148	0.704151	0.843733	0.718232	0.851125	0.846572
LASSO	DT	3940	0.97	0.870274	0.692755	0.837986	0.706553	0.844343	0.840703
LASSO	DT	3950	0.977912	0.86783	0.689111	0.836344	0.704021	0.844951	0.839382
LASSO	DT	3960	0.961424	0.86741	0.692632	0.834975	0.702764	0.840489	0.837726
LASSO	DT	3970	0.960159	0.871399	0.692348	0.837165	0.705721	0.841302	0.839958
LASSO	DT	3980	0.966068	0.862808	0.680918	0.829228	0.69304	0.836598	0.832656
LASSO	DT	3990	0.966135	0.870621	0.704182	0.839628	0.713724	0.846979	0.843171
LASSO	DT	4000	0.971944	0.865569	0.68905	0.833333	0.701698	0.842188	0.83715
LASSO	DT	4010	0.971888	0.870139	0.698695	0.83908	0.710153	0.846907	0.842322
LASSO	DT	4020	0.963037	0.86795	0.688161	0.834428	0.700233	0.839716	0.837194
LASSO	DT	4030	0.966203	0.866349	0.687071	0.833607	0.69942	0.839874	0.836368
LASSO	DT	4040	0.975904	0.871034	0.701191	0.840449	0.713987	0.849376	0.844033
LASSO	DT	4050	0.967164	0.878822	0.709746	0.847291	0.723699	0.851911	0.849751
LASSO	DT	4060	0.975025	0.867377	0.686709	0.835249	0.702053	0.843037	0.838122
LASSO	DT	4070	0.967164	0.868517	0.692187	0.83607	0.704801	0.842623	0.839088
LASSO	DT	4080	0.970297	0.871107	0.699315	0.840175	0.712041	0.846907	0.842857
LASSO	DT	4090	0.965381	0.873124	0.702475	0.841544	0.714614	0.846993	0.844205
LASSO	DT	4100	0.962814	0.876962	0.7119	0.845375	0.721597	0.850558	0.848527
LASSO	DT	4110	0.972112	0.859621	0.672907	0.825944	0.687705	0.83488	0.829556
LASSO	DT	4120	0.954274	0.866059	0.687238	0.831418	0.696862	0.835857	0.8346
LASSO	DT	4130	0.968	0.874602	0.705142	0.843186	0.717224	0.849248	0.846128
LASSO	DT	4140	0.97012	0.871364	0.695378	0.83908	0.709938	0.84562	0.842034
LASSO	DT	4150	0.977023	0.868696	0.696063	0.838533	0.708764	0.847261	0.841489
LASSO	DT	4160	0.961271	0.867882	0.690738	0.834428	0.702332	0.839963	0.837537
LASSO	DT	4170	0.975952	0.873297	0.699895	0.842091	0.715063	0.849715	0.845128
LASSO	DT	4180	0.972	0.867165	0.68396	0.834154	0.699406	0.841041	0.836908
LASSO	DT	4190	0.960883	0.872678	0.695836	0.838807	0.708273	0.843132	0.841698
LASSO	DT	4200	0.958333	0.869861	0.691618	0.835796	0.703743	0.839938	0.838578
LASSO	DT	4210	0.966337	0.868871	0.693152	0.836344	0.706246	0.842787	0.83943
LASSO	DT	4220	0.971087	0.873495	0.704522	0.842912	0.716658	0.849701	0.845712
LASSO	DT	4230	0.968	0.86764	0.693666	0.835523	0.704974	0.843102	0.839019
LASSO	DT	4240	0.958	0.881929	0.71123	0.848659	0.724453	0.850386	0.850787
LASSO	DT	4250	0.97	0.87308	0.691489	0.839628	0.70869	0.844857	0.842136
LASSO	DT	4260	0.968064	0.868793	0.688935	0.835249	0.7038	0.841931	0.838591
LASSO	DT	4270	0.966135	0.866454	0.692067	0.834428	0.702488	0.841552	0.837639
LASSO	DT	4280	0.969093	0.871562	0.699895	0.840175	0.712005	0.84685	0.843115
LASSO	DT	4290	0.962	0.869069	0.689189	0.834428	0.702815	0.840086	0.837996
LASSO	DT	4300	0.960552	0.865112	0.683333	0.830597	0.696802	0.836333	0.83392
LASSO	DT	4310	0.969031	0.867393	0.684183	0.833607	0.699637	0.840202	0.836699
LASSO	DT	4320	0.976048	0.87169	0.696343	0.840722	0.711398	0.848027	0.843281
LASSO	DT	4330	0.968844	0.86468	0.685804	0.831965	0.69721	0.839776	0.835386
LASSO	DT	4340	0.974052	0.868415	0.695471	0.837438	0.708198	0.845979	0.840765
LASSO	DT	4350	0.966135	0.863678	0.686335	0.83087	0.69743	0.838716	0.834523
LASSO	DT	4360	0.969154	0.86691	0.688251	0.834154	0.701995	0.841438	0.837406
LASSO	DT	4370	0.974052	0.87483	0.702532	0.843733	0.717591	0.850471	0.846461
LASSO	DT	4380	0.966068	0.870198	0.697431	0.838259	0.708518	0.844565	0.841257
LASSO	DT	4390	0.973896	0.869486	0.703149	0.839628	0.713016	0.848843	0.843275
LASSO	DT	4400	0.96627	0.867677	0.679085	0.832786	0.696811	0.837677	0.835258
LASSO	DT	4410	0.97716	0.877639	0.707806	0.847291	0.724484	0.854202	0.84991
LASSO	DT	4420	0.969277	0.870139	0.694006	0.837986	0.708221	0.844474	0.840825
LASSO	DT	4430	0.976	0.866621	0.685894	0.834428	0.701375	0.842838	0.837588
LASSO	DT	4440	0.967936	0.857208	0.664567	0.822113	0.678615	0.829904	0.825461
LASSO	DT	4450	0.964824	0.871526	0.702028	0.839628	0.711731	0.846126	0.843029
LASSO	DT	4460	0.967742	0.871946	0.697257	0.839628	0.70927	0.845648	0.842527
LASSO	DT	4470	0.971316	0.86789	0.686837	0.835523	0.702459	0.842014	0.837965
LASSO	DT	4480	0.968	0.872355	0.697334	0.839628	0.711327	0.845896	0.842835
LASSO	DT	4490	0.974206	0.862069	0.691282	0.831965	0.70141	0.842519	0.835831
LASSO	DT	4500	0.977114	0.868714	0.692872	0.837712	0.707867	0.846234	0.840736
LASSO	DT	4510	0.967164	0.866454	0.685117	0.832786	0.699512	0.839579	0.836089
LASSO	DT	4520	0.966	0.862817	0.679813	0.828681	0.692651	0.83621	0.832384
LASSO	DT	4530	0.966068	0.868295	0.696104	0.836344	0.706555	0.843489	0.839754
LASSO	DT	4540	0.966	0.864164	0.680606	0.830049	0.693919	0.836923	0.833412
LASSO	DT	4550	0.967099	0.863616	0.684238	0.830323	0.696614	0.838317	0.834106
LASSO	DT	4560	0.971774	0.869012	0.697017	0.837986	0.707487	0.845935	0.8412
LASSO	DT	4570	0.963783	0.856946	0.672792	0.822113	0.683124	0.831174	0.826732
LASSO	DT	4580	0.972973	0.872273	0.698795	0.840722	0.712902	0.848014	0.843818
LASSO	DT	4590	0.974052	0.870594	0.697748	0.839628	0.71117	0.847464	0.84267
LASSO	DT	4600	0.96994	0.868871	0.695065	0.836891	0.707193	0.844625	0.840387
LASSO	DT	4610	0.966	0.865336	0.693689	0.833333	0.703046	0.841675	0.837322
LASSO	DT	4620	0.965585	0.866789	0.694889	0.834975	0.706504	0.842421	0.838459
LASSO	DT	4630	0.968907	0.869644	0.695788	0.837438	0.707928	0.84478	0.840902
LASSO	DT	4640	0.971774	0.864643	0.688372	0.832512	0.69958	0.841596	0.836387
LASSO	DT	4650	0.954955	0.86783	0.685985	0.832512	0.697055	0.836257	0.835486
LASSO	DT	4660	0.969215	0.867933	0.690476	0.834975	0.705137	0.842542	0.83859
LASSO	DT	4670	0.966	0.865248	0.686629	0.831691	0.698994	0.839292	0.83555
LASSO	DT	4680	0.967229	0.868719	0.688263	0.835796	0.702529	0.841404	0.838268
LASSO	DT	4690	0.95992	0.862415	0.68125	0.828134	0.690861	0.834528	0.831654
LASSO	DT	4700	0.972	0.87756	0.711599	0.847017	0.724837	0.85372	0.85008
LASSO	DT	4710	0.963184	0.87204	0.697017	0.838807	0.710105	0.84408	0.841905
LASSO	DT	4720	0.969154	0.871725	0.688	0.837986	0.705728	0.84296	0.840331
LASSO	DT	4730	0.962963	0.868199	0.689979	0.834428	0.702042	0.84038	0.83778
LASSO	DT	4740	0.964895	0.865753	0.688762	0.832512	0.699679	0.839803	0.836231
LASSO	DT	4750	0.965105	0.86559	0.681342	0.831144	0.695754	0.837346	0.834353
LASSO	DT	4760	0.968191	0.870412	0.692797	0.837986	0.706829	0.8438	0.840552
LASSO	DT	4770	0.962227	0.871876	0.692632	0.837712	0.707297	0.842245	0.840606
LASSO	DT	4780	0.960239	0.862646	0.684183	0.828681	0.694465	0.835689	0.832555
LASSO	DT	4790	0.972112	0.865287	0.697032	0.834975	0.706838	0.84481	0.83894
LASSO	DT	4800	0.968127	0.867228	0.694198	0.835796	0.704718	0.843185	0.83891
LASSO	DT	4810	0.97012	0.864051	0.686458	0.831965	0.698362	0.84021	0.835329
LASSO	DT	4820	0.960961	0.864124	0.68601	0.830323	0.695802	0.837032	0.834014
LASSO	DT	4830	0.97012	0.864581	0.685714	0.831965	0.698796	0.840138	0.835476
LASSO	DT	4840	0.961924	0.866199	0.678288	0.830597	0.693066	0.83547	0.833554
LASSO	DT	4850	0.974874	0.868002	0.690985	0.83607	0.704928	0.84462	0.839529
LASSO	DT	4860	0.974975	0.865876	0.68987	0.834428	0.702812	0.843574	0.837953
LASSO	DT	4870	0.971944	0.871725	0.687566	0.837986	0.705678	0.843745	0.840607
LASSO	DT	4880	0.970179	0.869487	0.688995	0.836891	0.704281	0.842887	0.839325
LASSO	DT	4890	0.975321	0.866423	0.698908	0.837438	0.709354	0.846884	0.840539
LASSO	DT	4900	0.966	0.862503	0.684564	0.829502	0.695029	0.837689	0.833345
LASSO	DT	4910	0.963111	0.859103	0.677703	0.825397	0.687514	0.833306	0.829173
LASSO	DT	4920	0.969154	0.865979	0.692466	0.834154	0.704	0.842533	0.837854
LASSO	DT	4930	0.965932	0.872958	0.697161	0.839901	0.710754	0.84535	0.842884
LASSO	DT	4940	0.970971	0.868463	0.703252	0.837986	0.713104	0.847562	0.842267
LASSO	DT	4950	0.977069	0.874887	0.697474	0.843733	0.715025	0.84981	0.845678
LASSO	DT	4960	0.958959	0.865161	0.686397	0.83087	0.696443	0.836839	0.834478
LASSO	DT	4970	0.966068	0.869406	0.699896	0.837986	0.709619	0.845123	0.841366
LASSO	DT	4980	0.964	0.867442	0.696104	0.835523	0.704887	0.842515	0.838943
LASSO	DT	4990	0.971888	0.869247	0.70437	0.839354	0.713221	0.848501	0.84315
LASSO	DT	5000	0.976048	0.863139	0.679501	0.830323	0.695374	0.839562	0.83388
LASSO	RF	10	0.966469	0.915657	0.79729	0.891626	0.807202	0.893139	0.893798
LASSO	RF	20	0.99004	0.924994	0.822845	0.907499	0.833536	0.912626	0.909025
LASSO	RF	30	0.992016	0.92784	0.833246	0.911877	0.842751	0.917701	0.91359
LASSO	RF	40	0.994	0.929603	0.832623	0.913519	0.843436	0.918742	0.914802
LASSO	RF	50	0.994012	0.928491	0.829685	0.912151	0.840878	0.917396	0.9134
LASSO	RF	60	0.996	0.930149	0.834225	0.914614	0.845115	0.920124	0.915804
LASSO	RF	70	0.998997	0.929279	0.831641	0.913793	0.84351	0.919972	0.915045
LASSO	RF	80	0.996991	0.928348	0.8271	0.912151	0.839189	0.91748	0.913089
LASSO	RF	90	0.994995	0.9319	0.834688	0.915982	0.846327	0.920528	0.916865
LASSO	RF	100	0.994995	0.934199	0.840847	0.918993	0.851678	0.923347	0.919789
LASSO	RF	110	0.995992	0.932557	0.838116	0.917351	0.848887	0.922221	0.918243
LASSO	RF	120	0.994	0.928459	0.826393	0.911604	0.838526	0.916284	0.912577
LASSO	RF	130	0.994995	0.934914	0.841132	0.91954	0.852552	0.92368	0.920302
LASSO	RF	140	0.996997	0.935886	0.840947	0.920635	0.853707	0.92461	0.921133
LASSO	RF	150	0.996	0.933541	0.835526	0.917625	0.848474	0.921689	0.918224
LASSO	RF	160	0.996997	0.935354	0.84147	0.920361	0.853436	0.924607	0.920931
LASSO	RF	170	0.996997	0.932502	0.832967	0.91653	0.846247	0.920822	0.917093
LASSO	RF	180	0.995992	0.934961	0.835457	0.918719	0.849679	0.922137	0.919087
LASSO	RF	190	0.996991	0.934604	0.835556	0.918719	0.849462	0.922384	0.919026
LASSO	RF	200	0.994	0.935111	0.837389	0.918993	0.850377	0.922167	0.919378
LASSO	RF	210	0.996	0.933864	0.830442	0.917077	0.846104	0.920102	0.917188
LASSO	RF	220	0.995984	0.937348	0.841226	0.92173	0.854839	0.924852	0.921969
LASSO	RF	230	0.993988	0.933245	0.829787	0.916256	0.844468	0.919007	0.916369
LASSO	RF	240	0.996991	0.932095	0.827933	0.915435	0.843034	0.919006	0.915615
LASSO	RF	250	0.994965	0.934361	0.832676	0.917898	0.847006	0.920667	0.917898
LASSO	RF	260	0.994985	0.931072	0.821469	0.913246	0.838343	0.915842	0.913135
LASSO	RF	270	0.994995	0.934365	0.831839	0.917625	0.846986	0.920399	0.9177
LASSO	RF	280	0.993976	0.930007	0.821088	0.912151	0.836664	0.915024	0.912243
LASSO	RF	290	0.993988	0.934744	0.830891	0.917625	0.846651	0.919874	0.917568
LASSO	RF	300	0.996991	0.935711	0.8355	0.919814	0.850557	0.922734	0.919699
LASSO	RF	310	0.995992	0.934066	0.829545	0.917351	0.845768	0.919868	0.917093
LASSO	RF	320	0.992965	0.931833	0.825843	0.91434	0.840602	0.91688	0.914395
LASSO	RF	330	0.993988	0.93439	0.831448	0.917625	0.846485	0.919942	0.917484
LASSO	RF	340	0.993976	0.932039	0.825843	0.914614	0.84115	0.917286	0.91466
LASSO	RF	350	0.991984	0.932775	0.826847	0.915161	0.842037	0.917202	0.915089
LASSO	RF	360	0.994995	0.928493	0.815193	0.910235	0.832637	0.912894	0.910009
LASSO	RF	370	0.993988	0.933304	0.827391	0.915982	0.843398	0.918228	0.915823
LASSO	RF	380	0.996991	0.935534	0.833522	0.919267	0.849459	0.922016	0.919107
LASSO	RF	390	0.993964	0.932803	0.82905	0.915709	0.843423	0.918606	0.915913
LASSO	RF	400	0.992965	0.93348	0.829103	0.916256	0.843963	0.918516	0.916209
LASSO	RF	410	0.996985	0.933245	0.830632	0.916804	0.845464	0.920287	0.916984
LASSO	RF	420	0.993988	0.934242	0.829268	0.917077	0.845333	0.919166	0.916862
LASSO	RF	430	0.993964	0.935236	0.831154	0.918172	0.84714	0.920118	0.917933
LASSO	RF	440	0.996985	0.932159	0.825719	0.915161	0.841923	0.918288	0.915115
LASSO	RF	450	0.994965	0.932602	0.826136	0.915435	0.842015	0.917901	0.915216
LASSO	RF	460	0.992965	0.934864	0.835202	0.918446	0.84836	0.92101	0.918551
LASSO	RF	470	0.993952	0.935036	0.83493	0.918719	0.848501	0.921306	0.918726
LASSO	RF	480	0.990955	0.933686	0.829763	0.916256	0.843992	0.918135	0.916223
LASSO	RF	490	0.993976	0.932542	0.826803	0.915435	0.842146	0.917774	0.915206
LASSO	RF	500	0.992979	0.93474	0.830682	0.917625	0.846244	0.919467	0.917376
LASSO	RF	510	0.994975	0.93632	0.835702	0.920088	0.850753	0.922332	0.91985
LASSO	RF	520	0.991968	0.93559	0.832672	0.918446	0.847816	0.920077	0.91825
LASSO	RF	530	0.993964	0.934213	0.830978	0.917351	0.845858	0.919718	0.917256
LASSO	RF	540	0.991968	0.939394	0.841866	0.923098	0.856388	0.924409	0.922845
LASSO	RF	550	0.993964	0.936208	0.834842	0.91954	0.849917	0.921671	0.919433
LASSO	RF	560	0.993964	0.933657	0.829488	0.91653	0.84455	0.919036	0.916549
LASSO	RF	570	0.991935	0.931688	0.825647	0.914067	0.839917	0.916423	0.914116
LASSO	RF	580	0.993976	0.935647	0.833428	0.918993	0.848741	0.921017	0.918743
LASSO	RF	590	0.98998	0.933041	0.826211	0.915161	0.841556	0.91641	0.914825
LASSO	RF	600	0.990955	0.935065	0.832768	0.917898	0.846941	0.919596	0.917809
LASSO	RF	610	0.994985	0.935065	0.832579	0.918446	0.84798	0.920876	0.918314
LASSO	RF	620	0.992965	0.934329	0.829545	0.917077	0.845153	0.918946	0.916843
LASSO	RF	630	0.993964	0.936442	0.836446	0.920088	0.850912	0.922284	0.919969
LASSO	RF	640	0.991968	0.937638	0.842458	0.92173	0.854682	0.924021	0.921901
LASSO	RF	650	0.995976	0.933099	0.826211	0.915982	0.842952	0.918429	0.91568
LASSO	RF	660	0.992951	0.934444	0.828962	0.917077	0.844943	0.918786	0.916771
LASSO	RF	670	0.990918	0.937321	0.838418	0.920635	0.851909	0.922219	0.920578
LASSO	RF	680	0.993964	0.937843	0.83816	0.921456	0.853323	0.923322	0.921255
LASSO	RF	690	0.98994	0.932311	0.822184	0.913793	0.838716	0.914812	0.913388
LASSO	RF	700	0.992936	0.933421	0.825814	0.915709	0.842249	0.91739	0.915368
LASSO	RF	710	0.993976	0.936842	0.835616	0.920361	0.851142	0.922145	0.920017
LASSO	RF	720	0.994985	0.935824	0.834753	0.91954	0.849845	0.921854	0.919313
LASSO	RF	730	0.993976	0.940789	0.84589	0.925287	0.860357	0.926885	0.924964
LASSO	RF	740	0.992979	0.935145	0.827705	0.917351	0.845434	0.918609	0.916903
LASSO	RF	750	0.992965	0.93307	0.82574	0.915435	0.841987	0.917258	0.915137
LASSO	RF	760	0.994985	0.938428	0.836511	0.922003	0.853866	0.923308	0.921356
LASSO	RF	770	0.993976	0.935703	0.830769	0.918446	0.847625	0.920149	0.918131
LASSO	RF	780	0.995992	0.932486	0.822654	0.914888	0.84088	0.917044	0.914437
LASSO	RF	790	0.991968	0.936515	0.832569	0.919267	0.848929	0.920351	0.918798
LASSO	RF	800	0.994975	0.938811	0.838227	0.922551	0.854932	0.924004	0.922009
LASSO	RF	810	0.991952	0.93948	0.84053	0.923098	0.855931	0.923987	0.922572
LASSO	RF	820	0.993964	0.938418	0.83952	0.922277	0.854643	0.923967	0.921942
LASSO	RF	830	0.992951	0.937937	0.837263	0.921456	0.852853	0.922717	0.920956
LASSO	RF	840	0.990937	0.937473	0.834003	0.920088	0.85032	0.920804	0.9196
LASSO	RF	850	0.98994	0.93672	0.832284	0.918993	0.848413	0.919648	0.918579
LASSO	RF	860	0.993976	0.933158	0.825615	0.915709	0.842371	0.917583	0.915299
LASSO	RF	870	0.991952	0.937063	0.831991	0.91954	0.849269	0.920335	0.918995
LASSO	RF	880	0.993988	0.935378	0.830946	0.918446	0.847475	0.920104	0.917974
LASSO	RF	890	0.990955	0.935732	0.832383	0.918446	0.84757	0.91969	0.918129
LASSO	RF	900	0.994975	0.932983	0.825415	0.915709	0.842293	0.917791	0.915278
LASSO	RF	910	0.990973	0.935872	0.83008	0.918172	0.84687	0.918975	0.917658
LASSO	RF	920	0.990991	0.935852	0.833238	0.918719	0.848285	0.920027	0.918417
LASSO	RF	930	0.991952	0.932397	0.823663	0.91434	0.839954	0.916004	0.914075
LASSO	RF	940	0.990937	0.93523	0.828653	0.917351	0.845264	0.918273	0.916908
LASSO	RF	950	0.991968	0.936858	0.832277	0.91954	0.849277	0.920368	0.91894
LASSO	RF	960	0.992979	0.938462	0.840432	0.922277	0.854954	0.923957	0.922056
LASSO	RF	970	0.991952	0.93698	0.833716	0.919814	0.849893	0.920883	0.919364
LASSO	RF	980	0.992965	0.936937	0.835414	0.920088	0.850824	0.921772	0.919888
LASSO	RF	990	0.991952	0.935611	0.829519	0.917898	0.846383	0.919027	0.917494
LASSO	RF	1000	0.989899	0.936245	0.83084	0.918446	0.847096	0.918995	0.917927
LASSO	RF	1010	0.993964	0.935116	0.83105	0.918172	0.846981	0.920043	0.917834
LASSO	RF	1020	0.990955	0.93698	0.833046	0.91954	0.849391	0.920327	0.919065
LASSO	RF	1030	0.991952	0.934797	0.830017	0.917351	0.845605	0.918922	0.91711
LASSO	RF	1040	0.98994	0.935082	0.828062	0.917077	0.844665	0.917695	0.916536
LASSO	RF	1050	0.987952	0.937841	0.833816	0.920088	0.850178	0.919869	0.919375
LASSO	RF	1060	0.991968	0.933333	0.826484	0.915709	0.842439	0.917262	0.915345
LASSO	RF	1070	0.990973	0.939659	0.839378	0.922824	0.855502	0.923337	0.922269
LASSO	RF	1080	0.991952	0.935696	0.831228	0.918446	0.847289	0.919625	0.917962
LASSO	RF	1090	0.991952	0.935816	0.832476	0.918719	0.847941	0.920081	0.91834
LASSO	RF	1100	0.990955	0.93631	0.831422	0.918719	0.847872	0.919562	0.918254
LASSO	RF	1110	0.990937	0.936709	0.832083	0.919267	0.848641	0.91991	0.918659
LASSO	RF	1120	0.990937	0.938169	0.834292	0.920635	0.851295	0.921133	0.920102
LASSO	RF	1130	0.994985	0.939268	0.841143	0.923372	0.856764	0.925132	0.923003
LASSO	RF	1140	0.992979	0.939939	0.841624	0.923645	0.857256	0.924847	0.923262
LASSO	RF	1150	0.991952	0.937596	0.836863	0.920909	0.852002	0.922137	0.920511
LASSO	RF	1160	0.994975	0.935632	0.828902	0.918446	0.847108	0.919836	0.917769
LASSO	RF	1170	0.9889	0.937787	0.834101	0.920088	0.850176	0.920263	0.919541
LASSO	RF	1180	0.989919	0.936217	0.829689	0.918172	0.846641	0.918608	0.917633
LASSO	RF	1190	0.993988	0.936803	0.831318	0.91954	0.849372	0.920703	0.918948
LASSO	RF	1200	0.98996	0.935976	0.827907	0.917898	0.845959	0.917947	0.917055
LASSO	RF	1210	0.991935	0.937883	0.836009	0.920909	0.851885	0.921942	0.920479
LASSO	RF	1220	0.992979	0.936133	0.832662	0.919267	0.848865	0.920591	0.918722
LASSO	RF	1230	0.992965	0.936272	0.830734	0.918993	0.848153	0.91999	0.918337
LASSO	RF	1240	0.993976	0.936515	0.832569	0.91954	0.849441	0.92102	0.919072
LASSO	RF	1250	0.989919	0.937991	0.836406	0.920909	0.851747	0.921439	0.920367
LASSO	RF	1260	0.987903	0.939214	0.84025	0.922003	0.854238	0.922456	0.921786
LASSO	RF	1270	0.98994	0.936059	0.82634	0.917625	0.845336	0.917446	0.916723
LASSO	RF	1280	0.990955	0.937391	0.83553	0.920361	0.850968	0.921292	0.919923
LASSO	RF	1290	0.990937	0.936012	0.830645	0.918446	0.847149	0.919198	0.917878
LASSO	RF	1300	0.992965	0.936161	0.831512	0.918993	0.84829	0.920213	0.918458
LASSO	RF	1310	0.990937	0.938088	0.837156	0.921182	0.852428	0.92206	0.920749
LASSO	RF	1320	0.991968	0.93631	0.830752	0.918719	0.847883	0.919676	0.918229
LASSO	RF	1330	0.988945	0.935928	0.829885	0.917898	0.846255	0.918253	0.917369
LASSO	RF	1340	0.992965	0.935939	0.825527	0.917898	0.845789	0.918144	0.916864
LASSO	RF	1350	0.989919	0.939096	0.840346	0.922551	0.854817	0.92312	0.922011
LASSO	RF	1360	0.991935	0.936968	0.8342	0.920088	0.850125	0.921035	0.919472
LASSO	RF	1370	0.98994	0.940048	0.840764	0.923372	0.8563	0.923584	0.922706
LASSO	RF	1380	0.990937	0.934326	0.82656	0.916256	0.843253	0.917274	0.915838
LASSO	RF	1390	0.991935	0.93554	0.829466	0.918172	0.846418	0.918981	0.917434
LASSO	RF	1400	0.993964	0.935054	0.829408	0.917898	0.846243	0.919475	0.917396
LASSO	RF	1410	0.991952	0.937133	0.831683	0.919814	0.849476	0.920256	0.918964
LASSO	RF	1420	0.991935	0.937841	0.835355	0.920909	0.851669	0.921711	0.920294
LASSO	RF	1430	0.989919	0.936096	0.831889	0.918719	0.847552	0.919301	0.918093
LASSO	RF	1440	0.988945	0.935258	0.82826	0.917077	0.844734	0.917487	0.916557
LASSO	RF	1450	0.989919	0.936383	0.830823	0.918719	0.847477	0.919042	0.918012
LASSO	RF	1460	0.990937	0.933828	0.824885	0.915709	0.842009	0.91655	0.915122
LASSO	RF	1470	0.988945	0.935772	0.827907	0.917625	0.845416	0.917541	0.91679
LASSO	RF	1480	0.987928	0.936941	0.835355	0.919814	0.849667	0.920075	0.919188
LASSO	RF	1490	0.991935	0.937555	0.835253	0.920635	0.851233	0.921581	0.920092
LASSO	RF	1500	0.990918	0.934986	0.824214	0.91653	0.843215	0.916706	0.915674
LASSO	RF	1510	0.988922	0.939638	0.840093	0.922824	0.855231	0.922884	0.92215
LASSO	RF	1520	0.987928	0.937188	0.830123	0.918993	0.847882	0.918413	0.918068
LASSO	RF	1530	0.987903	0.935724	0.832377	0.918172	0.846714	0.918668	0.917706
LASSO	RF	1540	0.993976	0.936272	0.831214	0.919267	0.848681	0.920487	0.918592
LASSO	RF	1550	0.988967	0.933333	0.822777	0.914888	0.840335	0.915026	0.914033
LASSO	RF	1560	0.986882	0.935189	0.824898	0.916256	0.842712	0.915656	0.915415
LASSO	RF	1570	0.989919	0.934176	0.825231	0.915982	0.842356	0.916442	0.915283
LASSO	RF	1580	0.988922	0.939328	0.839008	0.922277	0.854299	0.922419	0.921693
LASSO	RF	1590	0.988922	0.934265	0.826037	0.915982	0.842523	0.916408	0.915398
LASSO	RF	1600	0.994975	0.939176	0.838934	0.923098	0.855799	0.924362	0.922408
LASSO	RF	1610	0.990918	0.937051	0.831981	0.91954	0.848995	0.919983	0.918844
LASSO	RF	1620	0.991935	0.938072	0.835838	0.921182	0.85217	0.921949	0.920555
LASSO	RF	1630	0.990955	0.939612	0.838934	0.922824	0.855284	0.923167	0.922129
LASSO	RF	1640	0.98994	0.934726	0.826542	0.916804	0.843814	0.917069	0.915946
LASSO	RF	1650	0.991952	0.937609	0.833526	0.920361	0.850681	0.921029	0.919707
LASSO	RF	1660	0.988945	0.936318	0.828271	0.918172	0.846348	0.917845	0.917218
LASSO	RF	1670	0.992965	0.939454	0.840046	0.923098	0.855975	0.924155	0.922576
LASSO	RF	1680	0.988989	0.935421	0.826901	0.917351	0.844886	0.917103	0.916334
LASSO	RF	1690	0.988922	0.934901	0.826945	0.916804	0.84384	0.916923	0.916013
LASSO	RF	1700	0.988922	0.938971	0.838448	0.922003	0.853699	0.922114	0.921336
LASSO	RF	1710	0.9889	0.937718	0.832464	0.919814	0.849497	0.919694	0.9191
LASSO	RF	1720	0.988945	0.937051	0.83043	0.918993	0.84802	0.918808	0.918197
LASSO	RF	1730	0.98994	0.936792	0.829664	0.918719	0.847533	0.918798	0.917986
LASSO	RF	1740	0.990937	0.936819	0.831304	0.919267	0.848521	0.919687	0.918538
LASSO	RF	1750	0.988945	0.936374	0.826698	0.917898	0.845789	0.917339	0.916869
LASSO	RF	1760	0.988922	0.936003	0.827426	0.917625	0.845373	0.917451	0.916814
LASSO	RF	1770	0.988945	0.935872	0.832569	0.918446	0.847359	0.919129	0.917987
LASSO	RF	1780	0.992965	0.937801	0.836863	0.921182	0.852545	0.922543	0.920777
LASSO	RF	1790	0.991968	0.936245	0.831409	0.918993	0.848199	0.919874	0.918348
LASSO	RF	1800	0.9889	0.938277	0.834873	0.920635	0.851142	0.920683	0.920033
LASSO	RF	1810	0.988922	0.936996	0.834491	0.919814	0.849594	0.920136	0.919148
LASSO	RF	1820	0.993964	0.937405	0.834008	0.920635	0.851181	0.921792	0.919973
LASSO	RF	1830	0.991952	0.938384	0.834399	0.921182	0.852103	0.921578	0.920401
LASSO	RF	1840	0.98994	0.937405	0.832851	0.919814	0.849637	0.920065	0.919142
LASSO	RF	1850	0.991935	0.933392	0.823258	0.915161	0.840968	0.916195	0.914592
LASSO	RF	1860	0.987928	0.937691	0.835267	0.920361	0.850595	0.920295	0.919632
LASSO	RF	1870	0.991935	0.938713	0.836511	0.92173	0.853214	0.922386	0.921116
LASSO	RF	1880	0.98996	0.935512	0.826945	0.917351	0.844957	0.917472	0.916534
LASSO	RF	1890	0.988922	0.939791	0.838821	0.922551	0.854784	0.922512	0.921935
LASSO	RF	1900	0.991968	0.939743	0.838484	0.923098	0.855697	0.923398	0.922239
LASSO	RF	1910	0.990955	0.936792	0.831304	0.919267	0.848577	0.919684	0.918524
LASSO	RF	1920	0.988922	0.93803	0.834499	0.920635	0.850987	0.920484	0.919791
LASSO	RF	1930	0.990937	0.934291	0.823735	0.915982	0.842251	0.916321	0.915129
LASSO	RF	1940	0.988922	0.936477	0.832757	0.918993	0.848144	0.919385	0.918404
LASSO	RF	1950	0.990937	0.941125	0.842105	0.924466	0.85836	0.924722	0.923836
LASSO	RF	1960	0.988945	0.937255	0.83343	0.919814	0.849579	0.919877	0.919054
LASSO	RF	1970	0.986935	0.940331	0.840209	0.923098	0.855737	0.922492	0.922336
LASSO	RF	1980	0.989919	0.934288	0.822287	0.915709	0.841544	0.915498	0.914636
LASSO	RF	1990	0.9889	0.937188	0.833333	0.919814	0.849387	0.919807	0.918982
LASSO	RF	2000	0.986935	0.93882	0.834884	0.920909	0.851601	0.920213	0.920103
LASSO	RF	2010	0.989919	0.933449	0.820722	0.914614	0.839629	0.914697	0.913735
LASSO	RF	2020	0.990918	0.936338	0.833906	0.919267	0.848813	0.920387	0.91887
LASSO	RF	2030	0.98994	0.937663	0.834299	0.920361	0.850623	0.920634	0.919654
LASSO	RF	2040	0.987928	0.935246	0.824766	0.91653	0.843223	0.91598	0.915561
LASSO	RF	2050	0.9889	0.936941	0.83391	0.91954	0.849115	0.919917	0.91897
LASSO	RF	2060	0.992951	0.937173	0.8342	0.920361	0.850668	0.921441	0.919737
LASSO	RF	2070	0.991968	0.934901	0.826062	0.917077	0.844399	0.917643	0.916214
LASSO	RF	2080	0.98994	0.934929	0.826062	0.916804	0.843827	0.916977	0.915955
LASSO	RF	2090	0.990937	0.937405	0.833526	0.920088	0.850138	0.920622	0.919442
LASSO	RF	2100	0.991968	0.936356	0.831787	0.919267	0.848591	0.920037	0.918509
LASSO	RF	2110	0.988967	0.937078	0.831199	0.919267	0.848538	0.919081	0.918404
LASSO	RF	2120	0.990937	0.934351	0.827746	0.916804	0.843962	0.917678	0.916142
LASSO	RF	2130	0.992965	0.936643	0.830233	0.919267	0.848508	0.919947	0.918445
LASSO	RF	2140	0.992979	0.935161	0.826822	0.917625	0.845406	0.918321	0.916698
LASSO	RF	2150	0.987976	0.936709	0.832176	0.918993	0.848194	0.918954	0.918278
LASSO	RF	2160	0.992951	0.939513	0.837696	0.922824	0.855148	0.923387	0.922039
LASSO	RF	2170	0.990937	0.935042	0.825935	0.917077	0.844229	0.917304	0.91613
LASSO	RF	2180	0.984955	0.935772	0.828871	0.917351	0.84493	0.916532	0.91648
LASSO	RF	2190	0.987928	0.93731	0.832558	0.91954	0.848997	0.919265	0.918737
LASSO	RF	2200	0.987879	0.936725	0.834206	0.91954	0.84888	0.919603	0.918769
LASSO	RF	2210	0.989919	0.933942	0.822637	0.915435	0.841126	0.915499	0.914506
LASSO	RF	2220	0.98994	0.935133	0.825581	0.916804	0.843841	0.916885	0.915964
LASSO	RF	2230	0.9889	0.931566	0.816803	0.912425	0.835415	0.912423	0.911475
LASSO	RF	2240	0.98994	0.934056	0.82277	0.915709	0.841586	0.915589	0.914613
LASSO	RF	2250	0.990937	0.937703	0.833724	0.920635	0.850909	0.920788	0.919675
LASSO	RF	2260	0.98994	0.934087	0.822365	0.915435	0.841221	0.915464	0.914533
LASSO	RF	2270	0.987952	0.936152	0.832269	0.918719	0.847546	0.918791	0.917952
LASSO	RF	2280	0.988922	0.940588	0.84186	0.923919	0.857222	0.92379	0.923169
LASSO	RF	2290	0.986882	0.934958	0.824419	0.915982	0.842209	0.915419	0.915155
LASSO	RF	2300	0.991935	0.938492	0.834985	0.921456	0.852501	0.921804	0.920608
LASSO	RF	2310	0.986908	0.932001	0.817757	0.912698	0.835963	0.912222	0.911704
LASSO	RF	2320	0.987952	0.934408	0.826465	0.916256	0.842911	0.916275	0.915458
LASSO	RF	2330	0.987928	0.941381	0.845433	0.925287	0.859721	0.924914	0.924394
LASSO	RF	2340	0.988945	0.933159	0.819767	0.914067	0.838714	0.913957	0.91319
LASSO	RF	2350	0.9889	0.9358	0.829268	0.917898	0.845847	0.917989	0.917133
LASSO	RF	2360	0.98994	0.940126	0.839047	0.923098	0.855711	0.923038	0.922337
LASSO	RF	2370	0.9889	0.934173	0.824971	0.915982	0.842132	0.916015	0.915079
LASSO	RF	2380	0.987903	0.937595	0.834013	0.920088	0.84994	0.919837	0.919264
LASSO	RF	2390	0.991935	0.934839	0.825935	0.917077	0.844203	0.91757	0.916141
LASSO	RF	2400	0.987879	0.937148	0.830986	0.919267	0.848217	0.918671	0.918247
LASSO	RF	2410	0.988922	0.936189	0.826241	0.917898	0.845616	0.917117	0.91664
LASSO	RF	2420	0.986882	0.936913	0.837558	0.920088	0.850176	0.920451	0.919564
LASSO	RF	2430	0.990955	0.93374	0.824348	0.915709	0.841882	0.916348	0.914939
LASSO	RF	2440	0.9889	0.937527	0.83304	0.920088	0.849818	0.919823	0.919122
LASSO	RF	2450	0.990937	0.934783	0.826822	0.917077	0.844264	0.917514	0.916185
LASSO	RF	2460	0.98994	0.935652	0.826138	0.917351	0.844796	0.917243	0.916421
LASSO	RF	2470	0.986882	0.934259	0.826698	0.916256	0.842583	0.915946	0.915276
LASSO	RF	2480	0.988945	0.935911	0.82807	0.917898	0.84581	0.917642	0.916917
LASSO	RF	2490	0.987952	0.936632	0.828638	0.918446	0.846811	0.917741	0.917366
LASSO	RF	2500	0.986908	0.936984	0.83129	0.918993	0.847856	0.918394	0.918087
LASSO	RF	2510	0.990937	0.937527	0.830499	0.919814	0.849331	0.919654	0.918781
LASSO	RF	2520	0.986882	0.935386	0.826979	0.917077	0.844107	0.916416	0.916044
LASSO	RF	2530	0.987903	0.939618	0.841121	0.923098	0.855572	0.922881	0.922248
LASSO	RF	2540	0.983871	0.935533	0.828555	0.917077	0.844171	0.915986	0.916107
LASSO	RF	2550	0.992965	0.939696	0.836171	0.922824	0.855055	0.922944	0.921784
LASSO	RF	2560	0.988922	0.936272	0.832083	0.918719	0.847613	0.919093	0.918114
LASSO	RF	2570	0.98994	0.934523	0.824694	0.916256	0.842769	0.916385	0.91537
LASSO	RF	2580	0.989919	0.932321	0.820633	0.914067	0.838449	0.914291	0.913014
LASSO	RF	2590	0.986882	0.934901	0.828306	0.916804	0.843812	0.916696	0.916066
LASSO	RF	2600	0.987928	0.936263	0.831683	0.918719	0.847412	0.918625	0.917875
LASSO	RF	2610	0.98996	0.936577	0.830211	0.918993	0.847882	0.918916	0.917989
LASSO	RF	2620	0.987928	0.933333	0.821533	0.914614	0.839571	0.914265	0.913588
LASSO	RF	2630	0.987928	0.93629	0.831487	0.918719	0.847389	0.918568	0.917844
LASSO	RF	2640	0.98996	0.935645	0.824985	0.917351	0.844683	0.916863	0.916139
LASSO	RF	2650	0.985887	0.936336	0.828033	0.917898	0.845629	0.916752	0.916753
LASSO	RF	2660	0.987879	0.936179	0.830342	0.918172	0.846405	0.918133	0.91749
LASSO	RF	2670	0.984864	0.930354	0.813817	0.910509	0.831718	0.909678	0.909445
LASSO	RF	2680	0.989919	0.933537	0.823393	0.915161	0.840795	0.915616	0.914439
LASSO	RF	2690	0.986961	0.934087	0.826138	0.915982	0.842299	0.915729	0.915044
LASSO	RF	2700	0.986882	0.935065	0.823807	0.916256	0.842488	0.915251	0.915073
LASSO	RF	2710	0.984864	0.934952	0.825806	0.916256	0.842553	0.915208	0.915214
LASSO	RF	2720	0.990918	0.935224	0.829099	0.917625	0.84548	0.918414	0.91701
LASSO	RF	2730	0.98994	0.938126	0.835267	0.920909	0.851626	0.921111	0.920177
LASSO	RF	2740	0.984864	0.93374	0.827068	0.915435	0.841313	0.915224	0.914769
LASSO	RF	2750	0.986908	0.933681	0.824009	0.915161	0.840663	0.914866	0.914267
LASSO	RF	2760	0.986882	0.936336	0.831077	0.918719	0.847168	0.918098	0.91763
LASSO	RF	2770	0.987903	0.935065	0.823113	0.916256	0.842505	0.91536	0.915043
LASSO	RF	2780	0.986855	0.935764	0.827586	0.917351	0.844632	0.916735	0.916422
LASSO	RF	2790	0.9889	0.934373	0.824706	0.916256	0.84251	0.915993	0.915138
LASSO	RF	2800	0.987903	0.938298	0.832057	0.920361	0.850289	0.919419	0.919224
LASSO	RF	2810	0.991935	0.934697	0.825784	0.916804	0.843812	0.917472	0.916016
LASSO	RF	2820	0.984864	0.936429	0.832553	0.918719	0.847239	0.917948	0.917771
LASSO	RF	2830	0.985887	0.937595	0.836342	0.920361	0.850457	0.919942	0.919556
LASSO	RF	2840	0.985887	0.934231	0.825044	0.915709	0.841585	0.915054	0.91472
LASSO	RF	2850	0.989919	0.932409	0.817647	0.913519	0.837353	0.913325	0.912342
LASSO	RF	2860	0.983871	0.936659	0.831184	0.918446	0.846728	0.917238	0.917445
LASSO	RF	2870	0.989899	0.936687	0.830012	0.918993	0.847715	0.918866	0.918
LASSO	RF	2880	0.985887	0.937826	0.833333	0.919814	0.849413	0.919016	0.918967
LASSO	RF	2890	0.987879	0.935442	0.827262	0.917351	0.844575	0.916861	0.916283
LASSO	RF	2900	0.986855	0.935414	0.825806	0.916804	0.843539	0.916025	0.915772
LASSO	RF	2910	0.986855	0.936152	0.833526	0.918719	0.847453	0.918844	0.918108
LASSO	RF	2920	0.983871	0.934919	0.824364	0.915982	0.841954	0.914385	0.914707
LASSO	RF	2930	0.984894	0.936152	0.830823	0.917898	0.845959	0.91729	0.917182
LASSO	RF	2940	0.985887	0.936078	0.827748	0.917625	0.845133	0.916571	0.916524
LASSO	RF	2950	0.9889	0.932262	0.819404	0.913519	0.837444	0.913522	0.912539
LASSO	RF	2960	0.989919	0.937581	0.831962	0.920088	0.849803	0.919821	0.919032
LASSO	RF	2970	0.985859	0.937554	0.831184	0.919267	0.848233	0.918199	0.918271
LASSO	RF	2980	0.983806	0.934026	0.823807	0.915161	0.840341	0.913879	0.914008
LASSO	RF	2990	0.986882	0.935498	0.824985	0.916804	0.843525	0.915788	0.915628
LASSO	RF	3000	0.984833	0.936698	0.831591	0.918446	0.846826	0.917707	0.917699
LASSO	RF	3010	0.984894	0.93368	0.820694	0.91434	0.838943	0.913089	0.913185
LASSO	RF	3020	0.98583	0.934313	0.823877	0.915709	0.841348	0.914673	0.91448
LASSO	RF	3030	0.986882	0.933913	0.823529	0.915161	0.84062	0.914775	0.914291
LASSO	RF	3040	0.98994	0.936484	0.827748	0.918446	0.846736	0.918057	0.917329
LASSO	RF	3050	0.985915	0.935421	0.825656	0.91653	0.843259	0.915664	0.915611
LASSO	RF	3060	0.990937	0.936429	0.828839	0.918719	0.84727	0.918735	0.917697
LASSO	RF	3070	0.988967	0.934405	0.822496	0.915709	0.841698	0.915289	0.914629
LASSO	RF	3080	0.984802	0.934773	0.82673	0.91653	0.84288	0.915435	0.915319
LASSO	RF	3090	0.986882	0.934924	0.827182	0.916804	0.843608	0.916329	0.915807
LASSO	RF	3100	0.984833	0.934689	0.824779	0.915982	0.841908	0.914767	0.914796
LASSO	RF	3110	0.987903	0.933102	0.816735	0.913519	0.837327	0.91258	0.912275
LASSO	RF	3120	0.98994	0.936999	0.829499	0.919267	0.848249	0.918813	0.918075
LASSO	RF	3130	0.986882	0.933854	0.82415	0.915435	0.84101	0.914962	0.914405
LASSO	RF	3140	0.985915	0.932152	0.814947	0.912425	0.835221	0.911005	0.910979
LASSO	RF	3150	0.991952	0.936318	0.83129	0.919267	0.848399	0.919853	0.918363
LASSO	RF	3160	0.981818	0.935239	0.826573	0.916256	0.842494	0.914543	0.915162
LASSO	RF	3170	0.983871	0.929821	0.809496	0.909414	0.829447	0.907729	0.907927
LASSO	RF	3180	0.985944	0.933623	0.823737	0.915161	0.840585	0.914434	0.914033
LASSO	RF	3190	0.984864	0.932929	0.820059	0.913793	0.837804	0.912617	0.912561
LASSO	RF	3200	0.986908	0.936253	0.830299	0.918446	0.846727	0.91782	0.917393
LASSO	RF	3210	0.985887	0.936604	0.830409	0.918446	0.846766	0.917634	0.917498
LASSO	RF	3220	0.985915	0.933536	0.824561	0.915161	0.840616	0.914671	0.914176
LASSO	RF	3230	0.982846	0.932035	0.816735	0.912151	0.834708	0.910539	0.910922
LASSO	RF	3240	0.983871	0.933333	0.823113	0.914614	0.839393	0.913439	0.913419
LASSO	RF	3250	0.984833	0.939827	0.836963	0.922003	0.853347	0.920541	0.920947
LASSO	RF	3260	0.988922	0.937473	0.833236	0.920088	0.849883	0.919877	0.919139
LASSO	RF	3270	0.98583	0.934571	0.827709	0.916804	0.843413	0.916037	0.915572
LASSO	RF	3280	0.983806	0.934199	0.824706	0.915435	0.840882	0.914237	0.914334
LASSO	RF	3290	0.987903	0.936621	0.83166	0.919267	0.848194	0.918728	0.918088
LASSO	RF	3300	0.986882	0.933852	0.824364	0.915709	0.841411	0.915033	0.914456
LASSO	RF	3310	0.986908	0.934202	0.825731	0.915982	0.84214	0.915614	0.915009
LASSO	RF	3320	0.985859	0.93397	0.824971	0.915435	0.841072	0.914933	0.914537
LASSO	RF	3330	0.988945	0.936632	0.828152	0.918446	0.846794	0.91791	0.917383
LASSO	RF	3340	0.983838	0.934515	0.823182	0.915435	0.840869	0.913845	0.914164
LASSO	RF	3350	0.983838	0.937351	0.832845	0.919267	0.848225	0.918011	0.918274
LASSO	RF	3360	0.985915	0.934345	0.824014	0.915709	0.841541	0.914758	0.914544
LASSO	RF	3370	0.987928	0.937554	0.831962	0.919814	0.849332	0.919148	0.918743
LASSO	RF	3380	0.983773	0.93316	0.824014	0.914614	0.83927	0.913649	0.913517
LASSO	RF	3390	0.98994	0.934896	0.825322	0.916804	0.843675	0.916719	0.915754
LASSO	RF	3400	0.986882	0.937662	0.835592	0.920635	0.850786	0.920045	0.919551
LASSO	RF	3410	0.9889	0.934632	0.826164	0.916804	0.843525	0.916565	0.915653
LASSO	RF	3420	0.986882	0.93498	0.826776	0.916804	0.843571	0.916213	0.915743
LASSO	RF	3430	0.985859	0.934114	0.828638	0.91653	0.843037	0.916204	0.915518
LASSO	RF	3440	0.984955	0.936374	0.828839	0.917898	0.845821	0.916723	0.916845
LASSO	RF	3450	0.986855	0.936401	0.829439	0.918172	0.846194	0.917565	0.917268
LASSO	RF	3460	0.984894	0.936374	0.831579	0.918446	0.846791	0.917616	0.917504
LASSO	RF	3470	0.990937	0.933565	0.823874	0.915709	0.841612	0.916125	0.914712
LASSO	RF	3480	0.985915	0.936106	0.828521	0.917898	0.84567	0.916847	0.916733
LASSO	RF	3490	0.986882	0.935351	0.826241	0.917077	0.844013	0.916158	0.915843
LASSO	RF	3500	0.984894	0.936456	0.828638	0.917898	0.8457	0.916663	0.91684
LASSO	RF	3510	0.984833	0.933449	0.822978	0.914614	0.839405	0.913753	0.913589
LASSO	RF	3520	0.989919	0.934023	0.818832	0.915161	0.840342	0.914258	0.913631
LASSO	RF	3530	0.987903	0.937432	0.832057	0.919814	0.849252	0.919131	0.918687
LASSO	RF	3540	0.987952	0.934689	0.822275	0.915982	0.842032	0.914972	0.914613
LASSO	RF	3550	0.984894	0.932236	0.816038	0.912425	0.83527	0.911056	0.911157
LASSO	RF	3560	0.98994	0.932262	0.819672	0.913793	0.838009	0.913958	0.912746
LASSO	RF	3570	0.989919	0.9357	0.823807	0.917077	0.844067	0.916475	0.915881
LASSO	RF	3580	0.986882	0.934608	0.826138	0.916256	0.842649	0.915876	0.915356
LASSO	RF	3590	0.985859	0.936984	0.833333	0.919267	0.848329	0.918725	0.918441
LASSO	RF	3600	0.988922	0.936999	0.830189	0.919267	0.848232	0.918703	0.918104
LASSO	RF	3610	0.990955	0.937135	0.828979	0.91954	0.848744	0.919023	0.918171
LASSO	RF	3620	0.988922	0.936902	0.833042	0.91954	0.848958	0.919622	0.918737
LASSO	RF	3630	0.987928	0.935093	0.823877	0.91653	0.843045	0.915633	0.91525
LASSO	RF	3640	0.985915	0.936198	0.831184	0.918446	0.846778	0.917766	0.917438
LASSO	RF	3650	0.987903	0.934519	0.826291	0.91653	0.843087	0.916238	0.915478
LASSO	RF	3660	0.984955	0.938705	0.83353	0.920635	0.850904	0.919063	0.919432
LASSO	RF	3670	0.986935	0.935875	0.828521	0.917898	0.845694	0.91711	0.916729
LASSO	RF	3680	0.987903	0.936078	0.827748	0.917898	0.845651	0.917243	0.916799
LASSO	RF	3690	0.988922	0.938298	0.833726	0.920909	0.851343	0.920316	0.91977
LASSO	RF	3700	0.987928	0.937093	0.83216	0.91954	0.84883	0.91906	0.918506
LASSO	RF	3710	0.988922	0.937622	0.835473	0.920635	0.850966	0.920672	0.919775
LASSO	RF	3720	0.985915	0.939157	0.838785	0.922003	0.853553	0.921286	0.921122
LASSO	RF	3730	0.984894	0.937284	0.830278	0.918993	0.847687	0.917485	0.917752
LASSO	RF	3740	0.988945	0.936087	0.828955	0.918172	0.84636	0.917996	0.917241
LASSO	RF	3750	0.9889	0.943019	0.850494	0.927477	0.863874	0.927471	0.926774
LASSO	RF	3760	0.987854	0.937054	0.834414	0.920088	0.849684	0.919774	0.919019
LASSO	RF	3770	0.9889	0.936374	0.830607	0.918719	0.847278	0.918627	0.917814
LASSO	RF	3780	0.984894	0.937215	0.834112	0.91954	0.848879	0.91874	0.918642
LASSO	RF	3790	0.991952	0.93629	0.830321	0.918993	0.847905	0.919521	0.91811
LASSO	RF	3800	0.987903	0.935875	0.828235	0.917898	0.845644	0.917338	0.916792
LASSO	RF	3810	0.987854	0.935728	0.826368	0.917351	0.844506	0.91665	0.91624
LASSO	RF	3820	0.986908	0.938395	0.835191	0.920909	0.851401	0.920165	0.919911
LASSO	RF	3830	0.986855	0.938084	0.835664	0.920635	0.850888	0.920201	0.919826
LASSO	RF	3840	0.985859	0.93731	0.834107	0.91954	0.848942	0.919092	0.918831
LASSO	RF	3850	0.987903	0.93582	0.825117	0.917077	0.844123	0.91628	0.915999
LASSO	RF	3860	0.986882	0.934519	0.825806	0.916256	0.842553	0.915736	0.91522
LASSO	RF	3870	0.98583	0.938245	0.832845	0.920088	0.849733	0.918973	0.9191
LASSO	RF	3880	0.984894	0.938882	0.837155	0.921456	0.852408	0.92031	0.920416
LASSO	RF	3890	0.986855	0.938095	0.835786	0.920909	0.851272	0.920245	0.919863
LASSO	RF	3900	0.983806	0.93533	0.827103	0.91653	0.843065	0.915413	0.915619
LASSO	RF	3910	0.982846	0.935856	0.830035	0.917351	0.844764	0.916245	0.916527
LASSO	RF	3920	0.987903	0.936659	0.830012	0.918719	0.847246	0.918191	0.917711
LASSO	RF	3930	0.987903	0.936933	0.827995	0.918719	0.847127	0.917611	0.91739
LASSO	RF	3940	0.982776	0.938015	0.837727	0.920635	0.850761	0.919506	0.919728
LASSO	RF	3950	0.983871	0.938068	0.833922	0.920088	0.849777	0.918621	0.918985
LASSO	RF	3960	0.985859	0.936649	0.826934	0.917898	0.845554	0.916481	0.916676
LASSO	RF	3970	0.986882	0.939289	0.841056	0.922824	0.854979	0.922409	0.921889
LASSO	RF	3980	0.987903	0.938776	0.837427	0.92173	0.85297	0.921369	0.920827
LASSO	RF	3990	0.984864	0.934433	0.824079	0.915435	0.841063	0.914459	0.914472
LASSO	RF	4000	0.985915	0.935931	0.826446	0.917351	0.844614	0.916098	0.91612
LASSO	RF	4010	0.988922	0.936014	0.827709	0.918172	0.846121	0.917548	0.916889
LASSO	RF	4020	0.987952	0.938325	0.832643	0.920635	0.850867	0.91964	0.91939
LASSO	RF	4030	0.985859	0.935867	0.823948	0.916804	0.843449	0.915224	0.915465
LASSO	RF	4040	0.989919	0.934952	0.825117	0.916804	0.843605	0.916663	0.915736
LASSO	RF	4050	0.983871	0.937581	0.834313	0.919814	0.849285	0.918588	0.918778
LASSO	RF	4060	0.987928	0.936023	0.826776	0.917625	0.845199	0.916909	0.916532
LASSO	RF	4070	0.984894	0.939978	0.838824	0.922551	0.854474	0.921232	0.921502
LASSO	RF	4080	0.986908	0.938218	0.833137	0.920361	0.850344	0.919421	0.919302
LASSO	RF	4090	0.983936	0.93394	0.824779	0.915435	0.841041	0.914218	0.914209
LASSO	RF	4100	0.987879	0.935589	0.828354	0.917625	0.845135	0.917274	0.91664
LASSO	RF	4110	0.983838	0.937242	0.832458	0.918993	0.84778	0.917846	0.918112
LASSO	RF	4120	0.987903	0.937081	0.830278	0.919267	0.848184	0.918421	0.918037
LASSO	RF	4130	0.989919	0.936484	0.829125	0.918719	0.847221	0.918509	0.917661
LASSO	RF	4140	0.982811	0.93449	0.826214	0.915709	0.841507	0.914505	0.914746
LASSO	RF	4150	0.985887	0.936511	0.8301	0.918446	0.846687	0.917499	0.917365
LASSO	RF	4160	0.989899	0.938908	0.835488	0.92173	0.852866	0.921432	0.92071
LASSO	RF	4170	0.98583	0.935728	0.828723	0.917625	0.845025	0.91676	0.916536
LASSO	RF	4180	0.987928	0.938961	0.835891	0.92173	0.852911	0.920927	0.920572
LASSO	RF	4190	0.986882	0.935875	0.828924	0.917898	0.845627	0.917227	0.91682
LASSO	RF	4200	0.984864	0.936659	0.831869	0.918719	0.84723	0.917797	0.917747
LASSO	RF	4210	0.985859	0.938411	0.838073	0.921182	0.852024	0.920781	0.920479
LASSO	RF	4220	0.988922	0.935407	0.824437	0.917077	0.84403	0.916255	0.915717
LASSO	RF	4230	0.986882	0.934345	0.824912	0.915982	0.842009	0.915379	0.914895
LASSO	RF	4240	0.980789	0.936253	0.830697	0.917625	0.845111	0.915913	0.916654
LASSO	RF	4250	0.983871	0.937758	0.836364	0.920361	0.850343	0.919331	0.919386
LASSO	RF	4260	0.98994	0.937324	0.831474	0.919814	0.849339	0.919579	0.918756
LASSO	RF	4270	0.980789	0.936879	0.825753	0.917077	0.843974	0.914473	0.915839
LASSO	RF	4280	0.984802	0.937473	0.831848	0.91954	0.848582	0.918041	0.918238
LASSO	RF	4290	0.985915	0.936999	0.831858	0.919267	0.848249	0.918258	0.918099
LASSO	RF	4300	0.983806	0.939164	0.835979	0.921182	0.85178	0.91965	0.920156
LASSO	RF	4310	0.987928	0.936632	0.832356	0.919267	0.84833	0.918972	0.918267
LASSO	RF	4320	0.985887	0.936566	0.830878	0.918719	0.847178	0.917777	0.917588
LASSO	RF	4330	0.984833	0.936336	0.828924	0.917898	0.84558	0.916698	0.916826
LASSO	RF	4340	0.983838	0.937269	0.833431	0.919267	0.848277	0.918179	0.918366
LASSO	RF	4350	0.984833	0.934288	0.827869	0.916256	0.842532	0.915663	0.915299
LASSO	RF	4360	0.981744	0.937716	0.8351	0.919814	0.849128	0.918187	0.918763
LASSO	RF	4370	0.990955	0.933679	0.819477	0.915161	0.84043	0.914704	0.913716
LASSO	RF	4380	0.984864	0.938202	0.833629	0.920361	0.850233	0.918898	0.919132
LASSO	RF	4390	0.979757	0.937108	0.832841	0.918719	0.847069	0.916569	0.917565
LASSO	RF	4400	0.986882	0.939282	0.840883	0.922551	0.854616	0.922349	0.921842
LASSO	RF	4410	0.979757	0.937242	0.833819	0.918719	0.847235	0.916939	0.917886
LASSO	RF	4420	0.986855	0.936511	0.829812	0.918446	0.846639	0.917726	0.917427
LASSO	RF	4430	0.982776	0.936189	0.830389	0.917898	0.845515	0.916451	0.91681
LASSO	RF	4440	0.984864	0.936484	0.829812	0.918172	0.846169	0.917053	0.917138
LASSO	RF	4450	0.984833	0.93394	0.824912	0.915435	0.840923	0.914562	0.914364
LASSO	RF	4460	0.986882	0.937554	0.831672	0.91954	0.848766	0.918703	0.91853
LASSO	RF	4470	0.985859	0.937838	0.835979	0.920635	0.850787	0.919892	0.919614
LASSO	RF	4480	0.985887	0.936078	0.8301	0.918172	0.846169	0.917355	0.917096
LASSO	RF	4490	0.986855	0.938	0.831953	0.920088	0.849676	0.918936	0.918871
LASSO	RF	4500	0.984864	0.939341	0.839506	0.922277	0.853918	0.921237	0.921269
LASSO	RF	4510	0.978766	0.934111	0.824852	0.914888	0.839801	0.912577	0.913627
LASSO	RF	4520	0.985859	0.936824	0.831368	0.918993	0.847646	0.918017	0.917863
LASSO	RF	4530	0.986855	0.936097	0.827504	0.917898	0.845507	0.916819	0.916609
LASSO	RF	4540	0.98583	0.935491	0.824926	0.916804	0.843399	0.915416	0.915465
LASSO	RF	4550	0.98583	0.935121	0.826651	0.916804	0.843449	0.915867	0.915656
LASSO	RF	4560	0.983871	0.937324	0.832845	0.919267	0.848272	0.918013	0.918261
LASSO	RF	4570	0.983806	0.934515	0.826934	0.916256	0.842393	0.915085	0.915072
LASSO	RF	4580	0.98583	0.937459	0.831077	0.919267	0.848138	0.918122	0.918183
LASSO	RF	4590	0.981781	0.937378	0.832845	0.918993	0.84766	0.917335	0.918009
LASSO	RF	4600	0.982811	0.933564	0.822144	0.91434	0.838816	0.91284	0.913181
LASSO	RF	4610	0.981744	0.933709	0.822978	0.91434	0.838811	0.91281	0.913328
LASSO	RF	4620	0.982915	0.934401	0.824085	0.915435	0.841008	0.9138	0.914187
LASSO	RF	4630	0.986908	0.936189	0.829787	0.918446	0.846654	0.917628	0.917228
LASSO	RF	4640	0.984833	0.939341	0.839695	0.922277	0.853887	0.92129	0.92131
LASSO	RF	4650	0.981818	0.933304	0.825656	0.914614	0.839534	0.913593	0.913739
LASSO	RF	4660	0.980789	0.939387	0.841492	0.922003	0.853471	0.920556	0.921224
LASSO	RF	4670	0.984833	0.932958	0.821239	0.914067	0.838274	0.91301	0.912862
LASSO	RF	4680	0.982811	0.935931	0.826368	0.916804	0.843492	0.915037	0.915677
LASSO	RF	4690	0.98075	0.935875	0.826979	0.91653	0.842973	0.914535	0.91551
LASSO	RF	4700	0.978766	0.939138	0.837838	0.920909	0.851289	0.918581	0.919904
LASSO	RF	4710	0.983871	0.93443	0.823599	0.915435	0.840942	0.913967	0.914217
LASSO	RF	4720	0.97868	0.933679	0.822904	0.914067	0.838173	0.911755	0.912874
LASSO	RF	4730	0.9889	0.935211	0.826087	0.917077	0.844081	0.916733	0.915994
LASSO	RF	4740	0.980671	0.938935	0.841242	0.92173	0.852749	0.920283	0.920866
LASSO	RF	4750	0.987903	0.935407	0.825133	0.917077	0.844012	0.916148	0.915747
LASSO	RF	4760	0.981744	0.934056	0.827103	0.915435	0.840944	0.914301	0.914548
LASSO	RF	4770	0.979757	0.936879	0.829988	0.917898	0.845515	0.915541	0.916728
LASSO	RF	4780	0.984864	0.935867	0.827995	0.917625	0.845026	0.916242	0.916313
LASSO	RF	4790	0.984833	0.941202	0.843275	0.924193	0.857558	0.923103	0.923335
LASSO	RF	4800	0.982741	0.936566	0.83216	0.918446	0.846548	0.917156	0.91747
LASSO	RF	4810	0.980789	0.933825	0.825731	0.914888	0.839965	0.913448	0.91394
LASSO	RF	4820	0.987879	0.936078	0.829125	0.918172	0.846137	0.917694	0.917131
LASSO	RF	4830	0.98583	0.933709	0.82277	0.914888	0.839879	0.914103	0.913836
LASSO	RF	4840	0.984833	0.936005	0.824791	0.917077	0.843927	0.91521	0.915616
LASSO	RF	4850	0.986855	0.932728	0.821934	0.91434	0.8388	0.913839	0.913164
LASSO	RF	4860	0.980827	0.933131	0.820755	0.913519	0.837293	0.911571	0.912304
LASSO	RF	4870	0.983838	0.938378	0.836385	0.920909	0.851266	0.919534	0.919772
LASSO	RF	4880	0.980827	0.935728	0.830189	0.917351	0.844556	0.915581	0.91621
LASSO	RF	4890	0.983871	0.934773	0.825623	0.916256	0.842449	0.914756	0.914922
LASSO	RF	4900	0.982776	0.936023	0.832749	0.918172	0.846126	0.917182	0.917281
LASSO	RF	4910	0.984833	0.938042	0.833823	0.920088	0.849741	0.918899	0.919076
LASSO	RF	4920	0.983773	0.935519	0.8273	0.917077	0.843879	0.91553	0.915779
LASSO	RF	4930	0.987879	0.935867	0.826319	0.917625	0.845008	0.916688	0.916317
LASSO	RF	4940	0.986882	0.934575	0.824221	0.915982	0.842	0.915226	0.91487
LASSO	RF	4950	0.984802	0.936023	0.830409	0.917898	0.845608	0.917078	0.916989
LASSO	RF	4960	0.986855	0.937284	0.831858	0.91954	0.848657	0.918666	0.918404
LASSO	RF	4970	0.983806	0.935986	0.826651	0.917077	0.843968	0.915481	0.915916
LASSO	RF	4980	0.983806	0.937217	0.830861	0.918993	0.847563	0.917294	0.917703
LASSO	RF	4990	0.984894	0.938538	0.834327	0.920909	0.851296	0.919253	0.919514
LASSO	RF	5000	0.984864	0.936501	0.82869	0.918172	0.846069	0.916685	0.916876
LightGBM	DT	10	0.976977	0.92496	0.822972	0.905583	0.830181	0.908303	0.90725
LightGBM	DT	20	0.971316	0.929908	0.836559	0.911877	0.840165	0.912594	0.912851
LightGBM	DT	30	0.982143	0.93429	0.841934	0.917625	0.849592	0.919456	0.918355
LightGBM	DT	40	0.971087	0.928315	0.829984	0.909414	0.834269	0.909795	0.910233
LightGBM	DT	50	0.971888	0.931844	0.839412	0.914067	0.842296	0.914381	0.914824
LightGBM	DT	60	0.976048	0.923765	0.817239	0.904215	0.824273	0.905684	0.904988
LightGBM	DT	70	0.976884	0.933333	0.83508	0.914888	0.842762	0.915099	0.915376
LightGBM	DT	80	0.96988	0.92532	0.82245	0.905309	0.826964	0.905883	0.906377
LightGBM	DT	90	0.973027	0.93158	0.82967	0.911877	0.837755	0.911426	0.912446
LightGBM	DT	100	0.975075	0.930834	0.832693	0.912425	0.838986	0.912868	0.912999
LightGBM	DT	110	0.977956	0.93363	0.834066	0.914888	0.843172	0.915217	0.91546
LightGBM	DT	120	0.973081	0.918495	0.804785	0.897373	0.812045	0.898787	0.898285
LightGBM	DT	130	0.979104	0.928715	0.829322	0.910783	0.836279	0.91238	0.911414
LightGBM	DT	140	0.973241	0.9279	0.825968	0.908593	0.832687	0.909036	0.909292
LightGBM	DT	150	0.968064	0.918326	0.803484	0.896278	0.809874	0.896625	0.897178
LightGBM	DT	160	0.974104	0.923659	0.813915	0.903394	0.82186	0.903893	0.903848
LightGBM	DT	170	0.974	0.920783	0.805954	0.899562	0.814715	0.900246	0.900113
LightGBM	DT	180	0.974052	0.931652	0.829132	0.912425	0.837485	0.911612	0.9125
LightGBM	DT	190	0.972973	0.924794	0.817287	0.904488	0.824388	0.905018	0.905217
LightGBM	DT	200	0.972112	0.924355	0.823148	0.905309	0.827185	0.906538	0.906253
LightGBM	DT	210	0.968781	0.922011	0.811957	0.900657	0.817596	0.900916	0.901623
LightGBM	DT	220	0.971087	0.920649	0.811739	0.900657	0.81654	0.901158	0.90104
LightGBM	DT	230	0.98004	0.923248	0.813915	0.903941	0.822772	0.905734	0.904404
LightGBM	DT	240	0.963111	0.919805	0.802903	0.897099	0.80933	0.895273	0.897277
LightGBM	DT	250	0.969031	0.920319	0.799329	0.897373	0.809658	0.896226	0.897535
LightGBM	DT	260	0.972112	0.915021	0.792432	0.89272	0.801524	0.893188	0.892992
LightGBM	DT	270	0.976	0.921023	0.801986	0.899015	0.813659	0.89967	0.89957
LightGBM	DT	280	0.968254	0.916204	0.791782	0.89272	0.801916	0.89208	0.893041
LightGBM	DT	290	0.968254	0.918413	0.796031	0.89491	0.806556	0.894233	0.895444
LightGBM	DT	300	0.972919	0.913509	0.790137	0.890805	0.798909	0.892188	0.891606
LightGBM	DT	310	0.969277	0.918799	0.796009	0.895457	0.80716	0.894695	0.895818
LightGBM	DT	320	0.968064	0.923588	0.80737	0.901204	0.816891	0.899674	0.901387
LightGBM	DT	330	0.951533	0.912054	0.792515	0.887794	0.793765	0.885367	0.888362
LightGBM	DT	340	0.973081	0.917553	0.795315	0.895183	0.805863	0.895316	0.895396
LightGBM	DT	350	0.969215	0.920098	0.803097	0.89792	0.811779	0.89747	0.89834
LightGBM	DT	360	0.968064	0.9165	0.797796	0.894089	0.80476	0.89412	0.894661
LightGBM	DT	370	0.973134	0.921882	0.809126	0.901204	0.817276	0.901381	0.901448
LightGBM	DT	380	0.969154	0.914756	0.790055	0.891352	0.799638	0.891322	0.891846
LightGBM	DT	390	0.964215	0.921878	0.804865	0.898741	0.813287	0.896986	0.899191
LightGBM	DT	400	0.972277	0.91539	0.789972	0.892447	0.801253	0.892546	0.892645
LightGBM	DT	410	0.976096	0.916278	0.791782	0.893815	0.803725	0.894719	0.894158
LightGBM	DT	420	0.97	0.916796	0.805108	0.896552	0.808581	0.897301	0.896889
LightGBM	DT	430	0.967033	0.917872	0.800441	0.895457	0.807186	0.895115	0.896015
LightGBM	DT	440	0.967229	0.919376	0.799558	0.896278	0.808885	0.895388	0.89676
LightGBM	DT	450	0.971888	0.916	0.794702	0.893541	0.80329	0.894197	0.894121
LightGBM	DT	460	0.964143	0.91711	0.797991	0.894362	0.804351	0.893081	0.894552
LightGBM	DT	470	0.969154	0.916181	0.799565	0.894089	0.806232	0.894967	0.895043
LightGBM	DT	480	0.969154	0.916315	0.795328	0.893815	0.803646	0.893599	0.894095
LightGBM	DT	490	0.973027	0.912328	0.785438	0.889163	0.795515	0.890264	0.889745
LightGBM	DT	500	0.975174	0.912343	0.788409	0.889984	0.798173	0.891975	0.890771
LightGBM	DT	510	0.965795	0.914566	0.796286	0.891899	0.801062	0.892216	0.892785
LightGBM	DT	520	0.966068	0.918811	0.798665	0.895731	0.807035	0.894515	0.896034
LightGBM	DT	530	0.967936	0.915345	0.792144	0.891626	0.800883	0.891808	0.892553
LightGBM	DT	540	0.969031	0.915652	0.792179	0.89272	0.80107	0.892287	0.892901
LightGBM	DT	550	0.961194	0.917975	0.797753	0.894636	0.804425	0.892307	0.894628
LightGBM	DT	560	0.97	0.920988	0.811019	0.900383	0.816276	0.900669	0.900926
LightGBM	DT	570	0.96988	0.908727	0.784615	0.886152	0.790017	0.887741	0.886882
LightGBM	DT	580	0.977069	0.916611	0.79646	0.895183	0.806513	0.896713	0.895635
LightGBM	DT	590	0.973081	0.92407	0.814774	0.903667	0.822446	0.903975	0.904172
LightGBM	DT	600	0.961039	0.910378	0.781879	0.885878	0.788294	0.884432	0.886034
LightGBM	DT	610	0.970238	0.921398	0.804865	0.899288	0.814402	0.898834	0.899716
LightGBM	DT	620	0.962227	0.919269	0.79868	0.895183	0.80714	0.893392	0.895796
LightGBM	DT	630	0.966203	0.917924	0.799331	0.895457	0.806566	0.894486	0.895664
LightGBM	DT	640	0.967229	0.925539	0.813541	0.903667	0.822135	0.902103	0.903984
LightGBM	DT	650	0.973081	0.913256	0.784964	0.88971	0.796448	0.890434	0.890213
LightGBM	DT	660	0.968254	0.911857	0.785792	0.888068	0.794763	0.888634	0.888888
LightGBM	DT	670	0.968	0.912312	0.787453	0.888342	0.795822	0.889255	0.889539
LightGBM	DT	680	0.967033	0.920854	0.80597	0.898741	0.813028	0.897952	0.899209
LightGBM	DT	690	0.956784	0.918004	0.796712	0.892994	0.802839	0.8905	0.89379
LightGBM	DT	700	0.962302	0.91316	0.790393	0.889163	0.796881	0.888618	0.890002
LightGBM	DT	710	0.966068	0.914146	0.787845	0.889984	0.796945	0.889353	0.890508
LightGBM	DT	720	0.961194	0.914108	0.790492	0.889984	0.797065	0.888598	0.890463
LightGBM	DT	730	0.968	0.913024	0.788377	0.889436	0.796505	0.8898	0.890206
LightGBM	DT	740	0.972973	0.913955	0.795392	0.892447	0.80195	0.894107	0.893169
LightGBM	DT	750	0.96994	0.918127	0.798669	0.895731	0.807045	0.895579	0.896139
LightGBM	DT	760	0.963184	0.917169	0.801535	0.894636	0.806367	0.893963	0.89532
LightGBM	DT	770	0.968844	0.912539	0.780994	0.887247	0.792541	0.887459	0.888224
LightGBM	DT	780	0.966967	0.916482	0.792474	0.89272	0.801702	0.891974	0.893205
LightGBM	DT	790	0.961039	0.914794	0.792494	0.890805	0.798501	0.889443	0.891355
LightGBM	DT	800	0.96994	0.919219	0.796009	0.895731	0.807088	0.895056	0.896169
LightGBM	DT	810	0.971087	0.918186	0.798008	0.895731	0.80748	0.89576	0.896171
LightGBM	DT	820	0.968064	0.917799	0.794717	0.894089	0.804855	0.893527	0.894718
LightGBM	DT	830	0.966	0.915571	0.794942	0.892447	0.801811	0.892171	0.89311
LightGBM	DT	840	0.964	0.909294	0.779791	0.88451	0.787268	0.884362	0.885257
LightGBM	DT	850	0.972167	0.921029	0.80602	0.899836	0.814671	0.899739	0.900032
LightGBM	DT	860	0.964072	0.913739	0.788717	0.88971	0.796345	0.888843	0.890196
LightGBM	DT	870	0.969154	0.92	0.79756	0.896552	0.808925	0.895571	0.896923
LightGBM	DT	880	0.975124	0.91352	0.78884	0.890805	0.799515	0.892495	0.891599
LightGBM	DT	890	0.964356	0.905914	0.778626	0.882047	0.784043	0.882965	0.882926
LightGBM	DT	900	0.97012	0.912928	0.786903	0.88971	0.796178	0.889984	0.890077
LightGBM	DT	910	0.968	0.911161	0.789934	0.888615	0.795195	0.889698	0.889429
LightGBM	DT	920	0.976143	0.916685	0.792893	0.894362	0.804843	0.89524	0.894687
LightGBM	DT	930	0.963928	0.910878	0.784506	0.886426	0.791307	0.886437	0.887377
LightGBM	DT	940	0.964965	0.91487	0.78895	0.890531	0.797792	0.889595	0.891075
LightGBM	DT	950	0.957916	0.908643	0.791757	0.885878	0.790898	0.886105	0.886934
LightGBM	DT	960	0.963855	0.918775	0.79402	0.894089	0.804033	0.892217	0.894579
LightGBM	DT	970	0.957468	0.915619	0.802825	0.892994	0.804577	0.891971	0.893892
LightGBM	DT	980	0.97012	0.916982	0.79735	0.894636	0.805693	0.894817	0.895133
LightGBM	DT	990	0.957299	0.911319	0.779923	0.885057	0.788284	0.882847	0.88563
LightGBM	DT	1000	0.972112	0.917924	0.800668	0.896552	0.808573	0.896901	0.896796
LightGBM	DT	1010	0.97006	0.915405	0.796031	0.893268	0.803198	0.893832	0.893826
LightGBM	DT	1020	0.95825	0.911364	0.784421	0.886152	0.790752	0.884679	0.886883
LightGBM	DT	1030	0.966135	0.913354	0.791895	0.890257	0.798348	0.890461	0.891012
LightGBM	DT	1040	0.963403	0.913121	0.787548	0.888615	0.796003	0.888024	0.889436
LightGBM	DT	1050	0.965243	0.914172	0.782366	0.888889	0.794375	0.88726	0.889078
LightGBM	DT	1060	0.957468	0.907871	0.77589	0.881773	0.783107	0.88041	0.882534
LightGBM	DT	1070	0.962889	0.91232	0.787375	0.888342	0.793447	0.887528	0.888827
LightGBM	DT	1080	0.959366	0.916333	0.795568	0.892447	0.801648	0.890422	0.892828
LightGBM	DT	1090	0.961424	0.902937	0.765795	0.876574	0.774174	0.876719	0.877558
LightGBM	DT	1100	0.96627	0.90905	0.775599	0.883415	0.786541	0.88364	0.884396
LightGBM	DT	1110	0.967099	0.913053	0.789823	0.889984	0.796906	0.889992	0.890452
LightGBM	DT	1120	0.966337	0.913169	0.788858	0.889984	0.796699	0.889455	0.890185
LightGBM	DT	1130	0.954183	0.903846	0.766376	0.8763	0.772985	0.874802	0.877274
LightGBM	DT	1140	0.974155	0.909698	0.777409	0.885878	0.789397	0.887087	0.886315
LightGBM	DT	1150	0.967229	0.91689	0.798904	0.894362	0.806025	0.894341	0.895059
LightGBM	DT	1160	0.968317	0.910674	0.784615	0.887247	0.792851	0.887869	0.887877
LightGBM	DT	1170	0.969277	0.91804	0.800442	0.896004	0.808396	0.89592	0.896426
LightGBM	DT	1180	0.970356	0.910798	0.784421	0.887521	0.793629	0.888525	0.888185
LightGBM	DT	1190	0.963928	0.907593	0.776251	0.882594	0.783513	0.882591	0.883331
LightGBM	DT	1200	0.972277	0.909253	0.775805	0.885057	0.787921	0.885778	0.885392
LightGBM	DT	1210	0.964895	0.906577	0.77218	0.880952	0.780789	0.881217	0.881843
LightGBM	DT	1220	0.963257	0.908149	0.785368	0.88451	0.789819	0.885592	0.885803
LightGBM	DT	1230	0.965585	0.912908	0.786542	0.888889	0.795936	0.888345	0.889357
LightGBM	DT	1240	0.96627	0.906292	0.773377	0.8815	0.782043	0.88198	0.882145
LightGBM	DT	1250	0.962525	0.905728	0.767017	0.87931	0.777809	0.878423	0.879736
LightGBM	DT	1260	0.960239	0.914541	0.79476	0.890805	0.799781	0.889847	0.89164
LightGBM	DT	1270	0.967164	0.915813	0.792057	0.892173	0.801295	0.891678	0.892716
LightGBM	DT	1280	0.958167	0.910105	0.783086	0.885057	0.788513	0.883786	0.885765
LightGBM	DT	1290	0.960552	0.910992	0.782222	0.886152	0.79008	0.884589	0.886431
LightGBM	DT	1300	0.963111	0.91185	0.787281	0.887794	0.793651	0.887414	0.888543
LightGBM	DT	1310	0.974257	0.914222	0.785597	0.890257	0.799065	0.891359	0.891127
LightGBM	DT	1320	0.967294	0.91019	0.780807	0.885605	0.790514	0.886097	0.88651
LightGBM	DT	1330	0.974975	0.906732	0.774755	0.882868	0.78509	0.885487	0.883942
LightGBM	DT	1340	0.973134	0.91602	0.788827	0.89272	0.801277	0.892661	0.892874
LightGBM	DT	1350	0.962451	0.920543	0.798669	0.896278	0.808792	0.893888	0.896615
LightGBM	DT	1360	0.962302	0.9134	0.776471	0.8867	0.790069	0.884057	0.886764
LightGBM	DT	1370	0.966068	0.911437	0.782561	0.886973	0.79148	0.886689	0.887543
LightGBM	DT	1380	0.967229	0.913739	0.790904	0.890805	0.798412	0.890624	0.891159
LightGBM	DT	1390	0.966203	0.92008	0.796639	0.896278	0.807719	0.894307	0.896346
LightGBM	DT	1400	0.961424	0.913287	0.792803	0.88971	0.798174	0.889171	0.890548
LightGBM	DT	1410	0.971944	0.913904	0.793388	0.891899	0.800501	0.893079	0.892509
LightGBM	DT	1420	0.95825	0.900202	0.768313	0.874932	0.771242	0.875588	0.876041
LightGBM	DT	1430	0.960317	0.914794	0.793352	0.891078	0.799066	0.889488	0.891465
LightGBM	DT	1440	0.968379	0.912716	0.780022	0.888068	0.792696	0.887039	0.888034
LightGBM	DT	1450	0.972056	0.912686	0.786704	0.88971	0.796206	0.890482	0.890143
LightGBM	DT	1460	0.962	0.910511	0.783799	0.885878	0.790101	0.885437	0.886714
LightGBM	DT	1470	0.963403	0.916759	0.790179	0.892173	0.80067	0.890113	0.892332
LightGBM	DT	1480	0.974206	0.918304	0.803297	0.897373	0.811379	0.898602	0.897957
LightGBM	DT	1490	0.959041	0.911968	0.786813	0.887247	0.792324	0.885941	0.887947
LightGBM	DT	1500	0.964286	0.910953	0.784292	0.886973	0.79163	0.88651	0.88742
LightGBM	DT	1510	0.971144	0.916164	0.797814	0.894089	0.80566	0.895041	0.894878
LightGBM	DT	1520	0.963184	0.92156	0.813688	0.900109	0.817286	0.899477	0.901
LightGBM	DT	1530	0.960159	0.906124	0.778142	0.8815	0.782439	0.881475	0.882366
LightGBM	DT	1540	0.956349	0.909699	0.779063	0.883689	0.785922	0.881704	0.884287
LightGBM	DT	1550	0.964215	0.9037	0.770925	0.879037	0.777276	0.879613	0.879661
LightGBM	DT	1560	0.971316	0.914808	0.794264	0.89272	0.802641	0.893462	0.893197
LightGBM	DT	1570	0.97012	0.909253	0.779549	0.885331	0.788915	0.886307	0.886009
LightGBM	DT	1580	0.961194	0.904399	0.775311	0.879584	0.779949	0.880301	0.880748
LightGBM	DT	1590	0.971087	0.915126	0.792952	0.892447	0.801832	0.893055	0.893044
LightGBM	DT	1600	0.967033	0.909213	0.784399	0.885605	0.790689	0.886882	0.886742
LightGBM	DT	1610	0.960883	0.903574	0.777658	0.87931	0.779832	0.880705	0.880765
LightGBM	DT	1620	0.964286	0.912021	0.785597	0.887521	0.793917	0.887302	0.8884
LightGBM	DT	1630	0.970971	0.910348	0.783562	0.886973	0.791957	0.888294	0.88778
LightGBM	DT	1640	0.954865	0.908363	0.777961	0.882321	0.782746	0.880396	0.882987
LightGBM	DT	1650	0.961271	0.909295	0.77856	0.883415	0.787104	0.883042	0.884586
LightGBM	DT	1660	0.965174	0.917427	0.796685	0.894089	0.80469	0.893095	0.894572
LightGBM	DT	1670	0.966135	0.913372	0.783574	0.888615	0.794154	0.887694	0.888998
LightGBM	DT	1680	0.964072	0.915247	0.7974	0.892173	0.802809	0.892239	0.893243
LightGBM	DT	1690	0.964286	0.909335	0.782324	0.885057	0.789392	0.885315	0.885938
LightGBM	DT	1700	0.963111	0.904837	0.773118	0.87931	0.780101	0.880355	0.880748
LightGBM	DT	1710	0.972277	0.914974	0.787012	0.891078	0.799754	0.891421	0.891667
LightGBM	DT	1720	0.958084	0.916462	0.798019	0.89272	0.80233	0.890855	0.89333
LightGBM	DT	1730	0.964356	0.915593	0.790646	0.891626	0.799779	0.890198	0.891853
LightGBM	DT	1740	0.963111	0.919098	0.797305	0.895457	0.805888	0.893171	0.895477
LightGBM	DT	1750	0.965174	0.91011	0.786102	0.886426	0.792217	0.887129	0.887459
LightGBM	DT	1760	0.964286	0.919039	0.805987	0.897373	0.810644	0.896437	0.897713
LightGBM	DT	1770	0.973027	0.911319	0.779549	0.886973	0.791769	0.887965	0.887687
LightGBM	DT	1780	0.966135	0.920169	0.806862	0.898467	0.812589	0.897722	0.898879
LightGBM	DT	1790	0.970297	0.910022	0.777655	0.885605	0.789223	0.885991	0.886049
LightGBM	DT	1800	0.962076	0.905745	0.776216	0.880679	0.781941	0.881346	0.881924
LightGBM	DT	1810	0.967229	0.91283	0.790367	0.88971	0.797566	0.890142	0.890464
LightGBM	DT	1820	0.966203	0.911562	0.779923	0.886426	0.790749	0.885896	0.886996
LightGBM	DT	1830	0.960883	0.9101	0.779623	0.884784	0.786862	0.883535	0.885291
LightGBM	DT	1840	0.961194	0.917924	0.797772	0.894362	0.80453	0.892296	0.8946
LightGBM	DT	1850	0.966967	0.912656	0.787479	0.888889	0.795289	0.889034	0.889618
LightGBM	DT	1860	0.973027	0.910145	0.778266	0.885878	0.789901	0.887146	0.886647
LightGBM	DT	1870	0.967099	0.912966	0.78734	0.889436	0.795571	0.889135	0.889795
LightGBM	DT	1880	0.963855	0.906816	0.772999	0.880952	0.781325	0.881224	0.882048
LightGBM	DT	1890	0.963928	0.907194	0.771872	0.8815	0.780841	0.880998	0.882018
LightGBM	DT	1900	0.96627	0.912937	0.791598	0.890257	0.797738	0.890268	0.890699
LightGBM	DT	1910	0.957129	0.905178	0.773319	0.879037	0.77864	0.878542	0.880192
LightGBM	DT	1920	0.964072	0.907308	0.774477	0.882047	0.782689	0.881953	0.882743
LightGBM	DT	1930	0.967164	0.917056	0.796235	0.894089	0.804507	0.893485	0.894504
LightGBM	DT	1940	0.966203	0.911917	0.791197	0.888615	0.797506	0.889772	0.88996
LightGBM	DT	1950	0.96627	0.910591	0.781267	0.886152	0.790462	0.886043	0.886731
LightGBM	DT	1960	0.960239	0.914515	0.78895	0.88971	0.796663	0.887901	0.89021
LightGBM	DT	1970	0.964	0.917569	0.791924	0.893268	0.801751	0.891164	0.893341
LightGBM	DT	1980	0.960239	0.911667	0.779832	0.886152	0.788944	0.883913	0.886225
LightGBM	DT	1990	0.969093	0.915164	0.791621	0.891899	0.800727	0.891959	0.892471
LightGBM	DT	2000	0.956088	0.912617	0.784615	0.8867	0.791372	0.88444	0.887411
LightGBM	DT	2010	0.961424	0.90694	0.774229	0.8815	0.782123	0.880865	0.882093
LightGBM	DT	2020	0.961271	0.917056	0.798226	0.893815	0.804019	0.892184	0.894183
LightGBM	DT	2030	0.965312	0.915209	0.793047	0.891352	0.801445	0.891189	0.89233
LightGBM	DT	2040	0.965035	0.912665	0.785792	0.888068	0.794349	0.887831	0.888949
LightGBM	DT	2050	0.967164	0.915179	0.799781	0.893541	0.804302	0.894041	0.894202
LightGBM	DT	2060	0.962076	0.914286	0.796276	0.891352	0.800249	0.890879	0.892101
LightGBM	DT	2070	0.965174	0.912782	0.794505	0.890531	0.798607	0.89082	0.89116
LightGBM	DT	2080	0.969277	0.912608	0.785794	0.889163	0.795445	0.889226	0.889494
LightGBM	DT	2090	0.968969	0.909659	0.780942	0.885605	0.789486	0.886523	0.886442
LightGBM	DT	2100	0.963111	0.916333	0.795141	0.89272	0.802101	0.891528	0.893236
LightGBM	DT	2110	0.963547	0.910302	0.77697	0.885057	0.787604	0.883606	0.885134
LightGBM	DT	2120	0.967807	0.917277	0.8	0.895183	0.805914	0.895028	0.895644
LightGBM	DT	2130	0.974	0.914515	0.788546	0.891352	0.799647	0.892354	0.891991
LightGBM	DT	2140	0.973241	0.909577	0.775014	0.885057	0.788203	0.885944	0.885532
LightGBM	DT	2150	0.962227	0.908241	0.774834	0.882594	0.783631	0.881767	0.883156
LightGBM	DT	2160	0.958877	0.907782	0.783914	0.883142	0.787037	0.883524	0.884623
LightGBM	DT	2170	0.959285	0.910308	0.782848	0.885331	0.789093	0.884147	0.885986
LightGBM	DT	2180	0.971888	0.9065	0.772527	0.882047	0.782436	0.883638	0.882835
LightGBM	DT	2190	0.962	0.912093	0.787514	0.887794	0.793579	0.887202	0.888599
LightGBM	DT	2200	0.958416	0.907461	0.777112	0.881773	0.783596	0.880996	0.882706
LightGBM	DT	2210	0.963184	0.914528	0.79034	0.890257	0.798203	0.889351	0.890958
LightGBM	DT	2220	0.962	0.908806	0.779716	0.883689	0.786442	0.883508	0.884664
LightGBM	DT	2230	0.97	0.907507	0.776201	0.883142	0.785326	0.884569	0.884095
LightGBM	DT	2240	0.970971	0.911342	0.782755	0.888068	0.792165	0.888356	0.8882
LightGBM	DT	2250	0.962963	0.920133	0.808159	0.898194	0.812136	0.897085	0.898739
LightGBM	DT	2260	0.968191	0.915609	0.791828	0.892173	0.801256	0.891876	0.892674
LightGBM	DT	2270	0.967229	0.904018	0.766612	0.878489	0.776596	0.879286	0.87922
LightGBM	DT	2280	0.962151	0.906417	0.772026	0.880679	0.780182	0.880198	0.881332
LightGBM	DT	2290	0.976096	0.913024	0.785714	0.889984	0.797542	0.891611	0.890663
LightGBM	DT	2300	0.965312	0.917989	0.797149	0.894362	0.806089	0.893483	0.895052
LightGBM	DT	2310	0.965863	0.912965	0.791802	0.889436	0.797874	0.89021	0.890711
LightGBM	DT	2320	0.964072	0.904889	0.769657	0.879584	0.777532	0.879539	0.88007
LightGBM	DT	2330	0.965105	0.906868	0.774086	0.882047	0.782144	0.88202	0.882516
LightGBM	DT	2340	0.97006	0.904476	0.770248	0.880131	0.778999	0.881594	0.880775
LightGBM	DT	2350	0.972919	0.914604	0.789704	0.891352	0.799969	0.892409	0.89218
LightGBM	DT	2360	0.966834	0.9065	0.773202	0.8815	0.781418	0.882179	0.882309
LightGBM	DT	2370	0.962	0.91445	0.788419	0.889984	0.7962	0.88829	0.890281
LightGBM	DT	2380	0.955401	0.90706	0.778936	0.881773	0.782874	0.880466	0.88249
LightGBM	DT	2390	0.964895	0.910674	0.785597	0.8867	0.791753	0.887055	0.887648
LightGBM	DT	2400	0.966203	0.911725	0.785242	0.887794	0.793422	0.887723	0.888392
LightGBM	DT	2410	0.962	0.904879	0.772952	0.879858	0.778581	0.879944	0.880582
LightGBM	DT	2420	0.960159	0.913789	0.791185	0.88971	0.796791	0.888378	0.890293
LightGBM	DT	2430	0.96627	0.90625	0.772527	0.881226	0.781645	0.881682	0.881912
LightGBM	DT	2440	0.961424	0.91739	0.792913	0.89272	0.80231	0.890576	0.893119
LightGBM	DT	2450	0.972973	0.912335	0.786418	0.889163	0.796044	0.890576	0.889981
LightGBM	DT	2460	0.965035	0.911116	0.783278	0.8867	0.791214	0.886476	0.887377
LightGBM	DT	2470	0.969031	0.908889	0.776169	0.88451	0.786113	0.884697	0.884812
LightGBM	DT	2480	0.964	0.910062	0.780837	0.885331	0.788531	0.884966	0.885988
LightGBM	DT	2490	0.972864	0.910308	0.784271	0.887247	0.792541	0.889148	0.888187
LightGBM	DT	2500	0.971144	0.907254	0.782703	0.88451	0.789159	0.887034	0.885676
LightGBM	DT	2510	0.966203	0.913904	0.785833	0.889436	0.796015	0.888647	0.889887
LightGBM	DT	2520	0.960239	0.911161	0.782656	0.885878	0.790196	0.884685	0.886598
LightGBM	DT	2530	0.960159	0.911156	0.786542	0.886973	0.791644	0.885952	0.88753
LightGBM	DT	2540	0.963184	0.909454	0.77685	0.884236	0.785879	0.883163	0.88453
LightGBM	DT	2550	0.958498	0.909499	0.786761	0.885331	0.790703	0.884919	0.886329
LightGBM	DT	2560	0.965243	0.910918	0.782656	0.886426	0.791264	0.886272	0.887131
LightGBM	DT	2570	0.956697	0.910674	0.776266	0.883142	0.785177	0.881212	0.884258
LightGBM	DT	2580	0.974	0.910869	0.781647	0.887521	0.792235	0.888839	0.888051
LightGBM	DT	2590	0.955577	0.911325	0.781078	0.885057	0.788899	0.88266	0.88568
LightGBM	DT	2600	0.966	0.911954	0.780434	0.886973	0.790757	0.886129	0.887336
LightGBM	DT	2610	0.956088	0.907096	0.781947	0.882321	0.784324	0.88171	0.883339
LightGBM	DT	2620	0.972056	0.907792	0.773946	0.883142	0.785178	0.884598	0.884004
LightGBM	DT	2630	0.968781	0.9076	0.768036	0.8815	0.780365	0.881472	0.882
LightGBM	DT	2640	0.966901	0.902967	0.765864	0.877395	0.774336	0.878577	0.878341
LightGBM	DT	2650	0.966469	0.915534	0.791367	0.891899	0.801012	0.891123	0.89228
LightGBM	DT	2660	0.966901	0.911719	0.780595	0.8867	0.790789	0.886405	0.887353
LightGBM	DT	2670	0.956	0.908888	0.772952	0.8815	0.781611	0.87928	0.882249
LightGBM	DT	2680	0.961039	0.910428	0.780649	0.885057	0.788234	0.884038	0.885765
LightGBM	DT	2690	0.96333	0.9125	0.782848	0.887247	0.79274	0.886226	0.887898
LightGBM	DT	2700	0.952191	0.910058	0.776536	0.883142	0.783474	0.879595	0.883326
LightGBM	DT	2710	0.963037	0.90832	0.773026	0.882047	0.782942	0.881461	0.882876
LightGBM	DT	2720	0.963111	0.90735	0.770248	0.880952	0.780575	0.880236	0.881608
LightGBM	DT	2730	0.964215	0.910271	0.78778	0.886973	0.79279	0.887422	0.887836
LightGBM	DT	2740	0.965243	0.91735	0.794183	0.893815	0.803327	0.892259	0.893925
LightGBM	DT	2750	0.968127	0.904826	0.773523	0.880679	0.780819	0.882159	0.881525
LightGBM	DT	2760	0.971202	0.918186	0.798669	0.896004	0.808019	0.896019	0.896348
LightGBM	DT	2770	0.967164	0.908564	0.77735	0.883963	0.786452	0.884359	0.884643
LightGBM	DT	2780	0.958084	0.910222	0.779623	0.88451	0.786639	0.882643	0.884984
LightGBM	DT	2790	0.957746	0.911516	0.786344	0.8867	0.790719	0.885202	0.887376
LightGBM	DT	2800	0.971888	0.903829	0.771429	0.880131	0.778899	0.882382	0.880911
LightGBM	DT	2810	0.959041	0.916223	0.795543	0.892447	0.800773	0.890269	0.89271
LightGBM	DT	2820	0.957214	0.909374	0.782561	0.88451	0.787107	0.88305	0.885054
LightGBM	DT	2830	0.963855	0.909131	0.778266	0.883963	0.786076	0.883751	0.884766
LightGBM	DT	2840	0.969031	0.912117	0.78623	0.888889	0.794449	0.889126	0.889262
LightGBM	DT	2850	0.968	0.910022	0.779978	0.885605	0.789136	0.886	0.886301
LightGBM	DT	2860	0.968127	0.913509	0.785479	0.889163	0.795929	0.889038	0.889818
LightGBM	DT	2870	0.973134	0.917484	0.80044	0.896004	0.808646	0.89702	0.896608
LightGBM	DT	2880	0.971944	0.910882	0.787419	0.888068	0.794922	0.890082	0.889183
LightGBM	DT	2890	0.961039	0.918581	0.797149	0.894089	0.805137	0.892256	0.894836
LightGBM	DT	2900	0.962151	0.907148	0.773304	0.8815	0.781542	0.880868	0.882096
LightGBM	DT	2910	0.963184	0.909942	0.776004	0.883963	0.786349	0.883044	0.884627
LightGBM	DT	2920	0.971144	0.916256	0.795863	0.893541	0.805015	0.894421	0.894461
LightGBM	DT	2930	0.962227	0.91341	0.790879	0.889984	0.796613	0.888839	0.890265
LightGBM	DT	2940	0.968	0.914235	0.789238	0.891078	0.797725	0.890491	0.891166
LightGBM	DT	2950	0.968254	0.913266	0.786777	0.889436	0.796515	0.889432	0.890001
LightGBM	DT	2960	0.957214	0.909132	0.773026	0.881773	0.782681	0.879791	0.882584
LightGBM	DT	2970	0.961424	0.911975	0.784185	0.886973	0.792459	0.885861	0.887637
LightGBM	DT	2980	0.964965	0.91118	0.78295	0.887247	0.790515	0.886365	0.887327
LightGBM	DT	2990	0.957214	0.903399	0.768979	0.877121	0.774503	0.876531	0.878044
LightGBM	DT	3000	0.975075	0.910878	0.78337	0.887794	0.793858	0.889774	0.888623
LightGBM	DT	3010	0.967099	0.911076	0.785479	0.887521	0.792843	0.887885	0.88817
LightGBM	DT	3020	0.964215	0.909415	0.781319	0.885057	0.788581	0.884983	0.885734
LightGBM	DT	3030	0.949698	0.90454	0.762646	0.875753	0.769622	0.872295	0.876185
LightGBM	DT	3040	0.962302	0.914056	0.798035	0.891626	0.801407	0.891464	0.892417
LightGBM	DT	3050	0.963037	0.915231	0.799564	0.89272	0.803223	0.892611	0.893619
LightGBM	DT	3060	0.96008	0.901497	0.757791	0.873563	0.767649	0.873123	0.874534
LightGBM	DT	3070	0.959285	0.911804	0.77968	0.885605	0.789194	0.88359	0.886143
LightGBM	DT	3080	0.970238	0.908163	0.772321	0.883415	0.7843	0.883574	0.883591
LightGBM	DT	3090	0.965035	0.904899	0.767261	0.87931	0.776481	0.879065	0.879625
LightGBM	DT	3100	0.960552	0.904	0.761427	0.876847	0.772608	0.875326	0.877036
LightGBM	DT	3110	0.968781	0.910339	0.784205	0.887247	0.790842	0.887775	0.887632
LightGBM	DT	3120	0.974052	0.912249	0.786344	0.889436	0.796222	0.890882	0.890057
LightGBM	DT	3130	0.965863	0.916204	0.79647	0.893268	0.802829	0.892846	0.893855
LightGBM	DT	3140	0.974257	0.909252	0.773034	0.885057	0.78692	0.885514	0.884988
LightGBM	DT	3150	0.973896	0.914515	0.793407	0.892447	0.801641	0.893939	0.893159
LightGBM	DT	3160	0.962151	0.910591	0.781748	0.885605	0.78942	0.88483	0.886285
LightGBM	DT	3170	0.968907	0.912639	0.785119	0.888889	0.794233	0.888888	0.889298
LightGBM	DT	3180	0.972	0.909781	0.778142	0.885331	0.78925	0.886641	0.886251
LightGBM	DT	3190	0.972056	0.918775	0.797778	0.896278	0.808134	0.896203	0.896613
LightGBM	DT	3200	0.973188	0.907641	0.770437	0.883142	0.783464	0.883755	0.883211
LightGBM	DT	3210	0.968	0.912469	0.786529	0.888342	0.79538	0.888999	0.889412
LightGBM	DT	3220	0.966	0.910471	0.778568	0.885057	0.788693	0.885013	0.885963
LightGBM	DT	3230	0.965105	0.910918	0.780942	0.885878	0.790226	0.885655	0.886695
LightGBM	DT	3240	0.960239	0.913024	0.784378	0.887521	0.793017	0.88588	0.888173
LightGBM	DT	3250	0.967033	0.911673	0.781788	0.887247	0.79141	0.886831	0.887633
LightGBM	DT	3260	0.971087	0.917093	0.795127	0.894362	0.804906	0.894436	0.894793
LightGBM	DT	3270	0.971087	0.911889	0.783754	0.888068	0.794054	0.88891	0.888799
LightGBM	DT	3280	0.964215	0.911699	0.786957	0.887521	0.794177	0.887623	0.888521
LightGBM	DT	3290	0.961194	0.912179	0.786652	0.887521	0.793472	0.886675	0.888332
LightGBM	DT	3300	0.967099	0.911595	0.785358	0.888068	0.793132	0.888017	0.888462
LightGBM	DT	3310	0.962151	0.911432	0.780434	0.886152	0.789459	0.884672	0.886487
LightGBM	DT	3320	0.962	0.911483	0.78881	0.887794	0.793427	0.887431	0.888536
LightGBM	DT	3330	0.968907	0.910777	0.778463	0.886426	0.788884	0.886049	0.886524
LightGBM	DT	3340	0.973241	0.909618	0.778878	0.885878	0.790169	0.887246	0.886498
LightGBM	DT	3350	0.973948	0.910619	0.773184	0.885605	0.787711	0.885917	0.88583
LightGBM	DT	3360	0.973081	0.913674	0.788145	0.890531	0.798593	0.891633	0.891246
LightGBM	DT	3370	0.958959	0.910259	0.77951	0.884784	0.786509	0.882909	0.885099
LightGBM	DT	3380	0.969758	0.917149	0.794085	0.893541	0.803737	0.893664	0.894393
LightGBM	DT	3390	0.967229	0.91487	0.793563	0.892173	0.800895	0.891887	0.892507
LightGBM	DT	3400	0.961847	0.91168	0.781508	0.886152	0.789868	0.885012	0.886861
LightGBM	DT	3410	0.974	0.912375	0.780033	0.887794	0.793427	0.888802	0.888592
LightGBM	DT	3420	0.969093	0.914798	0.792412	0.891352	0.801306	0.892101	0.892437
LightGBM	DT	3430	0.974925	0.90524	0.77437	0.882047	0.782808	0.884845	0.882916
LightGBM	DT	3440	0.959366	0.916333	0.790028	0.891078	0.799122	0.888575	0.89148
LightGBM	DT	3450	0.960317	0.914439	0.788079	0.889436	0.796368	0.887612	0.889961
LightGBM	DT	3460	0.97996	0.911583	0.779395	0.888615	0.793129	0.890313	0.88876
LightGBM	DT	3470	0.959759	0.915187	0.794475	0.891352	0.799042	0.889807	0.891905
LightGBM	DT	3480	0.962076	0.912716	0.782366	0.887521	0.791567	0.885719	0.887743
LightGBM	DT	3490	0.956349	0.910746	0.773942	0.883415	0.784485	0.880346	0.88369
LightGBM	DT	3500	0.968969	0.913955	0.786615	0.88971	0.796903	0.889846	0.890486
LightGBM	DT	3510	0.961271	0.909498	0.788242	0.886152	0.79156	0.886337	0.887067
LightGBM	DT	3520	0.963928	0.913789	0.789676	0.88971	0.796748	0.889131	0.89044
LightGBM	DT	3530	0.971029	0.914784	0.794118	0.892173	0.802217	0.89331	0.893108
LightGBM	DT	3540	0.958877	0.907337	0.781014	0.882321	0.784873	0.882409	0.883641
LightGBM	DT	3550	0.966135	0.90245	0.76516	0.877121	0.773514	0.877915	0.877745
LightGBM	DT	3560	0.953419	0.916054	0.792035	0.890531	0.798252	0.88717	0.890984
LightGBM	DT	3570	0.967807	0.90643	0.767184	0.880405	0.778488	0.880474	0.880934
LightGBM	DT	3580	0.967033	0.912695	0.788112	0.889163	0.795709	0.88928	0.889805
LightGBM	DT	3590	0.974052	0.907304	0.776381	0.883689	0.786293	0.885912	0.884566
LightGBM	DT	3600	0.971144	0.913169	0.782222	0.888889	0.794623	0.888845	0.889228
LightGBM	DT	3610	0.972112	0.907023	0.772952	0.882594	0.78387	0.884029	0.883293
LightGBM	DT	3620	0.968127	0.916092	0.790723	0.892173	0.801145	0.891648	0.892696
LightGBM	DT	3630	0.964215	0.913305	0.790083	0.88971	0.796905	0.889201	0.890278
LightGBM	DT	3640	0.95825	0.907552	0.77551	0.881773	0.782167	0.880437	0.88235
LightGBM	DT	3650	0.954092	0.905174	0.768719	0.878216	0.774853	0.875995	0.878656
LightGBM	DT	3660	0.964072	0.911166	0.786064	0.886973	0.792766	0.887101	0.887954
LightGBM	DT	3670	0.957916	0.909856	0.772145	0.882594	0.78235	0.879972	0.882915
LightGBM	DT	3680	0.966068	0.901621	0.747643	0.872469	0.764222	0.871777	0.87296
LightGBM	DT	3690	0.966967	0.913344	0.789011	0.88971	0.796754	0.889774	0.890417
LightGBM	DT	3700	0.963184	0.908202	0.773836	0.882594	0.783175	0.881741	0.88302
LightGBM	DT	3710	0.964143	0.907212	0.778198	0.882321	0.785258	0.883184	0.883598
LightGBM	DT	3720	0.964356	0.914031	0.792035	0.890805	0.798814	0.890141	0.891223
LightGBM	DT	3730	0.96333	0.904348	0.766262	0.878216	0.775844	0.87798	0.878807
LightGBM	DT	3740	0.97012	0.913218	0.785635	0.889436	0.796045	0.889658	0.889948
LightGBM	DT	3750	0.965381	0.910233	0.778924	0.884784	0.789522	0.884846	0.885818
LightGBM	DT	3760	0.970796	0.910382	0.780299	0.886426	0.789729	0.887159	0.886983
LightGBM	DT	3770	0.967033	0.909091	0.771018	0.882868	0.783643	0.882381	0.883411
LightGBM	DT	3780	0.969398	0.913663	0.78623	0.889984	0.797141	0.889763	0.89027
LightGBM	DT	3790	0.964824	0.907075	0.772727	0.881773	0.78108	0.881542	0.882275
LightGBM	DT	3800	0.969215	0.905113	0.767289	0.879584	0.778666	0.880539	0.880335
LightGBM	DT	3810	0.965105	0.909736	0.775056	0.884236	0.785719	0.883299	0.88453
LightGBM	DT	3820	0.97	0.909898	0.774695	0.884784	0.786842	0.884864	0.885211
LightGBM	DT	3830	0.963111	0.909695	0.770006	0.882868	0.782776	0.880937	0.883004
LightGBM	DT	3840	0.967294	0.91124	0.785675	0.887794	0.793547	0.88807	0.888346
LightGBM	DT	3850	0.973188	0.908605	0.77686	0.884784	0.78788	0.886217	0.885371
LightGBM	DT	3860	0.975174	0.915647	0.790929	0.892994	0.802686	0.893917	0.893433
LightGBM	DT	3870	0.963257	0.912869	0.790137	0.889163	0.796456	0.888754	0.88989
LightGBM	DT	3880	0.956349	0.906619	0.77551	0.880952	0.780775	0.879493	0.881512
LightGBM	DT	3890	0.972056	0.914936	0.793651	0.892447	0.802316	0.893548	0.893229
LightGBM	DT	3900	0.970179	0.913333	0.784684	0.889436	0.795782	0.889399	0.889797
LightGBM	DT	3910	0.968064	0.908645	0.778878	0.88451	0.787232	0.885196	0.885188
LightGBM	DT	3920	0.976096	0.915556	0.790466	0.892994	0.80234	0.894039	0.893389
LightGBM	DT	3930	0.95825	0.90373	0.764932	0.876574	0.773224	0.875637	0.877407
LightGBM	DT	3940	0.970179	0.910825	0.782609	0.887521	0.791876	0.887871	0.887736
LightGBM	DT	3950	0.973081	0.910992	0.777471	0.886426	0.790478	0.887181	0.886986
LightGBM	DT	3960	0.969031	0.91211	0.785475	0.888889	0.793964	0.888872	0.889073
LightGBM	DT	3970	0.975223	0.906181	0.76402	0.880679	0.779726	0.881808	0.881022
LightGBM	DT	3980	0.963184	0.910631	0.785242	0.8867	0.791345	0.886352	0.887301
LightGBM	DT	3990	0.972973	0.914846	0.792101	0.892173	0.801446	0.893307	0.892921
LightGBM	DT	4000	0.965243	0.910634	0.78137	0.885878	0.790412	0.885749	0.886643
LightGBM	DT	4010	0.965932	0.908038	0.77735	0.883415	0.785029	0.883773	0.884149
LightGBM	DT	4020	0.958877	0.915834	0.79646	0.892173	0.800629	0.89039	0.892669
LightGBM	DT	4030	0.963184	0.907138	0.775354	0.881773	0.783225	0.881892	0.88273
LightGBM	DT	4040	0.969697	0.919571	0.808903	0.898467	0.813506	0.89939	0.899491
LightGBM	DT	4050	0.962963	0.90754	0.781436	0.883142	0.786447	0.88398	0.884428
LightGBM	DT	4060	0.966	0.909783	0.782184	0.885331	0.789846	0.885989	0.886416
LightGBM	DT	4070	0.961194	0.904189	0.76584	0.877668	0.774638	0.877074	0.878314
LightGBM	DT	4080	0.97012	0.918581	0.802856	0.896825	0.8102	0.897185	0.897464
LightGBM	DT	4090	0.951244	0.911961	0.78892	0.886973	0.791315	0.884041	0.88739
LightGBM	DT	4100	0.97012	0.912539	0.793633	0.890805	0.799154	0.892097	0.891473
LightGBM	DT	4110	0.962076	0.907747	0.776087	0.882047	0.783877	0.88197	0.883134
LightGBM	DT	4120	0.962227	0.911574	0.790191	0.888068	0.79491	0.887997	0.888959
LightGBM	DT	4130	0.971029	0.905593	0.775177	0.881773	0.783143	0.883933	0.882799
LightGBM	DT	4140	0.974925	0.910145	0.784228	0.887521	0.792902	0.889766	0.888356
LightGBM	DT	4150	0.965243	0.912436	0.781006	0.887521	0.791753	0.886228	0.887671
LightGBM	DT	4160	0.971144	0.912218	0.794085	0.890805	0.799413	0.892483	0.891524
LightGBM	DT	4170	0.961271	0.912475	0.780761	0.886973	0.790651	0.884836	0.887093
LightGBM	DT	4180	0.960239	0.910357	0.786602	0.885878	0.791788	0.885733	0.88706
LightGBM	DT	4190	0.970179	0.911758	0.788686	0.889436	0.795829	0.890208	0.889793
LightGBM	DT	4200	0.963184	0.905016	0.765721	0.878763	0.77575	0.877973	0.879069
LightGBM	DT	4210	0.966135	0.90524	0.769654	0.879858	0.778825	0.880343	0.880568
LightGBM	DT	4220	0.969277	0.906584	0.765391	0.880405	0.779319	0.880417	0.880794
LightGBM	DT	4230	0.965105	0.91014	0.778643	0.885331	0.787838	0.884629	0.885653
LightGBM	DT	4240	0.962963	0.907152	0.769231	0.880679	0.779429	0.879782	0.881218
LightGBM	DT	4250	0.964072	0.911269	0.780868	0.886426	0.789808	0.885403	0.886754
LightGBM	DT	4260	0.961117	0.905417	0.768462	0.87931	0.776839	0.878332	0.879703
LightGBM	DT	4270	0.960396	0.910754	0.778634	0.884784	0.788111	0.883262	0.885389
LightGBM	DT	4280	0.956784	0.907992	0.777898	0.881773	0.78328	0.880891	0.883004
LightGBM	DT	4290	0.968	0.909577	0.781078	0.885605	0.789136	0.886218	0.886292
LightGBM	DT	4300	0.965795	0.907148	0.775645	0.882321	0.782979	0.882862	0.883163
LightGBM	DT	4310	0.966135	0.90675	0.764444	0.879858	0.777862	0.87911	0.880237
LightGBM	DT	4320	0.966834	0.911319	0.791233	0.888889	0.795263	0.889795	0.889684
LightGBM	DT	4330	0.955577	0.910228	0.781508	0.88451	0.78784	0.882438	0.885104
LightGBM	DT	4340	0.962302	0.907507	0.773026	0.8815	0.782362	0.880945	0.882271
LightGBM	DT	4350	0.964753	0.908807	0.777049	0.883415	0.785307	0.883537	0.884391
LightGBM	DT	4360	0.961924	0.915727	0.789268	0.891078	0.797828	0.888973	0.891269
LightGBM	DT	4370	0.966967	0.919459	0.800222	0.896552	0.808573	0.895549	0.896937
LightGBM	DT	4380	0.962814	0.915126	0.788377	0.889984	0.797234	0.888772	0.890801
LightGBM	DT	4390	0.966337	0.913481	0.791233	0.890257	0.798646	0.89035	0.890957
LightGBM	DT	4400	0.957552	0.905282	0.765487	0.877942	0.775276	0.876107	0.878409
LightGBM	DT	4410	0.960883	0.904868	0.775777	0.880131	0.779654	0.880509	0.881111
LightGBM	DT	4420	0.972167	0.911601	0.784097	0.888342	0.794186	0.889288	0.888851
LightGBM	DT	4430	0.964965	0.907593	0.767877	0.880679	0.779984	0.880145	0.881436
LightGBM	DT	4440	0.966068	0.903485	0.762842	0.876847	0.773752	0.877465	0.877814
LightGBM	DT	4450	0.958416	0.910758	0.780515	0.884784	0.788687	0.88323	0.885579
LightGBM	DT	4460	0.962076	0.907226	0.777168	0.882321	0.783401	0.882156	0.883074
LightGBM	DT	4470	0.966068	0.910222	0.784053	0.8867	0.790687	0.886781	0.887152
LightGBM	DT	4480	0.972277	0.911699	0.793028	0.890257	0.799226	0.892335	0.8911
LightGBM	DT	4490	0.962227	0.909253	0.778206	0.883963	0.786409	0.883229	0.884604
LightGBM	DT	4500	0.950298	0.914069	0.79116	0.888615	0.794643	0.885176	0.889114
LightGBM	DT	4510	0.954635	0.906846	0.788472	0.883689	0.787593	0.883318	0.884573
LightGBM	DT	4520	0.98004	0.909656	0.775125	0.886152	0.78944	0.888274	0.886537
LightGBM	DT	4530	0.974	0.917521	0.799122	0.895731	0.808013	0.896881	0.896428
LightGBM	DT	4540	0.964072	0.913916	0.793633	0.890805	0.799041	0.89054	0.891501
LightGBM	DT	4550	0.971144	0.907143	0.769062	0.8815	0.782123	0.88245	0.882289
LightGBM	DT	4560	0.955577	0.912014	0.780407	0.885331	0.789351	0.882666	0.885944
LightGBM	DT	4570	0.966337	0.912665	0.791873	0.889984	0.797939	0.890291	0.890606
LightGBM	DT	4580	0.974206	0.908726	0.77735	0.885057	0.788649	0.886761	0.885705
LightGBM	DT	4590	0.965863	0.910062	0.783516	0.886152	0.790017	0.886481	0.886895
LightGBM	DT	4600	0.961348	0.90561	0.772551	0.880405	0.77952	0.879836	0.880849
LightGBM	DT	4610	0.959041	0.908848	0.772527	0.881773	0.782228	0.880139	0.882536
LightGBM	DT	4620	0.955912	0.910027	0.783931	0.88451	0.788271	0.88329	0.885614
LightGBM	DT	4630	0.971087	0.914566	0.787047	0.890531	0.798593	0.8909	0.89126
LightGBM	DT	4640	0.962889	0.904603	0.764057	0.877668	0.774097	0.877183	0.878369
LightGBM	DT	4650	0.965726	0.912859	0.791689	0.88971	0.796812	0.890092	0.890599
LightGBM	DT	4660	0.972112	0.912226	0.793254	0.890531	0.799478	0.89253	0.891459
LightGBM	DT	4670	0.962963	0.907018	0.777112	0.882047	0.783413	0.882364	0.883053
LightGBM	DT	4680	0.966901	0.908485	0.778331	0.884236	0.785993	0.884572	0.884797
LightGBM	DT	4690	0.954	0.910385	0.789619	0.886426	0.790307	0.884668	0.886959
LightGBM	DT	4700	0.973948	0.9157	0.795181	0.893541	0.804061	0.894943	0.894333
LightGBM	DT	4710	0.966203	0.913724	0.787746	0.889436	0.797056	0.889224	0.890241
LightGBM	DT	4720	0.964	0.906536	0.774795	0.8815	0.781926	0.881777	0.882331
LightGBM	DT	4730	0.958711	0.904146	0.766539	0.877121	0.77364	0.876465	0.878119
LightGBM	DT	4740	0.957129	0.909454	0.779322	0.883963	0.785352	0.881968	0.884304
LightGBM	DT	4750	0.968317	0.908686	0.767699	0.882047	0.78266	0.881567	0.882528
LightGBM	DT	4760	0.964	0.908603	0.77796	0.883415	0.785884	0.883521	0.884383
LightGBM	DT	4770	0.976048	0.90901	0.774158	0.884784	0.787388	0.886405	0.885356
LightGBM	DT	4780	0.966767	0.908484	0.779605	0.884236	0.78651	0.884952	0.885088
LightGBM	DT	4790	0.965174	0.905484	0.770501	0.880131	0.779285	0.880386	0.880795
LightGBM	DT	4800	0.964286	0.912937	0.78607	0.888615	0.794709	0.887764	0.889083
LightGBM	DT	4810	0.973241	0.908685	0.779121	0.885331	0.789264	0.887016	0.885979
LightGBM	DT	4820	0.971202	0.909253	0.774515	0.88451	0.78688	0.88499	0.884932
LightGBM	DT	4830	0.967936	0.912522	0.784053	0.888342	0.793502	0.88817	0.888834
LightGBM	DT	4840	0.964215	0.916129	0.793581	0.892447	0.801574	0.891308	0.89288
LightGBM	DT	4850	0.965312	0.907511	0.772627	0.882047	0.782802	0.881817	0.882588
LightGBM	DT	4860	0.971087	0.910957	0.789474	0.888889	0.795668	0.890506	0.889612
LightGBM	DT	4870	0.967871	0.904857	0.7665	0.87931	0.776527	0.879743	0.879801
LightGBM	DT	4880	0.963184	0.900897	0.762887	0.874658	0.770673	0.875656	0.875826
LightGBM	DT	4890	0.966135	0.913432	0.79034	0.889984	0.797641	0.889969	0.890681
LightGBM	DT	4900	0.979021	0.908079	0.779493	0.885878	0.7895	0.888864	0.886483
LightGBM	DT	4910	0.967229	0.906791	0.773259	0.882321	0.782356	0.882426	0.882557
LightGBM	DT	4920	0.962889	0.909821	0.787548	0.886426	0.791143	0.886753	0.88732
LightGBM	DT	4930	0.963184	0.909132	0.780702	0.88451	0.78772	0.884339	0.885267
LightGBM	DT	4940	0.954	0.910348	0.79057	0.886426	0.790955	0.884973	0.887168
LightGBM	DT	4950	0.968969	0.912367	0.786542	0.888889	0.794899	0.889292	0.889484
LightGBM	DT	4960	0.962076	0.915065	0.803493	0.893541	0.804585	0.893545	0.89434
LightGBM	DT	4970	0.961117	0.902118	0.767033	0.876574	0.772761	0.876756	0.87731
LightGBM	DT	4980	0.967294	0.909576	0.774194	0.884236	0.786156	0.883688	0.88452
LightGBM	DT	4990	0.97006	0.904441	0.778139	0.8815	0.78333	0.884213	0.882674
LightGBM	DT	5000	0.964215	0.906411	0.772603	0.880952	0.781284	0.881076	0.88175
LightGBM	RF	10	0.996991	0.955137	0.890448	0.944444	0.898861	0.947525	0.945114
LightGBM	RF	20	0.998	0.970601	0.927393	0.963602	0.933087	0.965331	0.963831
LightGBM	RF	30	0.998999	0.974427	0.937086	0.968528	0.942025	0.970171	0.968698
LightGBM	RF	40	0.996997	0.974928	0.936737	0.968528	0.941827	0.969554	0.96865
LightGBM	RF	50	0.997996	0.972925	0.931264	0.966065	0.937286	0.967395	0.966213
LightGBM	RF	60	0.996991	0.973824	0.933999	0.967159	0.939275	0.968271	0.967299
LightGBM	RF	70	0.998999	0.971175	0.927182	0.964149	0.933662	0.965785	0.964271
LightGBM	RF	80	0.998999	0.97096	0.926585	0.963875	0.933137	0.965515	0.963993
LightGBM	RF	90	0.997996	0.97229	0.929405	0.965244	0.935671	0.966564	0.965367
LightGBM	RF	100	0.998999	0.971847	0.92881	0.96497	0.935165	0.966552	0.965084
LightGBM	RF	110	0.998999	0.971872	0.928651	0.96497	0.935093	0.966507	0.965061
LightGBM	RF	120	0.998999	0.971429	0.927536	0.964423	0.934079	0.965988	0.964515
LightGBM	RF	130	0.998	0.970328	0.925223	0.963054	0.931526	0.964517	0.963133
LightGBM	RF	140	0.998999	0.970315	0.924791	0.963054	0.93156	0.964702	0.963156
LightGBM	RF	150	0.998	0.971454	0.927893	0.964423	0.934013	0.965782	0.964481
LightGBM	RF	160	0.998999	0.969643	0.923163	0.962233	0.930056	0.963935	0.962344
LightGBM	RF	170	0.998999	0.968556	0.920245	0.960865	0.927464	0.9626	0.96096
LightGBM	RF	180	1	0.969657	0.923677	0.962507	0.930525	0.964445	0.962614
LightGBM	RF	190	0.998999	0.968826	0.920493	0.961138	0.92785	0.962773	0.961187
LightGBM	RF	200	0.996	0.967101	0.916245	0.958675	0.923182	0.959782	0.958674
LightGBM	RF	210	0.998	0.969938	0.923767	0.962507	0.930378	0.963902	0.962537
LightGBM	RF	220	1	0.96837	0.920067	0.960865	0.927372	0.962812	0.960938
LightGBM	RF	230	0.998999	0.968198	0.918585	0.960317	0.926246	0.961927	0.960334
LightGBM	RF	240	0.998999	0.970835	0.925407	0.963602	0.932378	0.96508	0.963629
LightGBM	RF	250	0.996991	0.96837	0.919553	0.960317	0.926354	0.961638	0.960402
LightGBM	RF	260	0.998999	0.970874	0.925155	0.963602	0.932296	0.965009	0.963591
LightGBM	RF	270	0.995992	0.96824	0.918919	0.960044	0.925646	0.96105	0.96003
LightGBM	RF	280	0.998999	0.968254	0.918218	0.960317	0.926134	0.961824	0.960279
LightGBM	RF	290	0.998999	0.966262	0.913191	0.957854	0.921562	0.959484	0.957821
LightGBM	RF	300	0.998	0.968537	0.918888	0.960591	0.926545	0.961808	0.960481
LightGBM	RF	310	0.996991	0.966322	0.914027	0.957854	0.921448	0.959113	0.957787
LightGBM	RF	320	0.998999	0.963516	0.90506	0.954297	0.914743	0.955858	0.95414
LightGBM	RF	330	0.998999	0.967813	0.91709	0.95977	0.925115	0.961301	0.959731
LightGBM	RF	340	0.996	0.963468	0.907029	0.954297	0.914821	0.955499	0.95418
LightGBM	RF	350	0.997996	0.963388	0.906532	0.954297	0.914951	0.955972	0.954281
LightGBM	RF	360	0.997992	0.965502	0.910846	0.95676	0.919311	0.958113	0.956641
LightGBM	RF	370	0.996	0.964396	0.910125	0.955665	0.917304	0.95684	0.955508
LightGBM	RF	380	0.995984	0.964136	0.908885	0.955118	0.916315	0.956335	0.955043
LightGBM	RF	390	0.994	0.961953	0.902896	0.952107	0.9107	0.95295	0.951961
LightGBM	RF	400	0.996997	0.965001	0.910532	0.956212	0.918398	0.95751	0.956119
LightGBM	RF	410	0.995992	0.963028	0.906002	0.953749	0.913788	0.955007	0.953656
LightGBM	RF	420	0.995992	0.964231	0.908157	0.955118	0.9162	0.956127	0.954926
LightGBM	RF	430	0.996991	0.96267	0.903813	0.953202	0.912641	0.954491	0.953038
LightGBM	RF	440	0.996985	0.960737	0.899658	0.951013	0.908482	0.95246	0.950827
LightGBM	RF	450	0.996997	0.962475	0.901826	0.952655	0.911603	0.953766	0.952434
LightGBM	RF	460	0.993976	0.963305	0.907439	0.954023	0.914201	0.954907	0.953901
LightGBM	RF	470	0.998997	0.960595	0.897303	0.950739	0.907907	0.952299	0.950441
LightGBM	RF	480	0.995992	0.964458	0.908676	0.955391	0.916703	0.956375	0.955193
LightGBM	RF	490	0.997003	0.960316	0.896907	0.950192	0.906977	0.951409	0.949899
LightGBM	RF	500	0.995015	0.961387	0.900973	0.95156	0.909582	0.952458	0.951281
LightGBM	RF	510	0.994975	0.960806	0.899198	0.950739	0.907897	0.95166	0.950483
LightGBM	RF	520	0.996997	0.96	0.897101	0.949918	0.906569	0.951366	0.949749
LightGBM	RF	530	0.994	0.962181	0.902273	0.952107	0.910688	0.952818	0.951951
LightGBM	RF	540	0.995992	0.960263	0.895726	0.949644	0.90599	0.950661	0.949441
LightGBM	RF	550	0.992965	0.958634	0.892202	0.947455	0.901727	0.947934	0.94716
LightGBM	RF	560	0.995984	0.962525	0.901086	0.952381	0.911013	0.953198	0.952146
LightGBM	RF	570	0.994985	0.960088	0.895488	0.949371	0.905416	0.950187	0.949137
LightGBM	RF	580	0.996985	0.961842	0.900171	0.951834	0.910008	0.952999	0.951637
LightGBM	RF	590	0.990955	0.959596	0.895964	0.94855	0.903934	0.948838	0.948397
LightGBM	RF	600	0.991984	0.959895	0.896394	0.949097	0.904883	0.949424	0.948828
LightGBM	RF	610	0.995992	0.959228	0.893593	0.94855	0.903869	0.949604	0.94828
LightGBM	RF	620	0.992979	0.96212	0.902523	0.952107	0.910478	0.95254	0.951834
LightGBM	RF	630	0.994975	0.961033	0.899713	0.951013	0.908402	0.951907	0.95075
LightGBM	RF	640	0.992965	0.957987	0.891566	0.946907	0.900693	0.947506	0.946604
LightGBM	RF	650	0.994975	0.95557	0.884174	0.943897	0.895059	0.944906	0.943581
LightGBM	RF	660	0.994975	0.958105	0.891676	0.947181	0.901316	0.948252	0.946978
LightGBM	RF	670	0.996991	0.961976	0.899135	0.951834	0.909912	0.952701	0.951469
LightGBM	RF	680	0.995984	0.961648	0.899943	0.95156	0.909476	0.952525	0.951324
LightGBM	RF	690	0.996991	0.958443	0.891317	0.947729	0.902235	0.948917	0.947376
LightGBM	RF	700	0.991935	0.960789	0.901199	0.950739	0.907891	0.951308	0.950544
LightGBM	RF	710	0.994965	0.961261	0.900344	0.951286	0.908891	0.95219	0.951043
LightGBM	RF	720	0.995984	0.956769	0.886836	0.945539	0.898062	0.94653	0.94511
LightGBM	RF	730	0.993988	0.962136	0.901781	0.952107	0.910473	0.952635	0.951802
LightGBM	RF	740	0.995992	0.959737	0.895402	0.949371	0.905338	0.950377	0.949036
LightGBM	RF	750	0.996985	0.96072	0.897494	0.950465	0.90748	0.951733	0.95029
LightGBM	RF	760	0.994975	0.959018	0.892571	0.948002	0.902809	0.948855	0.947762
LightGBM	RF	770	0.992951	0.958097	0.889786	0.946634	0.900076	0.946945	0.946237
LightGBM	RF	780	0.995984	0.959702	0.894616	0.949097	0.904838	0.950101	0.948822
LightGBM	RF	790	0.993952	0.960561	0.898402	0.950192	0.906875	0.950971	0.949998
LightGBM	RF	800	0.991952	0.960561	0.899429	0.950192	0.90689	0.950647	0.949975
LightGBM	RF	810	0.991935	0.958005	0.892202	0.946907	0.900649	0.947381	0.946629
LightGBM	RF	820	0.993976	0.959403	0.894587	0.94855	0.903906	0.949322	0.948355
LightGBM	RF	830	0.993988	0.959895	0.897539	0.949644	0.905908	0.950474	0.94938
LightGBM	RF	840	0.992951	0.956617	0.888635	0.945265	0.897658	0.946068	0.945039
LightGBM	RF	850	0.993952	0.95747	0.889659	0.94636	0.899536	0.947027	0.945954
LightGBM	RF	860	0.991968	0.958425	0.894374	0.947729	0.902241	0.948256	0.947422
LightGBM	RF	870	0.992979	0.957358	0.889528	0.946086	0.899148	0.946622	0.94572
LightGBM	RF	880	0.990955	0.957396	0.888249	0.945539	0.898071	0.945533	0.945156
LightGBM	RF	890	0.993964	0.95909	0.893861	0.948276	0.903241	0.948972	0.947983
LightGBM	RF	900	0.993976	0.957759	0.889271	0.94636	0.899685	0.947002	0.946042
LightGBM	RF	910	0.990955	0.958005	0.89259	0.946907	0.900676	0.947183	0.94659
LightGBM	RF	920	0.993964	0.95827	0.891192	0.947181	0.901144	0.947808	0.946824
LightGBM	RF	930	0.991968	0.956275	0.887227	0.944718	0.896563	0.945156	0.94435
LightGBM	RF	940	0.991952	0.95986	0.893642	0.94855	0.903678	0.948485	0.948132
LightGBM	RF	950	0.994985	0.956827	0.886728	0.945265	0.897703	0.94618	0.944983
LightGBM	RF	960	0.991984	0.954943	0.882624	0.942802	0.893008	0.943184	0.942407
LightGBM	RF	970	0.990973	0.955931	0.888	0.944444	0.89619	0.944968	0.944189
LightGBM	RF	980	0.995984	0.959126	0.891192	0.948002	0.902717	0.948767	0.947631
LightGBM	RF	990	0.994985	0.956579	0.884259	0.944718	0.896513	0.945274	0.944229
LightGBM	RF	1000	0.988945	0.95207	0.876378	0.939245	0.886155	0.939131	0.93869
LightGBM	RF	1010	0.993976	0.955308	0.883478	0.943623	0.894423	0.944254	0.943113
LightGBM	RF	1020	0.992951	0.956598	0.887861	0.945265	0.897488	0.945803	0.944839
LightGBM	RF	1030	0.990937	0.955497	0.885038	0.943623	0.894406	0.943824	0.943195
LightGBM	RF	1040	0.991935	0.955308	0.882591	0.943076	0.893348	0.943278	0.942619
LightGBM	RF	1050	0.987903	0.951613	0.873843	0.93815	0.884073	0.937786	0.937648
LightGBM	RF	1060	0.992965	0.956219	0.886179	0.944718	0.896455	0.945121	0.944196
LightGBM	RF	1070	0.993976	0.956882	0.886047	0.945265	0.897495	0.945635	0.944713
LightGBM	RF	1080	0.993976	0.956333	0.882387	0.944171	0.895418	0.944232	0.943483
LightGBM	RF	1090	0.990937	0.956598	0.885549	0.944444	0.895944	0.944361	0.944001
LightGBM	RF	1100	0.991952	0.952836	0.874489	0.939792	0.887129	0.939759	0.939117
LightGBM	RF	1110	0.990918	0.954516	0.881533	0.942255	0.891755	0.942322	0.941731
LightGBM	RF	1120	0.991935	0.956522	0.886946	0.944992	0.896916	0.945135	0.944431
LightGBM	RF	1130	0.989899	0.955406	0.883207	0.943076	0.893285	0.942837	0.942551
LightGBM	RF	1140	0.991968	0.954188	0.881944	0.942255	0.891866	0.9427	0.941771
LightGBM	RF	1150	0.991952	0.952319	0.875073	0.939518	0.886642	0.939781	0.938938
LightGBM	RF	1160	0.991935	0.958862	0.893471	0.947729	0.902206	0.948089	0.947469
LightGBM	RF	1170	0.992951	0.956257	0.884884	0.944444	0.895905	0.944697	0.943903
LightGBM	RF	1180	0.990937	0.955497	0.883882	0.94335	0.893891	0.943439	0.942913
LightGBM	RF	1190	0.991952	0.954743	0.881257	0.942529	0.892303	0.942651	0.941946
LightGBM	RF	1200	0.992951	0.955159	0.880883	0.942802	0.892813	0.942998	0.942249
LightGBM	RF	1210	0.988922	0.95603	0.885532	0.943897	0.894876	0.943495	0.94337
LightGBM	RF	1220	0.9889	0.953108	0.879908	0.940613	0.888717	0.940639	0.940187
LightGBM	RF	1230	0.991952	0.952049	0.874855	0.939245	0.886156	0.939619	0.938717
LightGBM	RF	1240	0.990955	0.957414	0.88812	0.945539	0.898058	0.945496	0.945136
LightGBM	RF	1250	0.989919	0.953833	0.88051	0.941434	0.890232	0.941421	0.940922
LightGBM	RF	1260	0.990955	0.952816	0.875146	0.939792	0.887148	0.939639	0.939127
LightGBM	RF	1270	0.991952	0.95603	0.883721	0.943897	0.894888	0.943901	0.943343
LightGBM	RF	1280	0.991952	0.953686	0.876968	0.940887	0.889199	0.940868	0.940246
LightGBM	RF	1290	0.991968	0.955594	0.882421	0.94335	0.893881	0.943328	0.942759
LightGBM	RF	1300	0.991952	0.954081	0.879581	0.941708	0.890759	0.941871	0.941127
LightGBM	RF	1310	0.992936	0.954328	0.879581	0.941981	0.891229	0.942282	0.941415
LightGBM	RF	1320	0.985859	0.95176	0.875291	0.938424	0.884492	0.937637	0.937812
LightGBM	RF	1330	0.98994	0.954328	0.879953	0.941708	0.89075	0.941407	0.941096
LightGBM	RF	1340	0.990973	0.952982	0.877111	0.940339	0.888223	0.940355	0.939711
LightGBM	RF	1350	0.986908	0.956579	0.887991	0.944444	0.895955	0.943826	0.944033
LightGBM	RF	1360	0.990937	0.953564	0.87963	0.94116	0.889755	0.941377	0.94068
LightGBM	RF	1370	0.990937	0.953793	0.878981	0.94116	0.889749	0.941237	0.940664
LightGBM	RF	1380	0.98994	0.955556	0.883991	0.94335	0.893871	0.943162	0.94284
LightGBM	RF	1390	0.986855	0.953585	0.879769	0.940613	0.888669	0.94007	0.940169
LightGBM	RF	1400	0.991935	0.952402	0.873469	0.939245	0.88607	0.939269	0.938597
LightGBM	RF	1410	0.990937	0.954892	0.882966	0.942802	0.892834	0.942932	0.942315
LightGBM	RF	1420	0.991919	0.956938	0.886047	0.944992	0.896895	0.944968	0.944467
LightGBM	RF	1430	0.988922	0.9551	0.884771	0.943076	0.893354	0.942931	0.942608
LightGBM	RF	1440	0.990955	0.958361	0.892236	0.947181	0.901104	0.947184	0.946724
LightGBM	RF	1450	0.989919	0.956427	0.886443	0.944444	0.895909	0.944263	0.943974
LightGBM	RF	1460	0.988878	0.95523	0.886207	0.94335	0.893887	0.943438	0.943032
LightGBM	RF	1470	0.98996	0.956389	0.887601	0.944718	0.896487	0.94465	0.944238
LightGBM	RF	1480	0.985887	0.951802	0.873684	0.93815	0.883991	0.937124	0.937451
LightGBM	RF	1490	0.987854	0.953064	0.880093	0.940613	0.888601	0.940337	0.940062
LightGBM	RF	1500	0.990937	0.953813	0.881159	0.941708	0.890768	0.94197	0.941206
LightGBM	RF	1510	0.987903	0.949913	0.87007	0.936234	0.880438	0.935962	0.935675
LightGBM	RF	1520	0.98994	0.954288	0.87907	0.941434	0.890247	0.941099	0.940857
LightGBM	RF	1530	0.990955	0.956294	0.887737	0.944718	0.896537	0.944995	0.944348
LightGBM	RF	1540	0.989919	0.952857	0.875657	0.939792	0.887098	0.939478	0.939136
LightGBM	RF	1550	0.990918	0.953706	0.877622	0.940887	0.889156	0.940749	0.940277
LightGBM	RF	1560	0.991952	0.953645	0.878418	0.94116	0.889728	0.941338	0.940574
LightGBM	RF	1570	0.987903	0.953332	0.876536	0.940066	0.887609	0.939257	0.939369
LightGBM	RF	1580	0.986882	0.952962	0.878841	0.940066	0.887643	0.939561	0.939561
LightGBM	RF	1590	0.984864	0.951532	0.875291	0.93815	0.883991	0.937229	0.937535
LightGBM	RF	1600	0.991952	0.954288	0.87907	0.941708	0.890763	0.94177	0.941131
LightGBM	RF	1610	0.9889	0.952754	0.87703	0.939792	0.887122	0.939561	0.939267
LightGBM	RF	1620	0.990937	0.954387	0.880187	0.941981	0.891244	0.941837	0.941326
LightGBM	RF	1630	0.990918	0.953524	0.8812	0.941434	0.890275	0.941881	0.941034
LightGBM	RF	1640	0.987903	0.954516	0.882045	0.941981	0.891251	0.941488	0.941444
LightGBM	RF	1650	0.984864	0.952132	0.876235	0.938697	0.885044	0.937744	0.938137
LightGBM	RF	1660	0.985859	0.947688	0.86616	0.933771	0.875688	0.933236	0.933066
LightGBM	RF	1670	0.9889	0.953166	0.877419	0.940339	0.888113	0.939828	0.939617
LightGBM	RF	1680	0.987928	0.955269	0.883882	0.942802	0.892879	0.94236	0.942361
LightGBM	RF	1690	0.98994	0.951781	0.872515	0.938424	0.884539	0.938078	0.937707
LightGBM	RF	1700	0.98996	0.955308	0.884638	0.94335	0.893908	0.943302	0.942847
LightGBM	RF	1710	0.991952	0.956408	0.885284	0.944444	0.89594	0.944548	0.943958
LightGBM	RF	1720	0.987903	0.953332	0.877706	0.940339	0.888126	0.939647	0.939654
LightGBM	RF	1730	0.986855	0.951574	0.871645	0.937603	0.88292	0.936692	0.936946
LightGBM	RF	1740	0.987903	0.953625	0.8787	0.940613	0.888681	0.940076	0.940077
LightGBM	RF	1750	0.986882	0.952381	0.876601	0.939245	0.886064	0.938621	0.938656
LightGBM	RF	1760	0.987903	0.954328	0.880093	0.941434	0.890209	0.940775	0.940852
LightGBM	RF	1770	0.989919	0.95412	0.879441	0.941434	0.890206	0.94116	0.94084
LightGBM	RF	1780	0.983806	0.952877	0.8793	0.939792	0.887044	0.938661	0.9392
LightGBM	RF	1790	0.987928	0.953793	0.881808	0.941434	0.890275	0.941176	0.940941
LightGBM	RF	1800	0.989919	0.952256	0.876807	0.939518	0.886654	0.939661	0.939043
LightGBM	RF	1810	0.98994	0.95114	0.870685	0.937603	0.882987	0.937255	0.936864
LightGBM	RF	1820	0.990955	0.952795	0.875291	0.939792	0.887154	0.93968	0.93915
LightGBM	RF	1830	0.986882	0.951802	0.874342	0.938424	0.884495	0.937675	0.937747
LightGBM	RF	1840	0.988922	0.953105	0.877706	0.940339	0.888141	0.939911	0.939652
LightGBM	RF	1850	0.990937	0.955068	0.880562	0.942529	0.892277	0.942189	0.94184
LightGBM	RF	1860	0.991968	0.952278	0.87309	0.939245	0.886114	0.939112	0.938432
LightGBM	RF	1870	0.988922	0.953458	0.879441	0.940887	0.889189	0.940607	0.940293
LightGBM	RF	1880	0.988922	0.954763	0.882935	0.942529	0.892286	0.942207	0.941953
LightGBM	RF	1890	0.987879	0.952443	0.876824	0.939518	0.886552	0.939049	0.938885
LightGBM	RF	1900	0.984802	0.951637	0.876023	0.938424	0.884436	0.937488	0.93777
LightGBM	RF	1910	0.987879	0.949902	0.869361	0.936234	0.880334	0.935714	0.935493
LightGBM	RF	1920	0.988855	0.950628	0.871403	0.937329	0.882363	0.936962	0.936573
LightGBM	RF	1930	0.988922	0.95133	0.871158	0.937876	0.883499	0.937137	0.936959
LightGBM	RF	1940	0.987903	0.951347	0.873832	0.93815	0.883996	0.937694	0.93748
LightGBM	RF	1950	0.987879	0.95203	0.875511	0.938971	0.885514	0.938473	0.938309
LightGBM	RF	1960	0.987879	0.951574	0.874489	0.938424	0.884484	0.937981	0.937778
LightGBM	RF	1970	0.990937	0.954634	0.879391	0.941981	0.891243	0.941654	0.941286
LightGBM	RF	1980	0.990937	0.951616	0.871043	0.93815	0.884001	0.937865	0.937383
LightGBM	RF	1990	0.988922	0.951082	0.868437	0.937055	0.881935	0.936147	0.936143
LightGBM	RF	2000	0.985801	0.9473	0.864991	0.933224	0.874586	0.932697	0.932532
LightGBM	RF	2010	0.985887	0.948351	0.866511	0.934319	0.876747	0.933583	0.933565
LightGBM	RF	2020	0.987903	0.953043	0.877622	0.940066	0.887622	0.939523	0.939454
LightGBM	RF	2030	0.990937	0.951326	0.872154	0.93815	0.884014	0.938139	0.937473
LightGBM	RF	2040	0.990955	0.95499	0.882147	0.942802	0.892825	0.942697	0.942179
LightGBM	RF	2050	0.987879	0.953826	0.878592	0.940887	0.889136	0.940099	0.940172
LightGBM	RF	2060	0.992951	0.951532	0.871645	0.938424	0.884534	0.938709	0.937752
LightGBM	RF	2070	0.986935	0.953559	0.878592	0.940613	0.888685	0.939695	0.939878
LightGBM	RF	2080	0.991952	0.949145	0.862374	0.934866	0.877803	0.93449	0.93388
LightGBM	RF	2090	0.987903	0.948212	0.864198	0.934045	0.876216	0.933438	0.933192
LightGBM	RF	2100	0.988922	0.949891	0.869565	0.936234	0.880464	0.936126	0.935678
LightGBM	RF	2110	0.991935	0.952319	0.875218	0.939518	0.886618	0.939824	0.938971
LightGBM	RF	2120	0.987903	0.952609	0.877622	0.939792	0.887106	0.939378	0.939185
LightGBM	RF	2130	0.991968	0.950641	0.869819	0.937329	0.882516	0.937476	0.936621
LightGBM	RF	2140	0.988922	0.94974	0.867569	0.935961	0.879857	0.935411	0.935099
LightGBM	RF	2150	0.985915	0.950727	0.870533	0.936782	0.881432	0.935725	0.936022
LightGBM	RF	2160	0.988945	0.953251	0.878646	0.940613	0.888696	0.940281	0.939974
LightGBM	RF	2170	0.987903	0.952773	0.876471	0.939792	0.887096	0.939049	0.939006
LightGBM	RF	2180	0.987879	0.950379	0.870229	0.936782	0.881367	0.936162	0.936
LightGBM	RF	2190	0.986855	0.947095	0.862332	0.932677	0.873588	0.932094	0.931902
LightGBM	RF	2200	0.982706	0.945368	0.859504	0.930487	0.869335	0.929193	0.929577
LightGBM	RF	2210	0.987879	0.950379	0.871403	0.937055	0.881885	0.936554	0.936286
LightGBM	RF	2220	0.984864	0.949013	0.867681	0.934866	0.877765	0.933853	0.934121
LightGBM	RF	2230	0.985887	0.950032	0.870644	0.936508	0.880888	0.935521	0.935614
LightGBM	RF	2240	0.987854	0.951515	0.872941	0.93815	0.883935	0.937437	0.937361
LightGBM	RF	2250	0.987903	0.949989	0.867413	0.935961	0.879844	0.935102	0.935076
LightGBM	RF	2260	0.990937	0.951904	0.873256	0.938697	0.885073	0.938699	0.9381
LightGBM	RF	2270	0.985915	0.950649	0.871311	0.937055	0.881951	0.935958	0.936163
LightGBM	RF	2280	0.986855	0.950465	0.869104	0.936508	0.880842	0.935475	0.93564
LightGBM	RF	2290	0.984864	0.948896	0.867569	0.934866	0.877754	0.933776	0.934021
LightGBM	RF	2300	0.9889	0.950465	0.867769	0.936508	0.880873	0.935711	0.935594
LightGBM	RF	2310	0.986882	0.948867	0.863258	0.934319	0.87676	0.933002	0.93323
LightGBM	RF	2320	0.987952	0.951326	0.872515	0.937876	0.883539	0.937264	0.937153
LightGBM	RF	2330	0.988922	0.950043	0.868498	0.936234	0.880392	0.935821	0.935513
LightGBM	RF	2340	0.983773	0.950706	0.873617	0.937055	0.881849	0.936032	0.936466
LightGBM	RF	2350	0.98994	0.950379	0.868746	0.936782	0.881426	0.936355	0.935921
LightGBM	RF	2360	0.988922	0.949373	0.864737	0.93514	0.878308	0.934344	0.934182
LightGBM	RF	2370	0.989899	0.95199	0.871311	0.938424	0.884494	0.937733	0.937538
LightGBM	RF	2380	0.98994	0.949233	0.864095	0.93514	0.878344	0.934423	0.934078
LightGBM	RF	2390	0.985801	0.949373	0.868235	0.935413	0.878721	0.93447	0.934607
LightGBM	RF	2400	0.982811	0.95133	0.872642	0.937329	0.8824	0.935594	0.936485
LightGBM	RF	2410	0.984833	0.947847	0.863369	0.933224	0.874613	0.932016	0.932345
LightGBM	RF	2420	0.988878	0.95013	0.869361	0.936508	0.880837	0.936123	0.935771
LightGBM	RF	2430	0.987879	0.952525	0.877419	0.939792	0.887064	0.939275	0.93908
LightGBM	RF	2440	0.988878	0.951204	0.872365	0.937876	0.883427	0.937482	0.937168
LightGBM	RF	2450	0.98583	0.947779	0.864516	0.933498	0.875122	0.932708	0.932718
LightGBM	RF	2460	0.984802	0.95104	0.8739	0.937603	0.88288	0.936581	0.936883
LightGBM	RF	2470	0.984833	0.948529	0.864897	0.934045	0.876172	0.932753	0.93314
LightGBM	RF	2480	0.982776	0.948142	0.864737	0.933498	0.87511	0.931885	0.93258
LightGBM	RF	2490	0.987854	0.948347	0.863556	0.934045	0.876162	0.933252	0.933113
LightGBM	RF	2500	0.987903	0.949307	0.868235	0.935687	0.879324	0.935148	0.934853
LightGBM	RF	2510	0.985859	0.947528	0.863071	0.933224	0.874646	0.932152	0.932214
LightGBM	RF	2520	0.984833	0.946139	0.858491	0.931034	0.870462	0.929821	0.930099
LightGBM	RF	2530	0.991919	0.948347	0.859846	0.933771	0.875674	0.933371	0.932765
LightGBM	RF	2540	0.981781	0.947323	0.863503	0.932403	0.873054	0.930869	0.931636
LightGBM	RF	2550	0.98994	0.948119	0.862559	0.934045	0.876257	0.933539	0.933014
LightGBM	RF	2560	0.985859	0.948029	0.864706	0.933771	0.875666	0.932865	0.932923
LightGBM	RF	2570	0.983871	0.949902	0.869208	0.935687	0.879327	0.934327	0.934909
LightGBM	RF	2580	0.986855	0.952711	0.876536	0.939518	0.886533	0.938701	0.938841
LightGBM	RF	2590	0.985859	0.949859	0.869667	0.935961	0.879825	0.935128	0.935265
LightGBM	RF	2600	0.986882	0.948757	0.864066	0.934319	0.876724	0.933235	0.933358
LightGBM	RF	2610	0.986882	0.94771	0.85968	0.932677	0.873614	0.931424	0.931642
LightGBM	RF	2620	0.982776	0.9473	0.861029	0.932129	0.872515	0.930368	0.931156
LightGBM	RF	2630	0.984864	0.945981	0.857312	0.930761	0.869977	0.929386	0.929718
LightGBM	RF	2640	0.983871	0.947004	0.861193	0.932129	0.872585	0.930689	0.931161
LightGBM	RF	2650	0.985859	0.946344	0.858491	0.931308	0.870996	0.930231	0.930366
LightGBM	RF	2660	0.987903	0.950564	0.868545	0.936508	0.880879	0.935671	0.935708
LightGBM	RF	2670	0.987879	0.945572	0.853081	0.92994	0.868405	0.928844	0.928847
LightGBM	RF	2680	0.988945	0.950293	0.868699	0.936508	0.880929	0.935979	0.93572
LightGBM	RF	2690	0.9889	0.947255	0.859846	0.932677	0.873611	0.932	0.931676
LightGBM	RF	2700	0.983806	0.950054	0.867257	0.935413	0.878755	0.933705	0.934519
LightGBM	RF	2710	0.984833	0.946958	0.862353	0.932403	0.873058	0.931381	0.931546
LightGBM	RF	2720	0.986908	0.946935	0.859835	0.932129	0.872602	0.931226	0.931203
LightGBM	RF	2730	0.987879	0.947574	0.862515	0.933224	0.874631	0.932656	0.932383
LightGBM	RF	2740	0.987854	0.946232	0.857312	0.931308	0.870973	0.930466	0.930282
LightGBM	RF	2750	0.985801	0.947869	0.865215	0.933771	0.875608	0.932962	0.93294
LightGBM	RF	2760	0.986908	0.947004	0.86052	0.932403	0.87312	0.931478	0.931412
LightGBM	RF	2770	0.984864	0.945864	0.858152	0.930761	0.869978	0.929627	0.92985
LightGBM	RF	2780	0.979675	0.946436	0.861865	0.931308	0.870909	0.929325	0.9304
LightGBM	RF	2790	0.982741	0.948074	0.865373	0.933498	0.875074	0.932063	0.932688
LightGBM	RF	2800	0.984802	0.945572	0.856298	0.930213	0.868876	0.928891	0.92921
LightGBM	RF	2810	0.986908	0.94632	0.857817	0.931308	0.871044	0.930349	0.930331
LightGBM	RF	2820	0.980711	0.943893	0.854944	0.928298	0.865208	0.926516	0.92728
LightGBM	RF	2830	0.986855	0.95077	0.871194	0.937055	0.881874	0.936273	0.936338
LightGBM	RF	2840	0.977642	0.945887	0.862676	0.930761	0.869873	0.928735	0.929979
LightGBM	RF	2850	0.984802	0.946981	0.861176	0.932129	0.872508	0.930987	0.93127
LightGBM	RF	2860	0.986855	0.949622	0.867769	0.935687	0.879289	0.934749	0.934792
LightGBM	RF	2870	0.986855	0.949241	0.867174	0.93514	0.878252	0.934423	0.934411
LightGBM	RF	2880	0.97868	0.947209	0.864198	0.932129	0.872479	0.930029	0.931311
LightGBM	RF	2890	0.986829	0.946162	0.858491	0.931308	0.87095	0.930494	0.930386
LightGBM	RF	2900	0.984864	0.947346	0.862515	0.932677	0.873611	0.931575	0.93183
LightGBM	RF	2910	0.983838	0.948552	0.865248	0.934045	0.876191	0.932546	0.933103
LightGBM	RF	2920	0.986908	0.947346	0.861176	0.932677	0.873641	0.93181	0.931784
LightGBM	RF	2930	0.988945	0.948785	0.864516	0.934592	0.877307	0.934082	0.933767
LightGBM	RF	2940	0.984833	0.947959	0.862559	0.933224	0.874629	0.931784	0.932218
LightGBM	RF	2950	0.983806	0.949145	0.868746	0.93514	0.87823	0.933899	0.934318
LightGBM	RF	2960	0.982776	0.946432	0.863158	0.931856	0.872011	0.930789	0.931135
LightGBM	RF	2970	0.987903	0.947711	0.863503	0.933498	0.875192	0.933039	0.932712
LightGBM	RF	2980	0.983838	0.946822	0.86052	0.931856	0.872036	0.930394	0.93088
LightGBM	RF	2990	0.985859	0.950271	0.869819	0.936234	0.880348	0.935316	0.935558
LightGBM	RF	3000	0.982811	0.948529	0.867257	0.934319	0.876691	0.932866	0.933438
LightGBM	RF	3010	0.97868	0.946822	0.863877	0.931856	0.87196	0.929793	0.930993
LightGBM	RF	3020	0.98374	0.945274	0.857143	0.92994	0.868311	0.928719	0.929085
LightGBM	RF	3030	0.985859	0.950152	0.868545	0.935961	0.879813	0.934852	0.935173
LightGBM	RF	3040	0.985859	0.949784	0.869258	0.935961	0.879815	0.934967	0.935119
LightGBM	RF	3050	0.984802	0.949394	0.868592	0.935413	0.878738	0.934263	0.934571
LightGBM	RF	3060	0.984864	0.949307	0.867725	0.93514	0.878273	0.933965	0.934314
LightGBM	RF	3070	0.979675	0.943437	0.85461	0.92775	0.86415	0.925907	0.926775
LightGBM	RF	3080	0.983773	0.944241	0.852713	0.928571	0.865781	0.926909	0.927371
LightGBM	RF	3090	0.986855	0.951494	0.872428	0.937876	0.883428	0.936926	0.937087
LightGBM	RF	3100	0.985859	0.948962	0.865407	0.934592	0.877226	0.933409	0.933672
LightGBM	RF	3110	0.981744	0.945235	0.855107	0.929392	0.867316	0.927362	0.928293
LightGBM	RF	3120	0.985887	0.945439	0.855271	0.930213	0.868979	0.928866	0.929025
LightGBM	RF	3130	0.982811	0.942241	0.848124	0.926108	0.861122	0.924392	0.924883
LightGBM	RF	3140	0.982846	0.947664	0.865918	0.933498	0.875165	0.932143	0.93258
LightGBM	RF	3150	0.986882	0.947914	0.862722	0.933498	0.875171	0.932506	0.932509
LightGBM	RF	3160	0.979675	0.946776	0.864865	0.932129	0.872465	0.930439	0.93134
LightGBM	RF	3170	0.98075	0.945439	0.857482	0.92994	0.868371	0.92789	0.928862
LightGBM	RF	3180	0.980711	0.945894	0.859857	0.930761	0.869908	0.928821	0.929716
LightGBM	RF	3190	0.985859	0.947505	0.864169	0.933224	0.874643	0.932511	0.932468
LightGBM	RF	3200	0.987854	0.948851	0.865182	0.934592	0.877195	0.933962	0.933821
LightGBM	RF	3210	0.983806	0.945847	0.856973	0.930487	0.869423	0.928875	0.929408
LightGBM	RF	3220	0.982776	0.945777	0.859338	0.930761	0.869914	0.929297	0.929799
LightGBM	RF	3230	0.985801	0.946051	0.85782	0.931034	0.870428	0.929891	0.930013
LightGBM	RF	3240	0.982811	0.943233	0.85172	0.927477	0.863712	0.925921	0.926373
LightGBM	RF	3250	0.983773	0.945306	0.856973	0.930213	0.868906	0.928684	0.929068
LightGBM	RF	3260	0.983773	0.943356	0.850506	0.927477	0.863686	0.925878	0.926285
LightGBM	RF	3270	0.983806	0.945439	0.855615	0.92994	0.868388	0.928287	0.928825
LightGBM	RF	3280	0.985859	0.942494	0.847761	0.926656	0.862193	0.925371	0.925368
LightGBM	RF	3290	0.980711	0.943966	0.854427	0.928298	0.865222	0.926368	0.927199
LightGBM	RF	3300	0.984802	0.942088	0.846062	0.925835	0.860582	0.924318	0.924559
LightGBM	RF	3310	0.981781	0.942167	0.846975	0.925561	0.860054	0.923641	0.924417
LightGBM	RF	3320	0.983806	0.943616	0.85275	0.928024	0.864732	0.926724	0.926997
LightGBM	RF	3330	0.982811	0.944193	0.852205	0.928298	0.865295	0.926403	0.927087
LightGBM	RF	3340	0.977642	0.944851	0.856124	0.928845	0.866255	0.926206	0.927742
LightGBM	RF	3350	0.982776	0.947255	0.863717	0.932677	0.873548	0.931249	0.931781
LightGBM	RF	3360	0.981744	0.942618	0.848412	0.926382	0.861649	0.924258	0.925041
LightGBM	RF	3370	0.982776	0.942287	0.844578	0.925561	0.860158	0.923214	0.924044
LightGBM	RF	3380	0.985801	0.945462	0.854427	0.92994	0.868362	0.928563	0.928823
LightGBM	RF	3390	0.98075	0.944804	0.856803	0.929392	0.867333	0.927452	0.928303
LightGBM	RF	3400	0.98075	0.94478	0.854599	0.928845	0.866286	0.92671	0.927752
LightGBM	RF	3410	0.981781	0.944648	0.855098	0.929119	0.86685	0.927176	0.927932
LightGBM	RF	3420	0.982846	0.943941	0.851697	0.928024	0.864799	0.926161	0.926812
LightGBM	RF	3430	0.98075	0.94338	0.853222	0.92775	0.864233	0.925784	0.926548
LightGBM	RF	3440	0.981781	0.943689	0.853412	0.928024	0.864739	0.926294	0.926927
LightGBM	RF	3450	0.98783	0.945211	0.854093	0.92994	0.868352	0.929045	0.928863
LightGBM	RF	3460	0.979757	0.946506	0.861045	0.931308	0.870988	0.929103	0.930254
LightGBM	RF	3470	0.984833	0.946687	0.858837	0.931582	0.871515	0.930119	0.930523
LightGBM	RF	3480	0.98288	0.946641	0.86121	0.931856	0.872091	0.930244	0.930805
LightGBM	RF	3490	0.980711	0.945596	0.859846	0.930487	0.869367	0.928718	0.929529
LightGBM	RF	3500	0.981781	0.945462	0.856633	0.92994	0.868396	0.927959	0.92881
LightGBM	RF	3510	0.984833	0.94673	0.86067	0.931856	0.872022	0.930745	0.930996
LightGBM	RF	3520	0.97868	0.947028	0.862418	0.931856	0.872018	0.929376	0.930766
LightGBM	RF	3530	0.978723	0.943152	0.851521	0.926929	0.862664	0.924465	0.925717
LightGBM	RF	3540	0.98075	0.943201	0.851166	0.927203	0.863205	0.925039	0.925937
LightGBM	RF	3550	0.976555	0.943453	0.853222	0.927203	0.863115	0.92441	0.926021
LightGBM	RF	3560	0.979675	0.942981	0.853601	0.927203	0.86311	0.925419	0.926246
LightGBM	RF	3570	0.983806	0.945643	0.85867	0.930761	0.869947	0.929373	0.929694
LightGBM	RF	3580	0.983806	0.943883	0.849611	0.92775	0.864286	0.925766	0.926399
LightGBM	RF	3590	0.980711	0.945847	0.86019	0.930761	0.869895	0.928916	0.929768
LightGBM	RF	3600	0.981781	0.946139	0.860342	0.931034	0.870446	0.929421	0.930132
LightGBM	RF	3610	0.985887	0.94338	0.849791	0.92775	0.864326	0.926353	0.926415
LightGBM	RF	3620	0.984864	0.943307	0.848629	0.927203	0.863239	0.9256	0.925947
LightGBM	RF	3630	0.977642	0.942395	0.852575	0.926382	0.86155	0.924204	0.925356
LightGBM	RF	3640	0.981744	0.94351	0.852732	0.92775	0.864191	0.925995	0.926646
LightGBM	RF	3650	0.978637	0.941808	0.847722	0.925287	0.859527	0.922722	0.923947
LightGBM	RF	3660	0.982776	0.947118	0.862559	0.932403	0.873043	0.930818	0.931415
LightGBM	RF	3670	0.98583	0.942489	0.845783	0.926382	0.86174	0.924701	0.92488
LightGBM	RF	3680	0.982776	0.943404	0.851852	0.92775	0.864243	0.926011	0.926507
LightGBM	RF	3690	0.982776	0.946618	0.861865	0.931856	0.871991	0.93042	0.930936
LightGBM	RF	3700	0.980671	0.947482	0.864547	0.932677	0.87349	0.9309	0.931837
LightGBM	RF	3710	0.980711	0.945259	0.856803	0.929666	0.867828	0.927591	0.928579
LightGBM	RF	3720	0.980632	0.944014	0.854427	0.928298	0.86517	0.926357	0.927218
LightGBM	RF	3730	0.981707	0.945008	0.857143	0.929666	0.867802	0.927953	0.928642
LightGBM	RF	3740	0.983773	0.948302	0.866392	0.934045	0.876127	0.932822	0.933218
LightGBM	RF	3750	0.982741	0.941531	0.8462	0.925287	0.859533	0.923491	0.923965
LightGBM	RF	3760	0.97868	0.945235	0.85816	0.929666	0.867821	0.927358	0.928618
LightGBM	RF	3770	0.97868	0.941404	0.846154	0.92474	0.858532	0.922079	0.92332
LightGBM	RF	3780	0.981781	0.94619	0.857826	0.930761	0.869996	0.928599	0.929552
LightGBM	RF	3790	0.980789	0.945079	0.855609	0.929392	0.867389	0.927159	0.928188
LightGBM	RF	3800	0.981744	0.943917	0.852906	0.928024	0.864707	0.926189	0.92694
LightGBM	RF	3810	0.979675	0.944444	0.855952	0.928845	0.866263	0.926691	0.927726
LightGBM	RF	3820	0.980711	0.942876	0.851544	0.926929	0.862614	0.925043	0.925822
LightGBM	RF	3830	0.979716	0.942771	0.849462	0.926382	0.86162	0.923983	0.925115
LightGBM	RF	3840	0.976555	0.942366	0.851521	0.926108	0.86102	0.92348	0.924932
LightGBM	RF	3850	0.983773	0.943209	0.851567	0.927477	0.863661	0.926183	0.926452
LightGBM	RF	3860	0.983773	0.940847	0.843993	0.924466	0.85797	0.922871	0.923145
LightGBM	RF	3870	0.986855	0.942266	0.845558	0.926108	0.861128	0.924893	0.924827
LightGBM	RF	3880	0.981744	0.943356	0.852889	0.92775	0.864207	0.925996	0.926588
LightGBM	RF	3890	0.982776	0.943632	0.851166	0.92775	0.864249	0.925858	0.926481
LightGBM	RF	3900	0.979716	0.94454	0.852695	0.928298	0.8653	0.92565	0.926998
LightGBM	RF	3910	0.976555	0.940822	0.847619	0.924193	0.857352	0.921665	0.923026
LightGBM	RF	3920	0.978637	0.940366	0.844048	0.923372	0.855815	0.921017	0.922159
LightGBM	RF	3930	0.98075	0.943835	0.853047	0.928024	0.864765	0.925877	0.926788
LightGBM	RF	3940	0.982776	0.944708	0.856298	0.929392	0.867316	0.927928	0.928397
LightGBM	RF	3950	0.979675	0.943047	0.849791	0.926656	0.862134	0.924171	0.92536
LightGBM	RF	3960	0.981707	0.942366	0.847073	0.925835	0.86055	0.923715	0.924554
LightGBM	RF	3970	0.980671	0.94514	0.858997	0.92994	0.868294	0.92827	0.929034
LightGBM	RF	3980	0.983806	0.940822	0.843993	0.924466	0.857999	0.922874	0.923134
LightGBM	RF	3990	0.979633	0.944073	0.856637	0.928571	0.86568	0.926781	0.927656
LightGBM	RF	4000	0.980671	0.94411	0.853556	0.928298	0.865246	0.926113	0.927072
LightGBM	RF	4010	0.979757	0.945368	0.858496	0.92994	0.868373	0.927874	0.928929
LightGBM	RF	4020	0.977597	0.942544	0.851697	0.926382	0.861546	0.923946	0.925228
LightGBM	RF	4030	0.977551	0.945008	0.859846	0.929666	0.86774	0.927468	0.928732
LightGBM	RF	4040	0.978637	0.943869	0.856468	0.928298	0.865175	0.926324	0.927353
LightGBM	RF	4050	0.982811	0.944672	0.853047	0.928845	0.866356	0.926843	0.927588
LightGBM	RF	4060	0.981744	0.945321	0.857817	0.92994	0.868338	0.928294	0.929006
LightGBM	RF	4070	0.978637	0.945666	0.859514	0.930213	0.86883	0.927939	0.929208
LightGBM	RF	4080	0.981707	0.942722	0.84881	0.926382	0.861569	0.924413	0.925197
LightGBM	RF	4090	0.979716	0.941531	0.845509	0.92474	0.858507	0.922252	0.923384
LightGBM	RF	4100	0.983838	0.944851	0.853222	0.929119	0.866881	0.927304	0.927883
LightGBM	RF	4110	0.97868	0.943966	0.854427	0.928024	0.864701	0.925691	0.926922
LightGBM	RF	4120	0.985859	0.942088	0.845188	0.925835	0.860637	0.924378	0.92449
LightGBM	RF	4130	0.979675	0.94338	0.852889	0.927477	0.863659	0.925314	0.92632
LightGBM	RF	4140	0.97868	0.942063	0.84881	0.925561	0.860018	0.923184	0.924376
LightGBM	RF	4150	0.98075	0.946822	0.862537	0.931856	0.87199	0.930036	0.930949
LightGBM	RF	4160	0.977688	0.941126	0.845324	0.924193	0.857473	0.921379	0.922811
LightGBM	RF	4170	0.981707	0.940797	0.84455	0.924193	0.857398	0.922351	0.922967
LightGBM	RF	4180	0.981781	0.941885	0.847073	0.925561	0.860082	0.92358	0.924266
LightGBM	RF	4190	0.979757	0.941126	0.842737	0.923919	0.856988	0.921207	0.922464
LightGBM	RF	4200	0.976602	0.943583	0.854253	0.927477	0.863638	0.924813	0.926359
LightGBM	RF	4210	0.981744	0.941708	0.846384	0.925287	0.859537	0.923279	0.923983
LightGBM	RF	4220	0.981707	0.946891	0.862884	0.932129	0.872473	0.930494	0.931207
LightGBM	RF	4230	0.978593	0.942138	0.848629	0.925561	0.85997	0.92312	0.924366
LightGBM	RF	4240	0.984802	0.941278	0.843301	0.92474	0.858511	0.923127	0.923384
LightGBM	RF	4250	0.977551	0.941529	0.846293	0.92474	0.858522	0.921791	0.923278
LightGBM	RF	4260	0.976507	0.940974	0.845509	0.923919	0.85685	0.920997	0.922601
LightGBM	RF	4270	0.982776	0.945423	0.853029	0.929392	0.867425	0.927076	0.928045
LightGBM	RF	4280	0.97855	0.942494	0.85172	0.926382	0.861483	0.924255	0.925333
LightGBM	RF	4290	0.97868	0.936243	0.829594	0.917898	0.845543	0.914839	0.916091
LightGBM	RF	4300	0.978637	0.941227	0.847619	0.92474	0.858424	0.922494	0.923562
LightGBM	RF	4310	0.977597	0.940773	0.843938	0.923645	0.856388	0.920769	0.922242
LightGBM	RF	4320	0.981707	0.943704	0.851497	0.92775	0.864232	0.925636	0.926461
LightGBM	RF	4330	0.984833	0.942672	0.846933	0.926382	0.861643	0.924813	0.925137
LightGBM	RF	4340	0.980711	0.943665	0.855621	0.928298	0.865207	0.926666	0.927303
LightGBM	RF	4350	0.981707	0.943907	0.850987	0.92775	0.864225	0.925534	0.926462
LightGBM	RF	4360	0.97868	0.943307	0.852732	0.927203	0.863135	0.924906	0.926101
LightGBM	RF	4370	0.977597	0.943103	0.852906	0.926929	0.862567	0.924535	0.925869
LightGBM	RF	4380	0.976602	0.944193	0.856295	0.928298	0.865192	0.925697	0.927234
LightGBM	RF	4390	0.977551	0.941101	0.844869	0.923919	0.856831	0.921173	0.922666
LightGBM	RF	4400	0.982741	0.943453	0.850478	0.927477	0.863708	0.925558	0.926198
LightGBM	RF	4410	0.980711	0.940847	0.844683	0.924193	0.857429	0.922081	0.922895
LightGBM	RF	4420	0.978637	0.941758	0.848086	0.925287	0.859503	0.922827	0.924004
LightGBM	RF	4430	0.980711	0.938802	0.837935	0.921456	0.85224	0.919149	0.919985
LightGBM	RF	4440	0.979716	0.941985	0.846523	0.925287	0.859564	0.922741	0.923912
LightGBM	RF	4450	0.977688	0.939537	0.838359	0.92173	0.852828	0.918528	0.920131
LightGBM	RF	4460	0.97868	0.942851	0.85172	0.926656	0.862089	0.924417	0.925572
LightGBM	RF	4470	0.978637	0.937621	0.83494	0.919814	0.849106	0.917066	0.91824
LightGBM	RF	4480	0.97556	0.938049	0.835641	0.919814	0.849086	0.916417	0.918256
LightGBM	RF	4490	0.977597	0.941808	0.846016	0.92474	0.858462	0.921807	0.92339
LightGBM	RF	4500	0.978637	0.943177	0.851697	0.926929	0.862603	0.924504	0.925763
LightGBM	RF	4510	0.979675	0.942266	0.848989	0.925835	0.860519	0.923643	0.924681
LightGBM	RF	4520	0.981744	0.944241	0.852713	0.928298	0.865259	0.926233	0.927094
LightGBM	RF	4530	0.982776	0.944421	0.852889	0.928571	0.865785	0.926695	0.927389
LightGBM	RF	4540	0.978637	0.942894	0.84943	0.926382	0.861628	0.923654	0.925036
LightGBM	RF	4550	0.980711	0.941532	0.847156	0.925014	0.858963	0.923133	0.923921
LightGBM	RF	4560	0.979633	0.942672	0.85172	0.926656	0.862046	0.924675	0.925592
LightGBM	RF	4570	0.983806	0.94351	0.8478	0.926929	0.862663	0.925039	0.925727
LightGBM	RF	4580	0.98075	0.944134	0.85183	0.928024	0.864811	0.925571	0.926677
LightGBM	RF	4590	0.977551	0.940443	0.843172	0.923098	0.855259	0.920389	0.921845
LightGBM	RF	4600	0.977688	0.945164	0.857988	0.929392	0.867302	0.926947	0.928396
LightGBM	RF	4610	0.977597	0.942213	0.848594	0.925561	0.860019	0.922801	0.924268
LightGBM	RF	4620	0.979633	0.939283	0.83964	0.922003	0.853252	0.919519	0.920551
LightGBM	RF	4630	0.976555	0.940747	0.844817	0.923645	0.856357	0.920706	0.922298
LightGBM	RF	4640	0.977642	0.94009	0.842232	0.922824	0.854837	0.919988	0.92141
LightGBM	RF	4650	0.97546	0.941529	0.847682	0.92474	0.858484	0.921557	0.92333
LightGBM	RF	4660	0.97665	0.939186	0.836056	0.920909	0.851284	0.917297	0.919211
LightGBM	RF	4670	0.980711	0.942544	0.849642	0.926382	0.861598	0.924299	0.925153
LightGBM	RF	4680	0.977688	0.94411	0.853892	0.928024	0.864778	0.92523	0.926746
LightGBM	RF	4690	0.980711	0.939082	0.835641	0.921182	0.851746	0.918478	0.9196
LightGBM	RF	4700	0.981707	0.945197	0.855775	0.929666	0.867885	0.92756	0.928427
LightGBM	RF	4710	0.974516	0.941581	0.849791	0.925014	0.858961	0.921962	0.923746
LightGBM	RF	4720	0.984772	0.942085	0.84407	0.925561	0.860127	0.923642	0.924068
LightGBM	RF	4730	0.979675	0.944444	0.852381	0.928024	0.864698	0.9255	0.926857
LightGBM	RF	4740	0.977597	0.93916	0.838359	0.921456	0.852255	0.918372	0.919885
LightGBM	RF	4750	0.98075	0.943331	0.852381	0.927477	0.863696	0.925487	0.926313
LightGBM	RF	4760	0.974516	0.94196	0.848955	0.925014	0.858939	0.92181	0.923779
LightGBM	RF	4770	0.977597	0.939863	0.840719	0.922277	0.853747	0.919393	0.920894
LightGBM	RF	4780	0.973469	0.943656	0.855781	0.927477	0.863615	0.924302	0.926348
LightGBM	RF	4790	0.973415	0.941531	0.848629	0.924466	0.857842	0.921192	0.923282
LightGBM	RF	4800	0.981781	0.93867	0.838016	0.921456	0.852258	0.919489	0.920069
LightGBM	RF	4810	0.978637	0.944014	0.854253	0.928024	0.864682	0.925635	0.926904
LightGBM	RF	4820	0.979716	0.941025	0.846062	0.924466	0.857958	0.922268	0.923204
LightGBM	RF	4830	0.981707	0.937715	0.834532	0.920088	0.8496	0.917985	0.918619
LightGBM	RF	4840	0.980671	0.945917	0.859857	0.930761	0.869884	0.928815	0.929725
LightGBM	RF	4850	0.976602	0.937594	0.833935	0.919267	0.848045	0.916044	0.917701
LightGBM	RF	4860	0.981781	0.939433	0.83774	0.922003	0.853339	0.919652	0.920475
LightGBM	RF	4870	0.97665	0.939231	0.840336	0.92173	0.852763	0.918739	0.920281
LightGBM	RF	4880	0.977642	0.941379	0.845831	0.924466	0.857976	0.921617	0.923085
LightGBM	RF	4890	0.977642	0.94239	0.84689	0.925287	0.859515	0.922308	0.92397
LightGBM	RF	4900	0.976602	0.940417	0.844869	0.923372	0.855827	0.920629	0.922112
LightGBM	RF	4910	0.979675	0.943656	0.851852	0.927477	0.863684	0.925061	0.926239
LightGBM	RF	4920	0.986829	0.945188	0.853586	0.929666	0.867843	0.928534	0.928588
LightGBM	RF	4930	0.979675	0.942524	0.852594	0.926656	0.862071	0.924931	0.925718
LightGBM	RF	4940	0.97551	0.942925	0.854599	0.926929	0.862543	0.924345	0.925886
LightGBM	RF	4950	0.977597	0.94105	0.845054	0.923919	0.85685	0.921233	0.922685
LightGBM	RF	4960	0.974568	0.940292	0.844817	0.923098	0.855335	0.919892	0.921744
LightGBM	RF	4970	0.977597	0.943152	0.852556	0.926929	0.862578	0.924435	0.925815
LightGBM	RF	4980	0.974568	0.943714	0.856635	0.92775	0.86414	0.924972	0.926741
LightGBM	RF	4990	0.981744	0.944038	0.852029	0.928024	0.864742	0.925937	0.926802
[truncated: 3,001 more rows]

## Sheet: CD4+ T cell
Feature ranking algorithm	Classification algorithm	Number of features	BNT-BNT	ChAd-BNT	ChAd-ChAd	ACC	MCC	Macro F1	Weighted F1
LASSO	DT	10	0.948805	0.749219	0.762668	0.783731	0.646418	0.820231	0.783227
LASSO	DT	20	0.974071	0.756112	0.775736	0.795665	0.665197	0.835306	0.795493
LASSO	DT	30	0.96401	0.753839	0.769877	0.790916	0.65787	0.829242	0.790503
LASSO	DT	40	0.962232	0.755764	0.764859	0.789089	0.655464	0.827618	0.788758
LASSO	DT	50	0.967603	0.764531	0.780448	0.800292	0.672992	0.837527	0.800147
LASSO	DT	60	0.957954	0.757544	0.776725	0.794325	0.66294	0.830741	0.794271
LASSO	DT	70	0.967185	0.763891	0.78215	0.800779	0.673646	0.837742	0.800602
LASSO	DT	80	0.958692	0.753752	0.768959	0.789576	0.65556	0.827135	0.789307
LASSO	DT	90	0.968858	0.762328	0.775921	0.797491	0.66839	0.835702	0.797372
LASSO	DT	100	0.962232	0.748814	0.765442	0.786532	0.650808	0.825496	0.786199
LASSO	DT	110	0.971033	0.758837	0.777748	0.797248	0.667755	0.835873	0.797088
LASSO	DT	120	0.968966	0.748521	0.764161	0.786654	0.650868	0.827216	0.78644
LASSO	DT	130	0.966196	0.756991	0.776757	0.795665	0.665617	0.833315	0.795212
LASSO	DT	140	0.960583	0.752256	0.768181	0.788967	0.655002	0.827006	0.78861
LASSO	DT	150	0.968575	0.757207	0.773572	0.794447	0.66352	0.833118	0.794186
LASSO	DT	160	0.9671	0.750337	0.770987	0.790185	0.655966	0.829475	0.790017
LASSO	DT	170	0.962613	0.758784	0.774755	0.794812	0.664298	0.832051	0.794531
LASSO	DT	180	0.971429	0.756741	0.773221	0.794325	0.663138	0.833797	0.794237
LASSO	DT	190	0.971576	0.756134	0.77072	0.793108	0.661525	0.83281	0.792875
LASSO	DT	200	0.962264	0.757938	0.77066	0.792621	0.661001	0.830287	0.792279
LASSO	DT	210	0.961753	0.762132	0.778378	0.797735	0.668827	0.834088	0.797416
LASSO	DT	220	0.966022	0.752446	0.766762	0.789089	0.654887	0.82841	0.788804
LASSO	DT	230	0.96635	0.751654	0.76386	0.787384	0.652311	0.827288	0.78721
LASSO	DT	240	0.962963	0.752261	0.766889	0.788602	0.654012	0.827371	0.788358
LASSO	DT	250	0.960171	0.757052	0.770429	0.79189	0.659878	0.829218	0.791522
LASSO	DT	260	0.964981	0.755562	0.773782	0.793229	0.661363	0.831442	0.793111
LASSO	DT	270	0.969357	0.749963	0.768147	0.789089	0.654566	0.829156	0.788891
LASSO	DT	280	0.962963	0.753468	0.770853	0.790916	0.657582	0.829095	0.790649
LASSO	DT	290	0.967603	0.753	0.769837	0.790794	0.657461	0.830147	0.790646
LASSO	DT	300	0.965695	0.750298	0.768835	0.789211	0.655058	0.828276	0.788827
LASSO	DT	310	0.96309	0.754381	0.771739	0.791768	0.659319	0.829737	0.79144
LASSO	DT	320	0.965992	0.759322	0.7731	0.794691	0.664275	0.832805	0.79447
LASSO	DT	330	0.964116	0.749405	0.767961	0.787993	0.652662	0.827161	0.787847
LASSO	DT	340	0.969304	0.750669	0.770334	0.790307	0.656464	0.830103	0.790163
LASSO	DT	350	0.963185	0.750519	0.766948	0.788115	0.653532	0.826884	0.787709
LASSO	DT	360	0.969828	0.753766	0.772267	0.792621	0.66033	0.831953	0.792371
LASSO	DT	370	0.96427	0.755038	0.774115	0.793229	0.661367	0.831141	0.792951
LASSO	DT	380	0.962581	0.748735	0.767918	0.787628	0.652333	0.826411	0.78734
LASSO	DT	390	0.963122	0.752155	0.768813	0.789576	0.655755	0.82803	0.789211
LASSO	DT	400	0.966321	0.752599	0.770545	0.790794	0.657396	0.829822	0.790625
LASSO	DT	410	0.962709	0.753736	0.771456	0.791403	0.658572	0.8293	0.790996
LASSO	DT	420	0.966109	0.752736	0.767153	0.789454	0.655733	0.828666	0.789111
LASSO	DT	430	0.966552	0.740741	0.762495	0.782635	0.644095	0.823263	0.782187
LASSO	DT	440	0.966796	0.75251	0.766944	0.789211	0.655113	0.82875	0.789021
LASSO	DT	450	0.962963	0.756185	0.773268	0.793108	0.661197	0.830805	0.792849
LASSO	DT	460	0.965547	0.756253	0.773043	0.793351	0.661864	0.831614	0.793135
LASSO	DT	470	0.966379	0.747658	0.765686	0.786654	0.650658	0.826575	0.786421
LASSO	DT	480	0.964515	0.751228	0.767915	0.789089	0.655051	0.827886	0.788622
LASSO	DT	490	0.966167	0.749888	0.770227	0.78982	0.655945	0.82876	0.789358
LASSO	DT	500	0.963948	0.752226	0.768833	0.789698	0.655966	0.828336	0.789365
LASSO	DT	510	0.965875	0.747114	0.768755	0.78775	0.652091	0.827248	0.787523
LASSO	DT	520	0.966552	0.747647	0.768482	0.788115	0.653171	0.82756	0.78771
LASSO	DT	530	0.963504	0.74803	0.765744	0.786532	0.650683	0.825759	0.786196
LASSO	DT	540	0.963153	0.748094	0.768815	0.787993	0.653	0.826687	0.787568
LASSO	DT	550	0.96691	0.753074	0.768309	0.790185	0.65676	0.829431	0.789885
LASSO	DT	560	0.965577	0.757576	0.771987	0.793473	0.661959	0.831713	0.793197
LASSO	DT	570	0.965458	0.750296	0.765668	0.787506	0.652221	0.82714	0.787355
LASSO	DT	580	0.965251	0.754773	0.77072	0.791768	0.659486	0.830248	0.791438
LASSO	DT	590	0.966437	0.756532	0.772406	0.793351	0.661782	0.831792	0.793084
LASSO	DT	600	0.964023	0.75315	0.768313	0.789576	0.655255	0.828495	0.789514
LASSO	DT	610	0.966767	0.758292	0.776002	0.795665	0.665339	0.833687	0.795478
LASSO	DT	620	0.971503	0.753204	0.773182	0.792986	0.660862	0.83263	0.792793
LASSO	DT	630	0.966022	0.759792	0.776815	0.796639	0.667074	0.834209	0.796352
LASSO	DT	640	0.966466	0.760876	0.776839	0.797126	0.668145	0.834727	0.796865
LASSO	DT	650	0.974071	0.755476	0.776733	0.795908	0.665426	0.835426	0.795687
LASSO	DT	660	0.961621	0.756508	0.772419	0.792621	0.660398	0.830183	0.792407
LASSO	DT	670	0.963887	0.757143	0.773651	0.793838	0.662537	0.83156	0.793541
LASSO	DT	680	0.960894	0.74706	0.76477	0.785314	0.648587	0.824241	0.784995
LASSO	DT	690	0.959009	0.758098	0.775299	0.794447	0.663962	0.830802	0.793995
LASSO	DT	700	0.966321	0.754294	0.773506	0.792864	0.660593	0.831374	0.792659
LASSO	DT	710	0.965191	0.762327	0.775365	0.796883	0.667879	0.834294	0.796607
LASSO	DT	720	0.968076	0.752425	0.772451	0.79189	0.659068	0.830984	0.791666
LASSO	DT	730	0.962548	0.74556	0.765135	0.785071	0.648012	0.824415	0.784783
LASSO	DT	740	0.962003	0.75958	0.774799	0.794934	0.66433	0.832128	0.794789
LASSO	DT	750	0.966022	0.760664	0.776371	0.796761	0.667485	0.834352	0.796504
LASSO	DT	760	0.964746	0.761128	0.779016	0.797979	0.669429	0.834963	0.797716
LASSO	DT	770	0.965934	0.753119	0.772548	0.79189	0.65925	0.830534	0.791692
LASSO	DT	780	0.965816	0.752605	0.77025	0.79055	0.656796	0.829557	0.790423
LASSO	DT	790	0.962199	0.763982	0.778246	0.798466	0.670278	0.834809	0.798169
LASSO	DT	800	0.965547	0.757077	0.77308	0.793717	0.6624	0.831901	0.793487
LASSO	DT	810	0.963346	0.751735	0.766567	0.788237	0.653511	0.827216	0.788052
LASSO	DT	820	0.965071	0.759565	0.776123	0.79603	0.665952	0.833587	0.795813
LASSO	DT	830	0.965251	0.755056	0.774872	0.793838	0.662441	0.831726	0.793439
LASSO	DT	840	0.965131	0.753088	0.771065	0.791159	0.658075	0.829761	0.790894
LASSO	DT	850	0.970194	0.754762	0.772229	0.792986	0.660889	0.832395	0.79281
LASSO	DT	860	0.965041	0.759396	0.774527	0.795178	0.664745	0.832988	0.795015
LASSO	DT	870	0.970664	0.757264	0.775659	0.795665	0.665301	0.834529	0.79545
LASSO	DT	880	0.968912	0.757319	0.775444	0.7953	0.66475	0.833892	0.795129
LASSO	DT	890	0.964301	0.752899	0.769293	0.790185	0.656564	0.828831	0.789897
LASSO	DT	900	0.965041	0.748133	0.76811	0.78775	0.65223	0.827095	0.787527
LASSO	DT	910	0.967714	0.754599	0.771091	0.792133	0.659788	0.831135	0.791881
LASSO	DT	920	0.971601	0.750997	0.765853	0.788846	0.654601	0.829484	0.788583
LASSO	DT	930	0.960447	0.756925	0.772016	0.792499	0.660524	0.829796	0.792229
LASSO	DT	940	0.974359	0.752162	0.77201	0.792255	0.659309	0.832844	0.792237
LASSO	DT	950	0.963887	0.755172	0.77192	0.792255	0.659939	0.830326	0.791955
LASSO	DT	960	0.966853	0.758168	0.776156	0.795787	0.665574	0.833726	0.795509
LASSO	DT	970	0.966379	0.754365	0.768037	0.790429	0.657037	0.829594	0.790212
LASSO	DT	980	0.961407	0.765894	0.780978	0.800414	0.673506	0.836093	0.800075
LASSO	DT	990	0.962102	0.758836	0.776602	0.795543	0.665314	0.832513	0.795319
LASSO	DT	1000	0.968521	0.753903	0.772087	0.792377	0.660009	0.831504	0.792163
LASSO	DT	1010	0.965011	0.75658	0.774648	0.794082	0.662711	0.83208	0.793922
LASSO	DT	1020	0.963824	0.75405	0.771192	0.791403	0.658505	0.829689	0.791159
LASSO	DT	1030	0.968158	0.756797	0.770595	0.792864	0.661187	0.83185	0.79261
LASSO	DT	1040	0.967518	0.750037	0.770501	0.78982	0.655589	0.829352	0.789732
LASSO	DT	1050	0.957309	0.753212	0.770385	0.789698	0.655904	0.826969	0.789542
LASSO	DT	1060	0.958208	0.758621	0.776136	0.794691	0.663861	0.830988	0.794475
LASSO	DT	1070	0.970983	0.761015	0.779496	0.798831	0.670446	0.837164	0.798759
LASSO	DT	1080	0.958798	0.747852	0.76171	0.783975	0.646661	0.822787	0.783634
LASSO	DT	1090	0.963887	0.753351	0.771127	0.791159	0.658119	0.829455	0.790855
LASSO	DT	1100	0.960894	0.756973	0.773141	0.793108	0.661477	0.830336	0.792822
LASSO	DT	1110	0.965428	0.755927	0.774821	0.79396	0.662399	0.832058	0.793794
LASSO	DT	1120	0.967128	0.745758	0.765215	0.785679	0.648836	0.826034	0.78554
LASSO	DT	1130	0.963283	0.75465	0.770439	0.791159	0.657901	0.829457	0.790985
LASSO	DT	1140	0.963058	0.749297	0.764538	0.78641	0.650618	0.825631	0.7861
LASSO	DT	1150	0.966234	0.763642	0.779647	0.799318	0.671284	0.836508	0.799231
LASSO	DT	1160	0.967603	0.754846	0.774821	0.793838	0.662217	0.832423	0.793659
LASSO	DT	1170	0.958136	0.749889	0.768813	0.78775	0.652497	0.825612	0.787594
LASSO	DT	1180	0.965992	0.761379	0.78027	0.798831	0.670551	0.83588	0.798561
LASSO	DT	1190	0.973536	0.760513	0.779981	0.799196	0.67078	0.83801	0.799133
LASSO	DT	1200	0.967686	0.755924	0.771868	0.792986	0.661211	0.831826	0.792767
LASSO	DT	1210	0.968939	0.754818	0.772554	0.792986	0.661104	0.832104	0.792805
LASSO	DT	1220	0.965963	0.747246	0.768856	0.787871	0.652638	0.827355	0.787635
LASSO	DT	1230	0.973253	0.75377	0.775003	0.794325	0.663041	0.834009	0.794095
LASSO	DT	1240	0.968966	0.75533	0.77545	0.794569	0.663531	0.833248	0.794331
LASSO	DT	1250	0.971527	0.749147	0.767413	0.788724	0.654092	0.829363	0.788529
LASSO	DT	1260	0.967185	0.752875	0.767404	0.789576	0.65571	0.829155	0.789432
LASSO	DT	1270	0.968992	0.755502	0.777044	0.795421	0.66485	0.833846	0.795129
LASSO	DT	1280	0.971825	0.757442	0.771518	0.793838	0.662507	0.833595	0.793804
LASSO	DT	1290	0.971898	0.756725	0.774316	0.794934	0.664084	0.834313	0.794793
LASSO	DT	1300	0.965845	0.758641	0.774009	0.794691	0.663933	0.832832	0.794586
LASSO	DT	1310	0.967185	0.756123	0.772487	0.793229	0.661403	0.831931	0.793059
LASSO	DT	1320	0.964085	0.753096	0.77166	0.791159	0.657722	0.829613	0.791021
LASSO	DT	1330	0.96608	0.749331	0.768625	0.788724	0.654266	0.828012	0.788393
LASSO	DT	1340	0.968521	0.747269	0.768257	0.787993	0.652628	0.828016	0.787729
LASSO	DT	1350	0.967686	0.752983	0.771726	0.791768	0.658951	0.830799	0.791509
LASSO	DT	1360	0.968131	0.752666	0.775494	0.793473	0.661585	0.832097	0.793153
LASSO	DT	1370	0.963793	0.760262	0.780217	0.797979	0.669202	0.834757	0.797776
LASSO	DT	1380	0.965041	0.752723	0.773967	0.792255	0.659644	0.830577	0.792051
LASSO	DT	1390	0.968021	0.755319	0.772269	0.792864	0.660951	0.83187	0.792751
LASSO	DT	1400	0.969251	0.75256	0.771483	0.791525	0.658449	0.831098	0.791445
LASSO	DT	1410	0.962199	0.759157	0.778453	0.796639	0.667019	0.83327	0.796303
LASSO	DT	1420	0.972222	0.760892	0.777521	0.797979	0.669121	0.836878	0.797986
LASSO	DT	1430	0.968103	0.75266	0.769084	0.790429	0.657104	0.829949	0.790236
LASSO	DT	1440	0.96635	0.757079	0.776095	0.795178	0.664498	0.833175	0.794969
LASSO	DT	1450	0.966796	0.758906	0.772752	0.794447	0.663641	0.832818	0.794256
LASSO	DT	1460	0.967518	0.751904	0.771698	0.791159	0.657642	0.830374	0.791034
LASSO	DT	1470	0.962677	0.756123	0.773518	0.793229	0.661752	0.830773	0.792897
LASSO	DT	1480	0.968131	0.752787	0.771525	0.791646	0.658893	0.830815	0.7914
LASSO	DT	1490	0.968804	0.754807	0.775213	0.794082	0.662474	0.832941	0.793989
LASSO	DT	1500	0.969383	0.754852	0.772512	0.793108	0.661072	0.832249	0.792862
LASSO	DT	1510	0.968021	0.752455	0.772063	0.791646	0.658682	0.830846	0.791494
LASSO	DT	1520	0.972763	0.749963	0.767789	0.789333	0.655008	0.830172	0.789204
LASSO	DT	1530	0.968103	0.752266	0.768814	0.790185	0.656464	0.829728	0.789953
LASSO	DT	1540	0.965904	0.75465	0.773084	0.792742	0.660541	0.831213	0.792553
LASSO	DT	1550	0.961852	0.752983	0.772709	0.791525	0.658828	0.829181	0.791139
LASSO	DT	1560	0.968602	0.753289	0.775604	0.793838	0.66236	0.832498	0.793522
LASSO	DT	1570	0.968966	0.766672	0.785359	0.803702	0.678352	0.840332	0.803437
LASSO	DT	1580	0.968357	0.754959	0.77496	0.79396	0.662233	0.832759	0.793873
LASSO	DT	1590	0.968885	0.755184	0.773863	0.793717	0.661981	0.832644	0.79354
LASSO	DT	1600	0.969304	0.752017	0.77228	0.791768	0.658725	0.8312	0.791594
LASSO	DT	1610	0.96635	0.752602	0.770732	0.790916	0.657598	0.829895	0.790716
LASSO	DT	1620	0.967185	0.760818	0.777717	0.797491	0.66845	0.83524	0.797341
LASSO	DT	1630	0.963793	0.747963	0.765466	0.786288	0.6502	0.82574	0.786083
LASSO	DT	1640	0.966466	0.753064	0.772408	0.792012	0.6594	0.830646	0.791681
LASSO	DT	1650	0.965517	0.754142	0.76988	0.791038	0.658048	0.829846	0.790838
LASSO	DT	1660	0.966967	0.757111	0.774736	0.794812	0.66422	0.832938	0.794451
LASSO	DT	1670	0.964981	0.749099	0.771026	0.789454	0.654791	0.828368	0.789235
LASSO	DT	1680	0.967658	0.752302	0.77113	0.791159	0.658065	0.830363	0.790957
LASSO	DT	1690	0.967071	0.755153	0.773634	0.793229	0.661254	0.831953	0.79317
LASSO	DT	1700	0.965101	0.758424	0.778885	0.796883	0.667214	0.834137	0.796608
LASSO	DT	1710	0.966437	0.75153	0.772537	0.791403	0.658407	0.830168	0.791112
LASSO	DT	1720	0.965992	0.748771	0.768481	0.788358	0.653467	0.827748	0.788088
LASSO	DT	1730	0.970169	0.746548	0.764371	0.786045	0.649551	0.827029	0.785902
LASSO	DT	1740	0.966205	0.760296	0.77464	0.795665	0.665287	0.833714	0.795595
LASSO	DT	1750	0.962451	0.750595	0.770543	0.789454	0.655149	0.827863	0.78927
LASSO	DT	1760	0.969644	0.75026	0.768627	0.789333	0.654712	0.829511	0.78927
LASSO	DT	1770	0.969854	0.758641	0.77889	0.797613	0.668587	0.835795	0.797363
LASSO	DT	1780	0.96424	0.751746	0.769126	0.789576	0.655501	0.828371	0.789344
LASSO	DT	1790	0.966939	0.761298	0.777022	0.797491	0.668755	0.835086	0.797186
LASSO	DT	1800	0.961687	0.753388	0.776512	0.793351	0.661355	0.830529	0.793007
LASSO	DT	1810	0.96635	0.749366	0.768482	0.788602	0.65371	0.828066	0.78838
LASSO	DT	1820	0.969541	0.746952	0.772349	0.790063	0.656147	0.829614	0.789601
LASSO	DT	1830	0.964746	0.755774	0.772438	0.792864	0.660895	0.830986	0.792554
LASSO	DT	1840	0.969251	0.752354	0.772091	0.791768	0.658623	0.831232	0.791637
LASSO	DT	1850	0.967298	0.761678	0.779073	0.798587	0.670279	0.836016	0.798322
LASSO	DT	1860	0.971008	0.759554	0.777477	0.79737	0.668009	0.836013	0.797253
LASSO	DT	1870	0.964054	0.755866	0.773608	0.793108	0.661027	0.831176	0.793026
LASSO	DT	1880	0.965131	0.753193	0.76992	0.790672	0.65736	0.829415	0.790416
LASSO	DT	1890	0.967603	0.745541	0.763582	0.784949	0.647763	0.825575	0.784777
LASSO	DT	1900	0.970143	0.755483	0.774359	0.794204	0.662712	0.833328	0.794063
LASSO	DT	1910	0.960103	0.755992	0.775488	0.793717	0.662437	0.830528	0.793379
LASSO	DT	1920	0.966379	0.753085	0.771045	0.791281	0.658248	0.83017	0.791058
LASSO	DT	1930	0.963219	0.751722	0.773369	0.791281	0.657817	0.829437	0.791118
LASSO	DT	1940	0.970614	0.758917	0.776826	0.796761	0.667263	0.835452	0.796643
LASSO	DT	1950	0.959966	0.754947	0.772087	0.791646	0.658883	0.829	0.791391
LASSO	DT	1960	0.965191	0.756105	0.775505	0.794447	0.663536	0.832267	0.794143
LASSO	DT	1970	0.970983	0.755549	0.778569	0.796274	0.665924	0.835034	0.796119
LASSO	DT	1980	0.967241	0.750336	0.770746	0.790185	0.656284	0.829441	0.789927
LASSO	DT	1990	0.966967	0.756065	0.7738	0.79396	0.662846	0.832277	0.793601
LASSO	DT	2000	0.966825	0.753567	0.769356	0.790794	0.657479	0.829916	0.790549
LASSO	DT	2010	0.97239	0.761566	0.778864	0.799075	0.671065	0.837607	0.798893
LASSO	DT	2020	0.97239	0.748961	0.767852	0.788967	0.654485	0.829735	0.788774
LASSO	DT	2030	0.959552	0.755807	0.773835	0.792742	0.660675	0.829732	0.792476
LASSO	DT	2040	0.96427	0.757961	0.776579	0.795543	0.665112	0.832937	0.795256
LASSO	DT	2050	0.967631	0.752416	0.770794	0.791038	0.657769	0.83028	0.790847
LASSO	DT	2060	0.966882	0.749075	0.766885	0.787871	0.65295	0.827614	0.78761
LASSO	DT	2070	0.965816	0.752313	0.772365	0.791403	0.658117	0.830165	0.791265
LASSO	DT	2080	0.965487	0.755126	0.771963	0.792377	0.660014	0.830859	0.792179
LASSO	DT	2090	0.967575	0.750334	0.76823	0.788967	0.654328	0.828713	0.78883
LASSO	DT	2100	0.966437	0.753347	0.770941	0.791403	0.658513	0.830242	0.791125
LASSO	DT	2110	0.971552	0.755423	0.773257	0.79396	0.662653	0.833411	0.793735
LASSO	DT	2120	0.967213	0.746034	0.764842	0.785679	0.64913	0.82603	0.785494
LASSO	DT	2130	0.966565	0.757008	0.778523	0.796152	0.665607	0.834032	0.796073
LASSO	DT	2140	0.963409	0.75474	0.774115	0.792986	0.660968	0.830755	0.792709
LASSO	DT	2150	0.964564	0.75824	0.776232	0.795421	0.664784	0.833012	0.795253
LASSO	DT	2160	0.968467	0.754745	0.773524	0.793351	0.661351	0.832245	0.79315
LASSO	DT	2170	0.969802	0.754133	0.773914	0.793473	0.66173	0.832616	0.793265
LASSO	DT	2180	0.965665	0.754813	0.772352	0.792621	0.660539	0.830943	0.792253
LASSO	DT	2190	0.964746	0.756378	0.774037	0.793838	0.662451	0.83172	0.793525
LASSO	DT	2200	0.966022	0.763776	0.776262	0.797979	0.669591	0.835353	0.797719
LASSO	DT	2210	0.965992	0.75703	0.775881	0.795056	0.664468	0.832968	0.794802
LASSO	DT	2220	0.969802	0.756757	0.775909	0.795421	0.665023	0.834156	0.795236
LASSO	DT	2230	0.963315	0.751522	0.770545	0.789942	0.656017	0.828461	0.789768
LASSO	DT	2240	0.966594	0.755575	0.773164	0.793108	0.660893	0.831778	0.793062
LASSO	DT	2250	0.964471	0.752419	0.771726	0.790916	0.657322	0.829539	0.79083
LASSO	DT	2260	0.958048	0.760618	0.777264	0.796152	0.666635	0.831977	0.795777
LASSO	DT	2270	0.963699	0.752073	0.768415	0.789211	0.654863	0.828063	0.789078
LASSO	DT	2280	0.969697	0.750825	0.770822	0.790672	0.656768	0.830448	0.790503
LASSO	DT	2290	0.965011	0.758017	0.774719	0.794691	0.663769	0.832582	0.794538
LASSO	DT	2300	0.966939	0.759355	0.774748	0.795665	0.665843	0.83368	0.795364
LASSO	DT	2310	0.962709	0.760639	0.779551	0.797857	0.669161	0.8343	0.797475
LASSO	DT	2320	0.965695	0.748206	0.767963	0.787993	0.652948	0.827288	0.787581
LASSO	DT	2330	0.96635	0.758898	0.777432	0.796517	0.666717	0.834227	0.796315
LASSO	DT	2340	0.970194	0.750557	0.767146	0.788967	0.654364	0.829299	0.788794
LASSO	DT	2350	0.963153	0.750075	0.773168	0.790794	0.657489	0.828799	0.790349
LASSO	DT	2360	0.971453	0.75609	0.774526	0.794691	0.663678	0.834023	0.794568
LASSO	DT	2370	0.962899	0.756644	0.773301	0.793229	0.661438	0.830948	0.793041
LASSO	DT	2380	0.966321	0.754925	0.775108	0.793838	0.662211	0.832118	0.793642
LASSO	DT	2390	0.972222	0.752364	0.769587	0.790916	0.657524	0.831391	0.79092
LASSO	DT	2400	0.962264	0.755099	0.773153	0.792621	0.660666	0.830172	0.792258
LASSO	DT	2410	0.970537	0.754604	0.776926	0.795056	0.663945	0.834022	0.794927
LASSO	DT	2420	0.968912	0.755436	0.77333	0.793595	0.661879	0.832559	0.793405
LASSO	DT	2430	0.966623	0.757747	0.777853	0.796152	0.665859	0.834074	0.796077
LASSO	DT	2440	0.971478	0.754133	0.774577	0.79396	0.662437	0.833396	0.7938
LASSO	DT	2450	0.965963	0.753839	0.773661	0.792742	0.660561	0.831155	0.792494
LASSO	DT	2460	0.963918	0.756805	0.771538	0.792742	0.661029	0.830753	0.792448
LASSO	DT	2470	0.965011	0.755945	0.773879	0.793473	0.661729	0.831612	0.793315
LASSO	DT	2480	0.971379	0.753189	0.770879	0.791768	0.658808	0.831816	0.791724
LASSO	DT	2490	0.963918	0.747373	0.764137	0.785558	0.649248	0.825142	0.785257
LASSO	DT	2500	0.965963	0.761238	0.778876	0.7981	0.669393	0.835359	0.797867
LASSO	DT	2510	0.965992	0.750484	0.768814	0.789211	0.654853	0.82843	0.788935
LASSO	DT	2520	0.970486	0.755178	0.774463	0.794082	0.662394	0.833376	0.794034
LASSO	DT	2530	0.965101	0.762603	0.782421	0.80017	0.672633	0.836708	0.799911
LASSO	DT	2540	0.9718	0.754516	0.771758	0.792742	0.660453	0.832692	0.792721
LASSO	DT	2550	0.966379	0.758672	0.778124	0.796761	0.667171	0.834392	0.796541
LASSO	DT	2560	0.967213	0.760173	0.778424	0.797613	0.668483	0.83527	0.797404
LASSO	DT	2570	0.958656	0.744207	0.765412	0.784096	0.646338	0.822758	0.783815
LASSO	DT	2580	0.96172	0.7519	0.77098	0.790185	0.656485	0.8282	0.789896
LASSO	DT	2590	0.96791	0.763767	0.781987	0.800658	0.673175	0.837888	0.800579
LASSO	DT	2600	0.964777	0.758125	0.776385	0.795665	0.665374	0.833095	0.795306
LASSO	DT	2610	0.967518	0.752794	0.771205	0.791281	0.657914	0.830506	0.791172
LASSO	DT	2620	0.968602	0.753848	0.774028	0.793351	0.661575	0.83216	0.793033
LASSO	DT	2630	0.96933	0.756524	0.774745	0.794691	0.663815	0.833533	0.794548
LASSO	DT	2640	0.96791	0.752682	0.773427	0.792255	0.659449	0.83134	0.79219
LASSO	DT	2650	0.969224	0.759381	0.777463	0.797004	0.667276	0.835356	0.796927
LASSO	DT	2660	0.967241	0.751526	0.770814	0.790672	0.657197	0.82986	0.79044
LASSO	DT	2670	0.965904	0.753848	0.772923	0.792377	0.6598	0.830892	0.792155
LASSO	DT	2680	0.968467	0.750522	0.768482	0.789333	0.654853	0.829157	0.789145
LASSO	DT	2690	0.972786	0.74892	0.769127	0.789576	0.655257	0.830278	0.789391
LASSO	DT	2700	0.962609	0.754611	0.769566	0.790429	0.656692	0.828929	0.790479
LASSO	DT	2710	0.968494	0.74522	0.763587	0.784949	0.647921	0.825767	0.784773
LASSO	DT	2720	0.971304	0.758898	0.777703	0.797126	0.667318	0.835968	0.797131
LASSO	DT	2730	0.967241	0.758815	0.77536	0.795665	0.665562	0.833806	0.795465
LASSO	DT	2740	0.962548	0.756572	0.773616	0.793351	0.661742	0.830912	0.793106
LASSO	DT	2750	0.9671	0.749593	0.7662	0.787628	0.652181	0.827631	0.787541
LASSO	DT	2760	0.969224	0.750629	0.766033	0.788237	0.653133	0.828629	0.788182
LASSO	DT	2770	0.97316	0.75604	0.771499	0.793473	0.661994	0.833566	0.793412
LASSO	DT	2780	0.966292	0.753251	0.775037	0.793108	0.66093	0.831527	0.792926
LASSO	DT	2790	0.973183	0.751376	0.770396	0.791159	0.657833	0.831652	0.791021
LASSO	DT	2800	0.970537	0.756435	0.774037	0.794447	0.663131	0.83367	0.794358
LASSO	DT	2810	0.968804	0.755727	0.773871	0.793838	0.662138	0.832801	0.793753
LASSO	DT	2820	0.966853	0.747666	0.771417	0.789454	0.654969	0.828646	0.789093
LASSO	DT	2830	0.962484	0.749813	0.771097	0.789454	0.655039	0.827798	0.789208
LASSO	DT	2840	0.963346	0.755074	0.779447	0.795543	0.664887	0.832623	0.795257
LASSO	DT	2850	0.96424	0.760442	0.779024	0.797613	0.668526	0.834568	0.79737
LASSO	DT	2860	0.97022	0.757209	0.776099	0.795787	0.665396	0.834509	0.795565
LASSO	DT	2870	0.965368	0.762216	0.778214	0.797979	0.669027	0.835266	0.79788
LASSO	DT	2880	0.963824	0.750633	0.768585	0.788846	0.654252	0.827681	0.788588
LASSO	DT	2890	0.963636	0.766617	0.785251	0.802728	0.676695	0.838502	0.802621
LASSO	DT	2900	0.967938	0.762727	0.782374	0.800414	0.672897	0.837679	0.800336
LASSO	DT	2910	0.964655	0.75	0.768939	0.788846	0.65418	0.827865	0.788608
LASSO	DT	2920	0.966767	0.748729	0.769708	0.788967	0.654191	0.828401	0.788736
LASSO	DT	2930	0.964564	0.746974	0.76695	0.786654	0.650352	0.826162	0.786463
LASSO	DT	2940	0.966796	0.755615	0.775129	0.794204	0.662991	0.832513	0.793998
LASSO	DT	2950	0.968885	0.75818	0.774709	0.7953	0.664678	0.833925	0.795141
LASSO	DT	2960	0.967965	0.760279	0.776467	0.796761	0.667053	0.834904	0.796664
LASSO	DT	2970	0.971478	0.765469	0.783466	0.802606	0.676567	0.840138	0.80244
LASSO	DT	2980	0.970882	0.765477	0.787814	0.804433	0.679064	0.841391	0.804335
LASSO	DT	2990	0.966825	0.75264	0.771545	0.791403	0.658449	0.830337	0.791167
LASSO	DT	3000	0.969644	0.75337	0.771549	0.79189	0.65906	0.831521	0.791859
LASSO	DT	3010	0.962069	0.750297	0.766848	0.787628	0.652363	0.826404	0.787417
LASSO	DT	3020	0.965041	0.750979	0.77562	0.792377	0.659629	0.830546	0.792093
LASSO	DT	3030	0.966292	0.755289	0.77636	0.794569	0.663227	0.832647	0.794354
LASSO	DT	3040	0.973114	0.749073	0.769481	0.789698	0.655397	0.830556	0.78966
LASSO	DT	3050	0.96671	0.755123	0.776192	0.794447	0.663079	0.832675	0.794269
LASSO	DT	3060	0.963027	0.755569	0.772949	0.792742	0.66082	0.830515	0.792463
LASSO	DT	3070	0.962387	0.761436	0.779189	0.797735	0.668582	0.834337	0.79759
LASSO	DT	3080	0.966408	0.756105	0.775521	0.794569	0.663621	0.832678	0.794321
LASSO	DT	3090	0.965816	0.75402	0.774098	0.792864	0.660579	0.831311	0.792745
LASSO	DT	3100	0.971874	0.751891	0.770692	0.791281	0.65813	0.831485	0.791181
LASSO	DT	3110	0.968939	0.754706	0.775499	0.794325	0.663028	0.833048	0.794097
LASSO	DT	3120	0.963378	0.757531	0.773428	0.793717	0.662539	0.831446	0.793526
LASSO	DT	3130	0.968021	0.748838	0.770595	0.789576	0.655056	0.829151	0.789359
LASSO	DT	3140	0.968048	0.755866	0.774071	0.79396	0.662583	0.832662	0.793795
LASSO	DT	3150	0.968439	0.752573	0.772887	0.792133	0.659373	0.8313	0.791974
LASSO	DT	3160	0.969357	0.753545	0.773758	0.793108	0.661032	0.83222	0.792893
LASSO	DT	3170	0.969277	0.753855	0.773239	0.792864	0.66073	0.832124	0.792772
LASSO	DT	3180	0.967603	0.747194	0.769521	0.788358	0.653127	0.828106	0.788144
LASSO	DT	3190	0.968804	0.764172	0.782691	0.801266	0.67431	0.838556	0.801188
LASSO	DT	3200	0.971379	0.757351	0.77546	0.795543	0.664951	0.83473	0.795494
LASSO	DT	3210	0.96495	0.763166	0.78095	0.799562	0.671586	0.836355	0.79945
LASSO	DT	3220	0.969224	0.759031	0.775913	0.796152	0.665934	0.834723	0.796081
LASSO	DT	3230	0.969775	0.752621	0.775236	0.793473	0.661521	0.832544	0.793247
LASSO	DT	3240	0.963122	0.761805	0.780323	0.798709	0.670612	0.835083	0.798357
LASSO	DT	3250	0.960481	0.7586	0.776248	0.795178	0.664613	0.831776	0.794836
LASSO	DT	3260	0.968912	0.75758	0.77256	0.794082	0.662946	0.833017	0.793926
LASSO	DT	3270	0.967354	0.761876	0.777446	0.797979	0.669451	0.835559	0.797671
LASSO	DT	3280	0.956034	0.763052	0.778756	0.79737	0.6682	0.832614	0.797161
LASSO	DT	3290	0.969749	0.752927	0.771968	0.792012	0.659421	0.831548	0.791884
LASSO	DT	3300	0.963824	0.75627	0.77845	0.795665	0.665177	0.832848	0.795357
LASSO	DT	3310	0.970715	0.754706	0.775378	0.794569	0.663516	0.8336	0.79429
LASSO	DT	3320	0.966437	0.759328	0.775532	0.795908	0.665919	0.833766	0.795639
LASSO	DT	3330	0.968966	0.763166	0.780276	0.799927	0.672383	0.837469	0.799705
LASSO	DT	3340	0.963731	0.760178	0.777175	0.796517	0.666751	0.833695	0.796352
LASSO	DT	3350	0.964981	0.763291	0.781076	0.799683	0.671893	0.836449	0.799562
LASSO	DT	3360	0.965816	0.763912	0.780309	0.799683	0.671877	0.836679	0.799583
LASSO	DT	3370	0.965606	0.760066	0.780639	0.798466	0.669933	0.835437	0.798142
LASSO	DT	3380	0.963378	0.763718	0.784609	0.801388	0.674571	0.837235	0.801116
LASSO	DT	3390	0.965904	0.760328	0.78087	0.798587	0.670039	0.835701	0.798395
LASSO	DT	3400	0.967575	0.759734	0.777053	0.796761	0.667228	0.834787	0.796653
LASSO	DT	3410	0.968575	0.754931	0.774194	0.793838	0.662333	0.832567	0.793545
LASSO	DT	3420	0.969512	0.759655	0.780151	0.798222	0.669112	0.83644	0.798299
LASSO	DT	3430	0.963283	0.761891	0.779298	0.7981	0.669311	0.834824	0.797949
LASSO	DT	3440	0.967658	0.76489	0.784499	0.802362	0.67624	0.839016	0.802141
LASSO	DT	3450	0.965786	0.754999	0.774046	0.793229	0.661066	0.83161	0.793115
LASSO	DT	3460	0.9671	0.757964	0.777718	0.796274	0.666155	0.83426	0.79617
LASSO	DT	3470	0.966292	0.76552	0.783444	0.801875	0.675418	0.838419	0.801726
LASSO	DT	3480	0.965308	0.762301	0.779326	0.798466	0.669705	0.835645	0.798412
LASSO	DT	3490	0.968858	0.757151	0.777838	0.796274	0.66617	0.834616	0.796141
LASSO	DT	3500	0.966379	0.765888	0.78348	0.802119	0.675958	0.838582	0.801904
LASSO	DT	3510	0.964686	0.763815	0.781004	0.799927	0.672482	0.836501	0.799701
LASSO	DT	3520	0.968777	0.767719	0.785463	0.803945	0.678634	0.840653	0.803884
LASSO	DT	3530	0.973536	0.75636	0.77854	0.796883	0.666887	0.836145	0.796792
LASSO	DT	3540	0.965338	0.757985	0.775897	0.795178	0.664381	0.833073	0.795106
LASSO	DT	3550	0.966796	0.76541	0.785069	0.802728	0.676776	0.839092	0.80249
LASSO	DT	3560	0.966565	0.760161	0.779579	0.797857	0.668591	0.835435	0.797833
LASSO	DT	3570	0.966767	0.758569	0.777613	0.796517	0.66667	0.834316	0.796322
LASSO	DT	3580	0.968467	0.761041	0.778169	0.797979	0.669096	0.835892	0.797816
LASSO	DT	3590	0.967128	0.755695	0.775659	0.794447	0.663201	0.832827	0.794318
LASSO	DT	3600	0.966116	0.752888	0.776183	0.793351	0.660971	0.831729	0.793275
LASSO	DT	3610	0.970117	0.764295	0.781631	0.801023	0.673995	0.838681	0.80094
LASSO	DT	3620	0.971058	0.764829	0.784701	0.802849	0.677002	0.840196	0.802682
LASSO	DT	3630	0.965992	0.75932	0.777823	0.796883	0.667384	0.834378	0.796614
LASSO	DT	3640	0.968548	0.759022	0.777883	0.797126	0.667738	0.835151	0.796877
LASSO	DT	3650	0.970512	0.754592	0.779026	0.79603	0.665386	0.83471	0.795872
LASSO	DT	3660	0.967128	0.759732	0.777103	0.796761	0.666935	0.834654	0.796613
LASSO	DT	3670	0.97227	0.760077	0.780468	0.799075	0.670727	0.837605	0.799
LASSO	DT	3680	0.969383	0.762289	0.781436	0.80017	0.672623	0.837703	0.799934
LASSO	DT	3690	0.968021	0.752463	0.773341	0.792255	0.659563	0.831275	0.792077
LASSO	DT	3700	0.96933	0.748697	0.769335	0.789089	0.654468	0.829121	0.788912
LASSO	DT	3710	0.959483	0.766731	0.784314	0.801875	0.67551	0.836843	0.801661
LASSO	DT	3720	0.969723	0.761679	0.780024	0.799196	0.671124	0.837142	0.799093
LASSO	DT	3730	0.964209	0.753441	0.77375	0.792377	0.659815	0.830467	0.792128
LASSO	DT	3740	0.965458	0.763414	0.783336	0.800901	0.673747	0.837402	0.800705
LASSO	DT	3750	0.971503	0.756532	0.774824	0.795056	0.66439	0.834286	0.79489
LASSO	DT	3760	0.959378	0.759497	0.780711	0.797248	0.667696	0.833195	0.797073
LASSO	DT	3770	0.971702	0.75045	0.774608	0.792377	0.659251	0.832254	0.79235
LASSO	DT	3780	0.971404	0.763325	0.778701	0.79944	0.67162	0.83781	0.799395
LASSO	DT	3790	0.965487	0.75774	0.779925	0.797126	0.66747	0.834384	0.796856
LASSO	DT	3800	0.971204	0.753285	0.770213	0.791281	0.657877	0.831568	0.791436
LASSO	DT	3810	0.967185	0.761976	0.783729	0.800779	0.673431	0.83763	0.800541
LASSO	DT	3820	0.966652	0.764934	0.784742	0.802241	0.675813	0.838776	0.802128
LASSO	DT	3830	0.964859	0.762515	0.780613	0.799075	0.670607	0.835996	0.79902
LASSO	DT	3840	0.968912	0.764802	0.782196	0.801388	0.674781	0.838637	0.801234
LASSO	DT	3850	0.967156	0.753394	0.772783	0.792255	0.659586	0.831111	0.792081
LASSO	DT	3860	0.973114	0.765145	0.786677	0.804067	0.67877	0.841645	0.803996
LASSO	DT	3870	0.972692	0.766696	0.783846	0.803337	0.67777	0.841078	0.803281
LASSO	DT	3880	0.969749	0.757382	0.774657	0.795056	0.664362	0.83393	0.794915
LASSO	DT	3890	0.966379	0.761677	0.779414	0.798587	0.670086	0.835823	0.798348
LASSO	DT	3900	0.971552	0.768473	0.788386	0.806137	0.682446	0.842804	0.805905
LASSO	DT	3910	0.971776	0.756043	0.774736	0.794691	0.663536	0.834185	0.79469
LASSO	DT	3920	0.967714	0.765728	0.787879	0.804311	0.679424	0.84044	0.804023
LASSO	DT	3930	0.966957	0.765241	0.783277	0.801632	0.67468	0.838491	0.80163
LASSO	DT	3940	0.965934	0.764329	0.781808	0.800658	0.673532	0.837357	0.80045
LASSO	DT	3950	0.972125	0.760118	0.776842	0.797248	0.667736	0.836362	0.79735
LASSO	DT	3960	0.975673	0.764627	0.782714	0.802362	0.675958	0.841005	0.802344
LASSO	DT	3970	0.964502	0.76505	0.785456	0.802362	0.675908	0.838336	0.802199
LASSO	DT	3980	0.964981	0.756733	0.77429	0.79396	0.662445	0.832001	0.793817
LASSO	DT	3990	0.967326	0.754157	0.774619	0.793595	0.661931	0.832034	0.793249
LASSO	DT	4000	0.96833	0.753692	0.772654	0.792377	0.659584	0.831559	0.792308
LASSO	DT	4010	0.970715	0.765957	0.78783	0.804798	0.680193	0.841501	0.804514
LASSO	DT	4020	0.966321	0.759243	0.781862	0.798709	0.670022	0.835809	0.798463
LASSO	DT	4030	0.964054	0.7659	0.784953	0.802362	0.676021	0.838302	0.802253
LASSO	DT	4040	0.962387	0.756886	0.77863	0.795665	0.665055	0.832634	0.795488
LASSO	DT	4050	0.963346	0.755938	0.770797	0.79189	0.659273	0.830027	0.79168
LASSO	DT	4060	0.967185	0.76392	0.785225	0.802241	0.675839	0.838777	0.80201
LASSO	DT	4070	0.965577	0.762517	0.783372	0.800658	0.673521	0.837155	0.800374
LASSO	DT	4080	0.970117	0.756127	0.777853	0.79603	0.665615	0.834699	0.795907
LASSO	DT	4090	0.968992	0.759778	0.779917	0.798466	0.669815	0.836229	0.79817
LASSO	DT	4100	0.974003	0.762911	0.782479	0.801388	0.674499	0.839798	0.801307
LASSO	DT	4110	0.969436	0.754349	0.776268	0.794691	0.663633	0.833351	0.79437
LASSO	DT	4120	0.967993	0.766347	0.788017	0.804554	0.679565	0.840786	0.804376
LASSO	DT	4130	0.97389	0.764723	0.782221	0.801875	0.675107	0.840278	0.801909
LASSO	DT	4140	0.971898	0.763881	0.78289	0.801754	0.675117	0.839556	0.801593
LASSO	DT	4150	0.97302	0.758971	0.781124	0.798953	0.670156	0.837705	0.798954
LASSO	DT	4160	0.965756	0.755443	0.775334	0.79396	0.662238	0.832178	0.793876
LASSO	DT	4170	0.970143	0.75991	0.782445	0.799683	0.671619	0.837499	0.799533
LASSO	DT	4180	0.968021	0.757766	0.777178	0.796152	0.665941	0.834322	0.795974
LASSO	DT	4190	0.966408	0.756644	0.775892	0.794934	0.664323	0.832982	0.794709
LASSO	DT	4200	0.968076	0.759952	0.781789	0.799196	0.67096	0.836606	0.798963
LASSO	DT	4210	0.962995	0.757653	0.776172	0.795056	0.664372	0.832273	0.794768
LASSO	DT	4220	0.961753	0.759648	0.777688	0.796396	0.6667	0.83303	0.796093
LASSO	DT	4230	0.967156	0.758703	0.779021	0.797248	0.667724	0.83496	0.79707
LASSO	DT	4240	0.965161	0.75729	0.776579	0.795421	0.664949	0.83301	0.795108
LASSO	DT	4250	0.968831	0.765723	0.786602	0.803702	0.678292	0.840385	0.803597
LASSO	DT	4260	0.96941	0.76774	0.785936	0.804433	0.679716	0.841029	0.804195
LASSO	DT	4270	0.968548	0.765238	0.780978	0.801023	0.674318	0.838255	0.800807
LASSO	DT	4280	0.968048	0.762997	0.780798	0.799927	0.672249	0.837281	0.799746
LASSO	DT	4290	0.956745	0.754802	0.776566	0.793351	0.661692	0.829371	0.792915
LASSO	DT	4300	0.961028	0.759856	0.781405	0.798222	0.669607	0.834096	0.797764
LASSO	DT	4310	0.972786	0.760782	0.779428	0.799075	0.670775	0.837665	0.798886
LASSO	DT	4320	0.965157	0.758067	0.776982	0.795543	0.664682	0.833402	0.795606
LASSO	DT	4330	0.963918	0.760505	0.775982	0.796274	0.666654	0.833468	0.795969
LASSO	DT	4340	0.96691	0.761248	0.781532	0.799562	0.6717	0.836563	0.799209
LASSO	DT	4350	0.962199	0.755343	0.777043	0.794447	0.663438	0.831528	0.794114
LASSO	DT	4360	0.966109	0.7625	0.780958	0.799683	0.672221	0.836522	0.799345
LASSO	DT	4370	0.968629	0.76108	0.77934	0.798709	0.670441	0.83635	0.798386
LASSO	DT	4380	0.970664	0.762908	0.781157	0.800414	0.673236	0.838243	0.800238
LASSO	DT	4390	0.964054	0.756127	0.776236	0.794447	0.663019	0.832139	0.794325
LASSO	DT	4400	0.971033	0.754275	0.777166	0.795178	0.664207	0.834158	0.794972
LASSO	DT	4410	0.972342	0.756433	0.777269	0.796274	0.666091	0.835348	0.796078
LASSO	DT	4420	0.967742	0.762884	0.780501	0.799805	0.672254	0.837042	0.799522
LASSO	DT	4430	0.964859	0.752679	0.770374	0.790429	0.65647	0.829304	0.790376
LASSO	DT	4440	0.968021	0.763071	0.782902	0.800901	0.673716	0.837998	0.800727
LASSO	DT	4450	0.969854	0.766269	0.785463	0.803702	0.678504	0.840529	0.803445
LASSO	DT	4460	0.971033	0.763685	0.784377	0.802241	0.675858	0.839699	0.802068
LASSO	DT	4470	0.970563	0.756958	0.775659	0.795421	0.664762	0.834393	0.795311
LASSO	DT	4480	0.963731	0.759982	0.782225	0.798831	0.670176	0.835312	0.798565
LASSO	DT	4490	0.96671	0.760668	0.780402	0.798587	0.669937	0.835927	0.798433
LASSO	DT	4500	0.971404	0.761477	0.781263	0.799927	0.671962	0.838048	0.799808
LASSO	DT	4510	0.969357	0.763185	0.784192	0.801754	0.675173	0.838911	0.801546
LASSO	DT	4520	0.967462	0.759607	0.777313	0.796761	0.666823	0.834794	0.796704
LASSO	DT	4530	0.962516	0.764011	0.783864	0.801023	0.674054	0.836797	0.800776
LASSO	DT	4540	0.968467	0.768749	0.788706	0.805894	0.681977	0.841974	0.805731
LASSO	DT	4550	0.969697	0.750563	0.774782	0.792377	0.659527	0.831681	0.792195
LASSO	DT	4560	0.97487	0.760778	0.783755	0.801266	0.674132	0.839801	0.801141
LASSO	DT	4570	0.96531	0.76355	0.782043	0.800536	0.673685	0.836968	0.800152
LASSO	DT	4580	0.964054	0.765093	0.785397	0.802241	0.675797	0.838181	0.802126
LASSO	DT	4590	0.973605	0.753173	0.772923	0.793108	0.660889	0.833234	0.792957
LASSO	DT	4600	0.964927	0.755469	0.777658	0.7953	0.664987	0.832685	0.794826
LASSO	DT	4610	0.96635	0.757549	0.779666	0.797004	0.6674	0.834521	0.796781
LASSO	DT	4620	0.971849	0.76236	0.784097	0.801632	0.674811	0.839435	0.801516
LASSO	DT	4630	0.965071	0.757707	0.774831	0.794691	0.663747	0.832536	0.794471
LASSO	DT	4640	0.970169	0.763327	0.782843	0.801266	0.674306	0.83878	0.801105
LASSO	DT	4650	0.972246	0.759187	0.779634	0.798344	0.669352	0.837022	0.798256
LASSO	DT	4660	0.968467	0.760457	0.784403	0.800658	0.673173	0.837776	0.80041
LASSO	DT	4670	0.959688	0.758394	0.776969	0.795056	0.664012	0.831684	0.794969
LASSO	DT	4680	0.971727	0.764138	0.78262	0.80151	0.674597	0.839495	0.801551
LASSO	DT	4690	0.96309	0.759815	0.778905	0.797248	0.668106	0.833937	0.7969
LASSO	DT	4700	0.967071	0.764723	0.785887	0.802728	0.676566	0.839227	0.802621
LASSO	DT	4710	0.968103	0.753931	0.773933	0.793229	0.661206	0.831989	0.792954
LASSO	DT	4720	0.972222	0.761051	0.781789	0.800049	0.672113	0.838354	0.799989
LASSO	DT	4730	0.965963	0.753903	0.773922	0.792864	0.660853	0.831263	0.792639
LASSO	DT	4740	0.962581	0.754192	0.776924	0.79396	0.662526	0.831232	0.793646
LASSO	DT	4750	0.961274	0.761236	0.779684	0.797857	0.66896	0.834065	0.797578
LASSO	DT	4760	0.971058	0.755042	0.77203	0.793108	0.661222	0.83271	0.792954
LASSO	DT	4770	0.965398	0.769139	0.785647	0.804189	0.679217	0.840061	0.804071
LASSO	DT	4780	0.969775	0.759429	0.782504	0.799562	0.671423	0.837236	0.799312
LASSO	DT	4790	0.95921	0.756781	0.77688	0.794569	0.663585	0.830957	0.794206
LASSO	DT	4800	0.966796	0.772571	0.792351	0.808938	0.686933	0.843906	0.808705
LASSO	DT	4810	0.977007	0.755967	0.776804	0.796396	0.666178	0.836592	0.796329
LASSO	DT	4820	0.965577	0.754638	0.774542	0.793473	0.661723	0.831585	0.793164
LASSO	DT	4830	0.969357	0.757864	0.776435	0.79603	0.666032	0.834552	0.795863
LASSO	DT	4840	0.968357	0.769458	0.784917	0.804311	0.679567	0.840911	0.804283
LASSO	DT	4850	0.972739	0.767857	0.785879	0.804798	0.680158	0.842158	0.804682
LASSO	DT	4860	0.96635	0.761705	0.783392	0.800414	0.67289	0.837149	0.800161
LASSO	DT	4870	0.970639	0.766472	0.785435	0.803824	0.678544	0.840849	0.803625
LASSO	DT	4880	0.965131	0.761618	0.783951	0.800536	0.673149	0.8369	0.800209
LASSO	DT	4890	0.958423	0.76569	0.781998	0.800414	0.673324	0.83537	0.800038
LASSO	DT	4900	0.968885	0.761734	0.782749	0.800414	0.672901	0.837789	0.800236
LASSO	DT	4910	0.967518	0.759827	0.778825	0.797613	0.668206	0.83539	0.797488
LASSO	DT	4920	0.97022	0.751083	0.77274	0.791768	0.658828	0.831347	0.791551
LASSO	DT	4930	0.970194	0.758487	0.778766	0.797491	0.668121	0.835816	0.797291
LASSO	DT	4940	0.958798	0.758424	0.778482	0.795908	0.665817	0.831902	0.795544
LASSO	DT	4950	0.966767	0.758014	0.777027	0.79603	0.665858	0.833936	0.79583
LASSO	DT	4960	0.967071	0.768539	0.789141	0.805772	0.681503	0.841584	0.805648
LASSO	DT	4970	0.964178	0.770399	0.786632	0.805041	0.680666	0.840403	0.80486
LASSO	DT	4980	0.960379	0.759198	0.778857	0.796517	0.666674	0.832811	0.796249
LASSO	DT	4990	0.968885	0.759411	0.77683	0.796761	0.667057	0.835042	0.796604
LASSO	DT	5000	0.962102	0.758086	0.777492	0.795665	0.665381	0.83256	0.795419
LASSO	RF	10	0.973741	0.833308	0.844324	0.858134	0.76769	0.883791	0.857942
LASSO	RF	20	0.994764	0.855902	0.869903	0.881637	0.805711	0.906857	0.881672
LASSO	RF	30	0.995203	0.860706	0.875067	0.88602	0.812886	0.910325	0.886029
LASSO	RF	40	0.993019	0.868182	0.883165	0.892474	0.823477	0.914789	0.892437
LASSO	RF	50	0.994774	0.867759	0.883196	0.892596	0.823722	0.915243	0.892525
LASSO	RF	60	0.99476	0.868119	0.883542	0.89284	0.824046	0.915473	0.892826
LASSO	RF	70	0.99476	0.86921	0.884963	0.893936	0.825852	0.916311	0.893914
LASSO	RF	80	0.996065	0.864742	0.882096	0.891013	0.821062	0.914301	0.890981
LASSO	RF	90	0.994769	0.867499	0.884188	0.892962	0.824359	0.915485	0.892869
LASSO	RF	100	0.995199	0.872128	0.88679	0.896006	0.829254	0.918039	0.895991
LASSO	RF	110	0.994769	0.870342	0.885494	0.894666	0.827094	0.916868	0.894617
LASSO	RF	120	0.99476	0.870978	0.886562	0.895397	0.828278	0.917433	0.895359
LASSO	RF	130	0.994746	0.867741	0.884687	0.893205	0.824643	0.915725	0.893191
LASSO	RF	140	0.995629	0.868613	0.885185	0.893936	0.825884	0.916476	0.893895
LASSO	RF	150	0.995203	0.869433	0.885593	0.894423	0.826721	0.916743	0.894353
LASSO	RF	160	0.995633	0.868457	0.884794	0.893692	0.825472	0.916295	0.893654
LASSO	RF	170	0.996072	0.87041	0.88612	0.895153	0.827884	0.917534	0.89511
LASSO	RF	180	0.994755	0.872677	0.888771	0.897102	0.831114	0.918735	0.897052
LASSO	RF	190	0.997382	0.868349	0.885094	0.894057	0.826114	0.916942	0.893991
LASSO	RF	200	0.995629	0.873801	0.890181	0.89832	0.833108	0.919871	0.89827
LASSO	RF	210	0.995637	0.867884	0.884951	0.89357	0.825332	0.916157	0.893493
LASSO	RF	220	0.993447	0.873973	0.889359	0.897711	0.832112	0.918926	0.897661
LASSO	RF	230	0.993886	0.87052	0.887159	0.895397	0.828354	0.917188	0.895321
LASSO	RF	240	0.993892	0.867925	0.884392	0.893083	0.824527	0.915403	0.893012
LASSO	RF	250	0.995637	0.871889	0.889094	0.897102	0.831198	0.918873	0.897001
LASSO	RF	260	0.99476	0.869341	0.885858	0.894423	0.826689	0.916653	0.894374
LASSO	RF	270	0.993441	0.866209	0.883144	0.891744	0.822328	0.914265	0.891686
LASSO	RF	280	0.996072	0.869247	0.886277	0.894788	0.827346	0.917198	0.89471
LASSO	RF	290	0.993886	0.870825	0.887686	0.895762	0.828954	0.917466	0.895685
LASSO	RF	300	0.994321	0.867356	0.883481	0.892474	0.823495	0.915053	0.892427
LASSO	RF	310	0.993881	0.870175	0.886954	0.895153	0.827943	0.917004	0.895088
LASSO	RF	320	0.995194	0.871154	0.887568	0.896006	0.82932	0.917972	0.895948
LASSO	RF	330	0.994321	0.867267	0.885082	0.893205	0.824774	0.915557	0.893118
LASSO	RF	340	0.994326	0.868718	0.885424	0.893936	0.825934	0.916156	0.893863
LASSO	RF	350	0.992133	0.871218	0.88689	0.895275	0.828083	0.916747	0.895238
LASSO	RF	360	0.993447	0.870387	0.887686	0.895519	0.828543	0.917174	0.895446
LASSO	RF	370	0.994321	0.867389	0.884991	0.893205	0.824754	0.915567	0.893126
LASSO	RF	380	0.993441	0.869552	0.886337	0.894545	0.826913	0.916443	0.894493
LASSO	RF	390	0.993447	0.870663	0.887479	0.895519	0.828504	0.917196	0.895464
LASSO	RF	400	0.993019	0.869618	0.886837	0.894788	0.827391	0.916492	0.894688
LASSO	RF	410	0.994321	0.873377	0.89009	0.897954	0.832584	0.919262	0.897873
LASSO	RF	420	0.993447	0.870585	0.887274	0.895397	0.828314	0.917102	0.895339
LASSO	RF	430	0.995629	0.869234	0.886216	0.894666	0.827102	0.917027	0.894615
LASSO	RF	440	0.993881	0.869777	0.886778	0.89491	0.827533	0.916812	0.894846
LASSO	RF	450	0.994321	0.871257	0.887771	0.896006	0.829288	0.917783	0.89596
LASSO	RF	460	0.993447	0.869844	0.887337	0.895153	0.827981	0.916876	0.895067
LASSO	RF	470	0.993447	0.871764	0.88836	0.896371	0.829921	0.917857	0.896311
LASSO	RF	480	0.993447	0.865667	0.884064	0.891987	0.822811	0.914393	0.891884
LASSO	RF	490	0.991259	0.873916	0.8893	0.897345	0.831491	0.918158	0.897306
LASSO	RF	500	0.995194	0.868521	0.885124	0.893814	0.825686	0.91628	0.893769
LASSO	RF	510	0.993886	0.870577	0.888363	0.896006	0.829457	0.917609	0.895892
LASSO	RF	520	0.995199	0.868489	0.886106	0.894301	0.826592	0.916598	0.894202
LASSO	RF	530	0.994321	0.868888	0.886576	0.894545	0.826987	0.916595	0.894455
LASSO	RF	540	0.992573	0.868288	0.886023	0.893814	0.825812	0.915628	0.893716
LASSO	RF	550	0.993007	0.871592	0.888126	0.896128	0.829515	0.917575	0.896073
LASSO	RF	560	0.994321	0.866942	0.885324	0.893205	0.824834	0.915529	0.893096
LASSO	RF	570	0.993025	0.866982	0.884102	0.892474	0.823566	0.914703	0.892376
LASSO	RF	580	0.993013	0.869525	0.886954	0.894788	0.827365	0.916498	0.894703
LASSO	RF	590	0.99214	0.868862	0.885692	0.893814	0.825748	0.915565	0.893738
LASSO	RF	600	0.993007	0.86684	0.884529	0.892596	0.823786	0.914792	0.89251
LASSO	RF	610	0.994321	0.869366	0.886693	0.894788	0.827384	0.916793	0.894702
LASSO	RF	620	0.993876	0.866118	0.884433	0.892353	0.823312	0.914809	0.892294
LASSO	RF	630	0.992133	0.869658	0.886391	0.894423	0.826687	0.91606	0.894378
LASSO	RF	640	0.993019	0.868486	0.886172	0.894057	0.826289	0.915892	0.893926
LASSO	RF	650	0.991282	0.870334	0.887538	0.895153	0.827969	0.916384	0.895054
LASSO	RF	660	0.993876	0.864873	0.883886	0.891622	0.822164	0.914212	0.891541
LASSO	RF	670	0.992126	0.864171	0.882655	0.890526	0.82035	0.912984	0.890452
LASSO	RF	680	0.993007	0.870283	0.888157	0.895641	0.828778	0.917149	0.895556
LASSO	RF	690	0.993007	0.866545	0.883254	0.891866	0.822511	0.914269	0.891811
LASSO	RF	700	0.992573	0.868917	0.885302	0.893692	0.825492	0.915598	0.893644
LASSO	RF	710	0.992567	0.868758	0.885718	0.893814	0.825695	0.915681	0.893767
LASSO	RF	720	0.992147	0.868103	0.886283	0.893814	0.825813	0.915511	0.893699
LASSO	RF	730	0.992593	0.865717	0.883654	0.891744	0.822479	0.913988	0.891599
LASSO	RF	740	0.993892	0.866809	0.88428	0.892596	0.823752	0.914994	0.892508
LASSO	RF	750	0.991282	0.869286	0.887073	0.894545	0.827038	0.91588	0.894418
LASSO	RF	760	0.99214	0.870031	0.88886	0.895762	0.829012	0.91701	0.895651
LASSO	RF	770	0.992586	0.86906	0.886633	0.894423	0.826816	0.916093	0.894308
LASSO	RF	780	0.992126	0.865129	0.883151	0.891135	0.821345	0.913469	0.891066
LASSO	RF	790	0.992147	0.866565	0.883936	0.892109	0.822987	0.914216	0.892009
LASSO	RF	800	0.99214	0.867105	0.885056	0.89284	0.82421	0.914767	0.892736
LASSO	RF	810	0.990818	0.866646	0.88461	0.892231	0.823132	0.914025	0.892162
LASSO	RF	820	0.990834	0.86857	0.885782	0.89357	0.825378	0.915062	0.893478
LASSO	RF	830	0.990826	0.869989	0.887246	0.894788	0.827332	0.91602	0.894718
LASSO	RF	840	0.992153	0.86853	0.886163	0.893936	0.82601	0.915615	0.893819
LASSO	RF	850	0.991699	0.865129	0.882973	0.891013	0.821169	0.913267	0.890926
LASSO	RF	860	0.990401	0.863232	0.88226	0.889795	0.819287	0.911965	0.88965
LASSO	RF	870	0.990376	0.866799	0.884397	0.892109	0.82288	0.913857	0.892065
LASSO	RF	880	0.991699	0.86684	0.884119	0.892231	0.823193	0.914219	0.892141
LASSO	RF	890	0.992153	0.871575	0.889035	0.896493	0.830272	0.917588	0.89636
LASSO	RF	900	0.993881	0.870283	0.88763	0.895519	0.828578	0.917265	0.895438
LASSO	RF	910	0.991714	0.86857	0.886016	0.893814	0.825795	0.915433	0.893707
LASSO	RF	920	0.992153	0.867544	0.885406	0.893205	0.824847	0.915034	0.893075
LASSO	RF	930	0.993886	0.870869	0.888392	0.896128	0.829629	0.917716	0.896023
LASSO	RF	940	0.98951	0.870308	0.887892	0.895032	0.827746	0.915904	0.894957
LASSO	RF	950	0.991266	0.870563	0.888392	0.895641	0.828827	0.91674	0.895533
LASSO	RF	960	0.991251	0.86894	0.886696	0.894179	0.826381	0.915629	0.894101
LASSO	RF	970	0.99214	0.864848	0.884332	0.891622	0.822259	0.913773	0.891491
LASSO	RF	980	0.992147	0.868092	0.885518	0.893449	0.825189	0.915252	0.893347
LASSO	RF	990	0.991282	0.8691	0.886193	0.894057	0.826216	0.915525	0.893942
LASSO	RF	1000	0.989943	0.869446	0.886927	0.894301	0.826553	0.915439	0.894229
LASSO	RF	1010	0.991266	0.870138	0.887691	0.895153	0.828051	0.916365	0.895042
LASSO	RF	1020	0.990393	0.86902	0.88684	0.894179	0.826398	0.915418	0.894079
LASSO	RF	1030	0.988646	0.867757	0.885816	0.892962	0.824403	0.914073	0.892857
LASSO	RF	1040	0.990802	0.867408	0.884839	0.892596	0.823656	0.914349	0.892573
LASSO	RF	1050	0.988204	0.863248	0.880918	0.888821	0.817549	0.91079	0.88874
LASSO	RF	1060	0.989952	0.866626	0.883838	0.891744	0.822308	0.913472	0.891682
LASSO	RF	1070	0.993435	0.870466	0.887159	0.895275	0.828098	0.91702	0.895237
LASSO	RF	1080	0.990385	0.867238	0.885233	0.892718	0.823997	0.914285	0.892625
LASSO	RF	1090	0.986911	0.866534	0.884468	0.891622	0.822216	0.912638	0.891506
LASSO	RF	1100	0.990826	0.867676	0.885496	0.893083	0.82461	0.914666	0.892984
LASSO	RF	1110	0.991699	0.870534	0.887278	0.895153	0.827968	0.916504	0.895076
LASSO	RF	1120	0.989943	0.869738	0.887691	0.894788	0.827414	0.915791	0.894694
LASSO	RF	1130	0.991251	0.868453	0.886129	0.893692	0.825486	0.915278	0.893646
LASSO	RF	1140	0.99081	0.865302	0.883678	0.891257	0.821533	0.913263	0.891192
LASSO	RF	1150	0.990385	0.868514	0.887281	0.894179	0.82642	0.915393	0.894073
LASSO	RF	1160	0.989049	0.873458	0.890151	0.897224	0.831271	0.917553	0.897197
LASSO	RF	1170	0.991699	0.865763	0.883254	0.891378	0.821721	0.913572	0.891311
LASSO	RF	1180	0.989952	0.864683	0.88285	0.890526	0.820343	0.912495	0.890445
LASSO	RF	1190	0.990393	0.866911	0.884199	0.892109	0.822963	0.913834	0.892024
LASSO	RF	1200	0.99085	0.868196	0.886546	0.893814	0.825849	0.915197	0.893675
LASSO	RF	1210	0.988163	0.868873	0.887459	0.894057	0.826189	0.914832	0.893989
LASSO	RF	1220	0.989492	0.862583	0.882392	0.88943	0.818664	0.911489	0.889319
LASSO	RF	1230	0.989501	0.870285	0.887868	0.895032	0.827855	0.915885	0.894935
LASSO	RF	1240	0.989059	0.867003	0.884585	0.892109	0.822932	0.913549	0.89205
LASSO	RF	1250	0.989943	0.872022	0.889709	0.896615	0.830362	0.917225	0.896538
LASSO	RF	1260	0.98952	0.865891	0.884241	0.891622	0.822234	0.913217	0.891506
LASSO	RF	1270	0.990368	0.865038	0.883267	0.890891	0.820917	0.912891	0.890836
LASSO	RF	1280	0.988616	0.864292	0.884081	0.89077	0.820864	0.91233	0.890658
LASSO	RF	1290	0.988616	0.864749	0.883745	0.89077	0.820768	0.91237	0.890691
LASSO	RF	1300	0.986014	0.869817	0.887012	0.893936	0.825926	0.914281	0.893869
LASSO	RF	1310	0.98904	0.864716	0.883141	0.890526	0.820381	0.912299	0.890462
LASSO	RF	1320	0.987342	0.869445	0.888129	0.894545	0.827074	0.914972	0.894411
LASSO	RF	1330	0.989492	0.864591	0.883581	0.89077	0.820831	0.912555	0.890675
LASSO	RF	1340	0.989501	0.867429	0.886193	0.893083	0.824523	0.914375	0.893015
LASSO	RF	1350	0.987762	0.867959	0.885695	0.89284	0.824151	0.913806	0.892761
LASSO	RF	1360	0.987762	0.867602	0.885488	0.892596	0.823735	0.913618	0.892522
LASSO	RF	1370	0.989078	0.868409	0.885933	0.893327	0.824988	0.914473	0.893235
LASSO	RF	1380	0.986877	0.867459	0.885133	0.892231	0.823094	0.913156	0.892179
LASSO	RF	1390	0.988215	0.869006	0.886668	0.893814	0.825868	0.91463	0.893691
LASSO	RF	1400	0.986877	0.863797	0.882407	0.889552	0.818817	0.911027	0.889453
LASSO	RF	1410	0.989934	0.869912	0.888568	0.895275	0.828302	0.916138	0.895162
LASSO	RF	1420	0.989049	0.867167	0.885999	0.89284	0.824204	0.914072	0.892757
LASSO	RF	1430	0.989088	0.868473	0.886872	0.893814	0.825851	0.914811	0.893689
LASSO	RF	1440	0.991251	0.867197	0.886346	0.893327	0.824991	0.914931	0.893234
LASSO	RF	1450	0.989943	0.867602	0.886427	0.893327	0.824928	0.914657	0.893253
LASSO	RF	1460	0.98951	0.863435	0.88219	0.889674	0.818986	0.911712	0.889576
LASSO	RF	1470	0.989952	0.866289	0.884565	0.891987	0.822839	0.913602	0.891875
LASSO	RF	1480	0.989078	0.871496	0.889561	0.896249	0.82985	0.916712	0.896137
LASSO	RF	1490	0.990393	0.864848	0.883807	0.891135	0.821457	0.913016	0.891008
LASSO	RF	1500	0.98952	0.867618	0.886146	0.893205	0.824893	0.914428	0.893072
LASSO	RF	1510	0.989069	0.868139	0.886408	0.893449	0.825258	0.914539	0.89334
LASSO	RF	1520	0.991266	0.862835	0.882113	0.889674	0.819058	0.912072	0.889543
LASSO	RF	1530	0.98951	0.866951	0.884463	0.892109	0.82294	0.913642	0.892037
LASSO	RF	1540	0.987773	0.859973	0.87888	0.886508	0.813722	0.908875	0.886424
LASSO	RF	1550	0.989069	0.865754	0.885774	0.892231	0.823346	0.913532	0.892084
LASSO	RF	1560	0.989961	0.865279	0.88462	0.891622	0.822242	0.913287	0.891492
LASSO	RF	1570	0.990368	0.868554	0.886522	0.893814	0.825781	0.915148	0.893742
LASSO	RF	1580	0.990385	0.864823	0.884343	0.891378	0.821915	0.913184	0.89124
LASSO	RF	1590	0.988656	0.865585	0.883947	0.891257	0.821649	0.912729	0.891128
LASSO	RF	1600	0.990393	0.863755	0.883165	0.890404	0.82026	0.912437	0.890272
LASSO	RF	1610	0.990834	0.86686	0.885164	0.892596	0.823757	0.914286	0.892502
LASSO	RF	1620	0.989978	0.865261	0.883819	0.891257	0.821624	0.91302	0.891123
LASSO	RF	1630	0.990818	0.866749	0.885741	0.89284	0.824293	0.914436	0.892717
LASSO	RF	1640	0.988194	0.862757	0.881805	0.889065	0.818081	0.910919	0.888942
LASSO	RF	1650	0.98952	0.868006	0.886611	0.89357	0.825476	0.914712	0.893441
LASSO	RF	1660	0.990385	0.866197	0.884797	0.892109	0.823019	0.913793	0.892004
LASSO	RF	1670	0.989943	0.867618	0.886059	0.893205	0.824871	0.91454	0.893092
LASSO	RF	1680	0.989943	0.863914	0.883507	0.890526	0.820376	0.912455	0.890429
LASSO	RF	1690	0.989943	0.86552	0.884953	0.891866	0.82269	0.913472	0.891739
LASSO	RF	1700	0.990401	0.867084	0.885077	0.892596	0.823778	0.914187	0.892494
LASSO	RF	1710	0.990834	0.865038	0.883819	0.891257	0.821577	0.91323	0.891152
LASSO	RF	1720	0.989078	0.868196	0.885846	0.893205	0.824799	0.914373	0.893109
LASSO	RF	1730	0.991259	0.867757	0.885319	0.893083	0.824587	0.914778	0.892997
LASSO	RF	1740	0.99041	0.8693	0.886571	0.894179	0.826385	0.915427	0.894073
LASSO	RF	1750	0.992126	0.865122	0.884398	0.891744	0.822468	0.913882	0.89163
LASSO	RF	1760	0.988636	0.862907	0.881075	0.888821	0.81757	0.910873	0.888733
LASSO	RF	1770	0.987353	0.866677	0.884707	0.891866	0.822655	0.912912	0.891734
LASSO	RF	1780	0.987773	0.870098	0.888246	0.89491	0.827658	0.915372	0.894789
LASSO	RF	1790	0.988656	0.863581	0.882755	0.889917	0.819479	0.911664	0.889773
LASSO	RF	1800	0.988646	0.867559	0.886676	0.893327	0.825182	0.914294	0.893167
LASSO	RF	1810	0.988646	0.867084	0.884844	0.892231	0.823161	0.913525	0.892142
LASSO	RF	1820	0.989049	0.864741	0.88339	0.890648	0.820533	0.912394	0.890587
LASSO	RF	1830	0.99041	0.861604	0.881285	0.888699	0.817461	0.9111	0.888547
LASSO	RF	1840	0.988225	0.866932	0.885026	0.892231	0.823237	0.913394	0.892104
LASSO	RF	1850	0.988204	0.868953	0.887018	0.893936	0.826032	0.914725	0.893827
LASSO	RF	1860	0.988225	0.867688	0.886199	0.893083	0.824669	0.914037	0.892944
LASSO	RF	1870	0.986481	0.866086	0.883936	0.891135	0.821397	0.912168	0.891022
LASSO	RF	1880	0.988163	0.868805	0.88749	0.894057	0.826239	0.914819	0.893975
LASSO	RF	1890	0.988626	0.867249	0.885763	0.892718	0.824009	0.913879	0.892624
LASSO	RF	1900	0.989088	0.866299	0.884772	0.891987	0.822885	0.913386	0.891853
LASSO	RF	1910	0.988646	0.864492	0.883862	0.89077	0.820836	0.912333	0.890644
LASSO	RF	1920	0.990368	0.865822	0.884174	0.891622	0.822116	0.913455	0.891567
LASSO	RF	1930	0.988215	0.863511	0.882916	0.889917	0.819554	0.911547	0.889755
LASSO	RF	1940	0.987353	0.86384	0.884907	0.890891	0.821285	0.912033	0.890673
LASSO	RF	1950	0.988656	0.864308	0.88391	0.89077	0.820994	0.912291	0.890592
LASSO	RF	1960	0.987331	0.87015	0.888391	0.89491	0.827581	0.915291	0.894814
LASSO	RF	1970	0.989501	0.864906	0.883089	0.890648	0.82053	0.912499	0.890581
LASSO	RF	1980	0.989097	0.863601	0.883587	0.890404	0.820385	0.912095	0.89022
LASSO	RF	1990	0.987762	0.866626	0.885233	0.892109	0.822996	0.913207	0.89201
LASSO	RF	2000	0.988646	0.865064	0.884155	0.891135	0.821445	0.912622	0.891009
LASSO	RF	2010	0.989069	0.866616	0.885332	0.892353	0.823487	0.913672	0.892233
LASSO	RF	2020	0.989529	0.86727	0.885883	0.892962	0.824517	0.914227	0.892813
LASSO	RF	2030	0.987773	0.863789	0.882895	0.889917	0.819422	0.911486	0.889797
LASSO	RF	2040	0.986038	0.862703	0.882198	0.888943	0.817868	0.910313	0.888797
LASSO	RF	2050	0.986457	0.863171	0.881222	0.888699	0.817385	0.910283	0.888603
LASSO	RF	2060	0.989097	0.867227	0.884788	0.892353	0.823412	0.913704	0.892238
LASSO	RF	2070	0.988646	0.862919	0.882314	0.88943	0.818641	0.911293	0.889302
LASSO	RF	2080	0.989078	0.868538	0.887342	0.894057	0.826288	0.914986	0.893928
LASSO	RF	2090	0.9869	0.863567	0.882833	0.889674	0.819007	0.9111	0.889557
LASSO	RF	2100	0.989952	0.862667	0.882646	0.889674	0.819085	0.911755	0.889533
LASSO	RF	2110	0.991699	0.870056	0.888479	0.895519	0.828572	0.916745	0.895427
LASSO	RF	2120	0.98951	0.865708	0.884443	0.891622	0.822195	0.913221	0.891523
LASSO	RF	2130	0.986038	0.863671	0.882407	0.88943	0.818691	0.910706	0.889285
LASSO	RF	2140	0.986888	0.869419	0.887309	0.894057	0.826193	0.914539	0.893964
LASSO	RF	2150	0.986911	0.862697	0.881432	0.888699	0.81744	0.910347	0.888569
LASSO	RF	2160	0.989078	0.865635	0.884595	0.891622	0.822246	0.913103	0.891501
LASSO	RF	2170	0.988646	0.865562	0.885534	0.891987	0.822904	0.913247	0.891838
LASSO	RF	2180	0.98951	0.867137	0.886322	0.893083	0.824683	0.914323	0.892956
LASSO	RF	2190	0.988215	0.863902	0.883904	0.890526	0.820536	0.912007	0.890363
LASSO	RF	2200	0.98951	0.867855	0.887257	0.893814	0.825933	0.914874	0.893672
LASSO	RF	2210	0.988225	0.865213	0.884338	0.891257	0.821734	0.912592	0.891094
LASSO	RF	2220	0.988225	0.864266	0.884318	0.890891	0.821213	0.91227	0.8907
LASSO	RF	2230	0.986469	0.864194	0.883165	0.890039	0.819671	0.911276	0.889902
LASSO	RF	2240	0.987784	0.864691	0.884661	0.891135	0.82154	0.912378	0.890967
LASSO	RF	2250	0.989069	0.867178	0.886438	0.893083	0.824666	0.914228	0.892964
LASSO	RF	2260	0.989926	0.864524	0.884787	0.891378	0.821914	0.913079	0.891256
LASSO	RF	2270	0.989952	0.862408	0.882592	0.889552	0.818908	0.911651	0.889403
LASSO	RF	2280	0.987773	0.868272	0.887167	0.893692	0.825686	0.914404	0.893557
LASSO	RF	2290	0.986445	0.861684	0.880169	0.887604	0.815558	0.909433	0.887519
LASSO	RF	2300	0.99085	0.863064	0.882469	0.889917	0.819547	0.912128	0.889739
LASSO	RF	2310	0.991266	0.866656	0.884671	0.892353	0.82338	0.914198	0.892257
LASSO	RF	2320	0.987794	0.866871	0.88594	0.892596	0.823918	0.913535	0.892434
LASSO	RF	2330	0.988666	0.859908	0.880052	0.887238	0.815151	0.909542	0.887055
LASSO	RF	2340	0.985166	0.861205	0.879578	0.886995	0.814604	0.90865	0.886877
LASSO	RF	2350	0.986433	0.860597	0.879274	0.886751	0.814168	0.908768	0.886669
LASSO	RF	2360	0.990818	0.866493	0.885947	0.89284	0.824318	0.914419	0.892707
LASSO	RF	2370	0.988215	0.864649	0.883526	0.890648	0.820741	0.91213	0.890495
LASSO	RF	2380	0.986888	0.865237	0.884039	0.890891	0.821024	0.912055	0.890781
LASSO	RF	2390	0.987331	0.867602	0.885077	0.892353	0.823343	0.913337	0.892275
LASSO	RF	2400	0.988194	0.863574	0.882461	0.889674	0.819009	0.91141	0.889572
LASSO	RF	2410	0.988646	0.865676	0.883892	0.891257	0.821645	0.912738	0.891139
LASSO	RF	2420	0.986014	0.863553	0.8828	0.889552	0.818919	0.910789	0.889412
LASSO	RF	2430	0.988204	0.86097	0.882199	0.888578	0.817391	0.910458	0.888397
LASSO	RF	2440	0.986038	0.866309	0.885913	0.892109	0.823124	0.912753	0.891948
LASSO	RF	2450	0.987309	0.865461	0.884277	0.891135	0.821418	0.912349	0.891039
LASSO	RF	2460	0.986421	0.867544	0.885177	0.892231	0.823156	0.913047	0.892169
LASSO	RF	2470	0.985596	0.86365	0.881307	0.888821	0.817599	0.910184	0.888715
LASSO	RF	2480	0.986063	0.861265	0.882554	0.888578	0.817343	0.90996	0.888378
LASSO	RF	2490	0.986922	0.863713	0.883134	0.889917	0.8195	0.911256	0.889756
LASSO	RF	2500	0.988646	0.861179	0.882708	0.888943	0.817914	0.910845	0.888775
LASSO	RF	2510	0.989097	0.861124	0.880263	0.887847	0.816055	0.910161	0.887705
LASSO	RF	2520	0.990826	0.866708	0.886265	0.893083	0.824718	0.9146	0.89294
LASSO	RF	2530	0.987762	0.866718	0.885074	0.892109	0.823143	0.913185	0.891975
LASSO	RF	2540	0.988636	0.859298	0.881152	0.887482	0.815574	0.909695	0.887303
LASSO	RF	2550	0.98732	0.867849	0.886169	0.892962	0.82439	0.913779	0.89287
LASSO	RF	2560	0.988225	0.866267	0.884747	0.891866	0.822741	0.91308	0.891708
LASSO	RF	2570	0.988215	0.863916	0.884379	0.89077	0.821008	0.91217	0.890584
LASSO	RF	2580	0.989088	0.865653	0.885302	0.891987	0.822926	0.913348	0.891831
LASSO	RF	2590	0.98732	0.868473	0.887457	0.893814	0.82582	0.914417	0.893708
LASSO	RF	2600	0.987331	0.863184	0.882492	0.88943	0.818641	0.911002	0.889307
LASSO	RF	2610	0.984749	0.864832	0.882593	0.889795	0.819242	0.910725	0.889661
LASSO	RF	2620	0.987353	0.86634	0.885763	0.892231	0.823292	0.913152	0.892077
LASSO	RF	2630	0.989952	0.863685	0.881857	0.889674	0.818954	0.911831	0.889588
LASSO	RF	2640	0.987353	0.862132	0.881757	0.888699	0.817468	0.910414	0.888549
LASSO	RF	2650	0.988215	0.861298	0.880147	0.887725	0.815833	0.909887	0.8876
LASSO	RF	2660	0.988646	0.867791	0.886525	0.893327	0.825089	0.914321	0.893193
LASSO	RF	2670	0.990376	0.860992	0.880358	0.887969	0.816192	0.910575	0.887873
LASSO	RF	2680	0.987342	0.862818	0.883216	0.889674	0.81921	0.911125	0.889488
LASSO	RF	2690	0.986911	0.861779	0.880905	0.888091	0.816439	0.909865	0.887957
LASSO	RF	2700	0.98951	0.864091	0.884147	0.890891	0.821181	0.912583	0.890731
LASSO	RF	2710	0.988626	0.867054	0.885436	0.892474	0.823558	0.913705	0.892396
LASSO	RF	2720	0.9869	0.86388	0.882546	0.889674	0.819033	0.911109	0.889554
LASSO	RF	2730	0.987353	0.861562	0.881463	0.888334	0.81686	0.910126	0.888184
LASSO	RF	2740	0.986888	0.866442	0.88507	0.891866	0.822698	0.9128	0.891738
LASSO	RF	2750	0.9869	0.861056	0.881205	0.887969	0.816375	0.90972	0.887798
LASSO	RF	2760	0.984736	0.865064	0.883452	0.890283	0.820068	0.911084	0.890143
LASSO	RF	2770	0.9869	0.870164	0.887953	0.894666	0.827214	0.915005	0.894561
LASSO	RF	2780	0.988646	0.864575	0.883537	0.890648	0.82062	0.912253	0.89053
LASSO	RF	2790	0.985153	0.861039	0.881031	0.887604	0.815644	0.909074	0.887467
LASSO	RF	2800	0.986492	0.862993	0.883794	0.889917	0.819636	0.911093	0.889703
LASSO	RF	2810	0.983906	0.863455	0.882082	0.888943	0.817961	0.909814	0.888752
LASSO	RF	2820	0.986934	0.866086	0.884286	0.891378	0.821823	0.912435	0.891244
LASSO	RF	2830	0.987342	0.862883	0.882175	0.889187	0.818286	0.9108	0.889042
LASSO	RF	2840	0.986469	0.863887	0.883165	0.889917	0.819471	0.911174	0.889777
LASSO	RF	2850	0.987815	0.865388	0.885035	0.891622	0.82237	0.912746	0.891424
LASSO	RF	2860	0.986038	0.862655	0.8812	0.888456	0.817047	0.909964	0.888325
LASSO	RF	2870	0.988666	0.862938	0.883233	0.889917	0.819567	0.911612	0.88973
LASSO	RF	2880	0.98732	0.85977	0.879401	0.886629	0.814025	0.90883	0.886515
LASSO	RF	2890	0.986492	0.866103	0.885362	0.891866	0.822795	0.912652	0.891678
LASSO	RF	2900	0.987342	0.856528	0.87787	0.884681	0.810919	0.907247	0.884506
LASSO	RF	2910	0.987386	0.865411	0.884909	0.8915	0.822112	0.912569	0.891317
LASSO	RF	2920	0.985179	0.865983	0.884884	0.891378	0.821878	0.912015	0.891228
LASSO	RF	2930	0.987752	0.865837	0.885598	0.891987	0.822918	0.913062	0.891853
LASSO	RF	2940	0.988225	0.862607	0.881633	0.888943	0.817838	0.910822	0.888807
LASSO	RF	2950	0.988204	0.860089	0.881644	0.887969	0.816378	0.909979	0.887787
LASSO	RF	2960	0.983478	0.86034	0.880147	0.886751	0.814345	0.907989	0.886549
LASSO	RF	2970	0.988646	0.862715	0.882446	0.88943	0.818715	0.911269	0.889279
LASSO	RF	2980	0.989107	0.865047	0.883733	0.891013	0.821234	0.912629	0.890875
LASSO	RF	2990	0.990393	0.863553	0.883556	0.890526	0.820538	0.912501	0.890368
LASSO	RF	3000	0.988656	0.861354	0.881481	0.888456	0.817124	0.910497	0.88829
LASSO	RF	3010	0.987342	0.861604	0.880674	0.887969	0.816234	0.909873	0.887841
LASSO	RF	3020	0.987342	0.861026	0.880158	0.887482	0.815377	0.909509	0.887372
LASSO	RF	3030	0.990385	0.864724	0.883929	0.891135	0.821468	0.913012	0.891011
LASSO	RF	3040	0.987773	0.861439	0.881712	0.888456	0.817089	0.910308	0.888306
LASSO	RF	3050	0.988204	0.860429	0.88063	0.887604	0.815666	0.909755	0.887465
LASSO	RF	3060	0.986492	0.865039	0.883929	0.89077	0.820954	0.91182	0.890595
LASSO	RF	3070	0.987342	0.862673	0.883379	0.889674	0.819133	0.911131	0.889504
LASSO	RF	3080	0.9869	0.865172	0.884545	0.891135	0.82152	0.912205	0.890986
LASSO	RF	3090	0.985166	0.861784	0.881146	0.887969	0.816266	0.909365	0.887824
LASSO	RF	3100	0.989978	0.863016	0.882523	0.889795	0.819325	0.911839	0.889623
LASSO	RF	3110	0.986911	0.864061	0.884449	0.890648	0.820677	0.911807	0.890493
LASSO	RF	3120	0.989501	0.861963	0.881596	0.888821	0.817645	0.91102	0.888708
LASSO	RF	3130	0.986051	0.866052	0.885302	0.891744	0.822562	0.912468	0.891569
LASSO	RF	3140	0.986911	0.861043	0.880715	0.887725	0.815891	0.909556	0.887571
LASSO	RF	3150	0.986492	0.864857	0.884888	0.891135	0.821528	0.912079	0.890957
LASSO	RF	3160	0.988194	0.859948	0.879758	0.886995	0.814652	0.9093	0.886872
LASSO	RF	3170	0.988163	0.868712	0.887315	0.893936	0.826025	0.91473	0.893858
LASSO	RF	3180	0.987752	0.86007	0.880116	0.887116	0.814763	0.909313	0.887022
LASSO	RF	3190	0.987794	0.86479	0.884782	0.891257	0.821806	0.912455	0.891064
LASSO	RF	3200	0.989969	0.864832	0.884636	0.8915	0.822189	0.913146	0.891318
LASSO	RF	3210	0.987375	0.864167	0.884368	0.89077	0.820993	0.91197	0.890564
LASSO	RF	3220	0.987784	0.862661	0.882229	0.889187	0.818277	0.910891	0.889038
LASSO	RF	3230	0.987342	0.8659	0.884332	0.891378	0.82187	0.912525	0.891247
LASSO	RF	3240	0.988656	0.863539	0.883574	0.890283	0.820088	0.911923	0.890128
LASSO	RF	3250	0.986922	0.862991	0.881709	0.888943	0.817809	0.910541	0.888816
LASSO	RF	3260	0.985166	0.864251	0.883727	0.890161	0.819933	0.911048	0.889998
LASSO	RF	3270	0.988194	0.863755	0.883868	0.890404	0.820236	0.911939	0.890284
LASSO	RF	3280	0.989097	0.861529	0.881712	0.888699	0.817528	0.910779	0.888527
LASSO	RF	3290	0.986492	0.863581	0.883103	0.889795	0.819303	0.911059	0.889628
LASSO	RF	3300	0.986051	0.862715	0.882909	0.889308	0.818547	0.910558	0.889127
LASSO	RF	3310	0.986911	0.860841	0.881329	0.887969	0.816445	0.909694	0.887769
LASSO	RF	3320	0.984749	0.860716	0.88253	0.888212	0.816944	0.909332	0.887961
LASSO	RF	3330	0.983464	0.862818	0.882977	0.889065	0.818262	0.909753	0.888838
LASSO	RF	3340	0.986888	0.8645	0.883342	0.890283	0.820048	0.911577	0.890165
LASSO	RF	3350	0.987375	0.865562	0.885298	0.891744	0.822558	0.912745	0.891553
LASSO	RF	3360	0.987375	0.867425	0.887344	0.893449	0.825429	0.914048	0.893239
LASSO	RF	3370	0.987752	0.864649	0.88452	0.891013	0.821304	0.912307	0.890881
LASSO	RF	3380	0.987331	0.865213	0.885186	0.8915	0.822104	0.912577	0.891354
LASSO	RF	3390	0.985621	0.859205	0.879727	0.886386	0.813744	0.908184	0.886196
LASSO	RF	3400	0.985153	0.862673	0.882214	0.888821	0.817723	0.910013	0.888668
LASSO	RF	3410	0.986051	0.865106	0.885542	0.8915	0.822243	0.912233	0.891293
LASSO	RF	3420	0.986877	0.864632	0.885259	0.891257	0.82183	0.912256	0.891087
LASSO	RF	3430	0.985179	0.862287	0.881667	0.888456	0.817208	0.909711	0.888267
LASSO	RF	3440	0.984736	0.864315	0.884525	0.890526	0.820638	0.911192	0.890327
LASSO	RF	3450	0.986481	0.858068	0.879592	0.88602	0.813285	0.908047	0.885794
LASSO	RF	3460	0.989097	0.863427	0.884782	0.890891	0.821192	0.912435	0.890692
LASSO	RF	3470	0.986888	0.863148	0.883697	0.889917	0.819473	0.911244	0.889777
LASSO	RF	3480	0.986026	0.862811	0.883386	0.889552	0.818965	0.910741	0.889379
LASSO	RF	3490	0.984307	0.85917	0.880607	0.886629	0.814289	0.908028	0.886398
LASSO	RF	3500	0.986877	0.864277	0.883311	0.890161	0.819814	0.911488	0.890059
LASSO	RF	3510	0.988215	0.86558	0.88586	0.892109	0.823181	0.913218	0.891933
LASSO	RF	3520	0.986026	0.866176	0.886322	0.892231	0.823305	0.912841	0.892078
LASSO	RF	3530	0.989501	0.863314	0.885319	0.891135	0.821654	0.912711	0.890946
LASSO	RF	3540	0.984763	0.859218	0.881923	0.88736	0.815586	0.908634	0.887079
LASSO	RF	3550	0.986026	0.860744	0.881489	0.887847	0.81614	0.90942	0.887678
LASSO	RF	3560	0.985558	0.862588	0.882746	0.889065	0.818105	0.910297	0.888932
LASSO	RF	3570	0.986051	0.859148	0.878712	0.885899	0.812786	0.90797	0.885772
LASSO	RF	3580	0.986922	0.862583	0.883287	0.889552	0.818943	0.910931	0.889367
LASSO	RF	3590	0.986457	0.861609	0.881735	0.888334	0.816846	0.909934	0.888201
LASSO	RF	3600	0.985608	0.863371	0.88355	0.889795	0.819331	0.910843	0.889622
LASSO	RF	3610	0.98514	0.866862	0.886503	0.892474	0.823787	0.912835	0.892316
LASSO	RF	3620	0.98732	0.864641	0.884136	0.89077	0.820877	0.912032	0.890643
LASSO	RF	3630	0.98732	0.860123	0.880399	0.887238	0.815048	0.90928	0.887112
LASSO	RF	3640	0.983864	0.863385	0.884026	0.889795	0.819399	0.910425	0.8896
LASSO	RF	3650	0.986026	0.867015	0.886644	0.892718	0.824125	0.913228	0.892565
LASSO	RF	3660	0.986888	0.859911	0.880126	0.886995	0.814736	0.908975	0.886841
LASSO	RF	3670	0.989529	0.864399	0.885134	0.8915	0.822212	0.913021	0.891307
LASSO	RF	3680	0.985621	0.863734	0.883965	0.890161	0.820005	0.911107	0.88996
LASSO	RF	3690	0.985153	0.858415	0.879822	0.88602	0.813105	0.907797	0.885853
LASSO	RF	3700	0.984279	0.866442	0.885827	0.891866	0.822713	0.912183	0.891717
LASSO	RF	3710	0.982992	0.858684	0.880398	0.886142	0.813446	0.907358	0.885922
LASSO	RF	3720	0.98514	0.858769	0.87978	0.886142	0.813348	0.907896	0.885976
LASSO	RF	3730	0.984736	0.863769	0.883465	0.889795	0.819345	0.910657	0.889623
LASSO	RF	3740	0.985153	0.859164	0.880472	0.886629	0.814146	0.908263	0.886452
LASSO	RF	3750	0.986481	0.858156	0.879791	0.886142	0.813463	0.908142	0.885919
LASSO	RF	3760	0.984736	0.865829	0.887559	0.892596	0.824342	0.912708	0.892319
LASSO	RF	3770	0.984279	0.861137	0.881165	0.887604	0.815719	0.90886	0.887446
LASSO	RF	3780	0.982578	0.861538	0.881489	0.887725	0.816017	0.908535	0.887519
LASSO	RF	3790	0.986469	0.865722	0.886765	0.892353	0.823624	0.912985	0.892158
LASSO	RF	3800	0.986014	0.86643	0.887116	0.892718	0.824221	0.913187	0.892541
LASSO	RF	3810	0.983406	0.864848	0.884069	0.890283	0.820055	0.910775	0.89015
LASSO	RF	3820	0.987297	0.863727	0.883386	0.890039	0.819678	0.91147	0.889929
LASSO	RF	3830	0.984279	0.861094	0.881458	0.887725	0.815929	0.908944	0.887562
LASSO	RF	3840	0.983435	0.862631	0.883495	0.889187	0.818365	0.909854	0.888993
LASSO	RF	3850	0.986504	0.864326	0.883482	0.890283	0.820125	0.911438	0.890105
LASSO	RF	3860	0.988225	0.864915	0.885362	0.891622	0.822369	0.912834	0.891438
LASSO	RF	3870	0.985179	0.862053	0.882438	0.888699	0.817523	0.90989	0.888522
LASSO	RF	3880	0.983822	0.860802	0.882852	0.888212	0.816861	0.909159	0.888013
LASSO	RF	3890	0.984252	0.861609	0.88165	0.887969	0.816221	0.90917	0.887854
LASSO	RF	3900	0.985127	0.864285	0.884075	0.890283	0.820045	0.911162	0.890164
LASSO	RF	3910	0.986026	0.864699	0.885452	0.891257	0.82176	0.912059	0.891084
LASSO	RF	3920	0.986911	0.86234	0.883715	0.889674	0.819262	0.910989	0.889461
LASSO	RF	3930	0.9869	0.86855	0.888218	0.894179	0.826529	0.914556	0.894026
LASSO	RF	3940	0.988204	0.864532	0.885456	0.8915	0.822196	0.912731	0.891322
LASSO	RF	3950	0.985153	0.862414	0.882684	0.888943	0.817948	0.910084	0.888777
LASSO	RF	3960	0.986014	0.862143	0.881921	0.888578	0.817288	0.910026	0.888441
LASSO	RF	3970	0.986469	0.862312	0.882144	0.888821	0.817677	0.910308	0.888674
LASSO	RF	3980	0.985583	0.865414	0.885224	0.891378	0.822006	0.912074	0.891209
LASSO	RF	3990	0.985153	0.86133	0.882238	0.888334	0.817065	0.909573	0.888134
LASSO	RF	4000	0.985179	0.863874	0.883447	0.889917	0.819639	0.910833	0.88972
LASSO	RF	4010	0.988184	0.86286	0.882753	0.889552	0.818954	0.911266	0.889413
LASSO	RF	4020	0.986457	0.859994	0.880199	0.886995	0.814691	0.908883	0.886848
LASSO	RF	4030	0.9869	0.861312	0.882592	0.888699	0.817518	0.910268	0.888532
LASSO	RF	4040	0.985989	0.858681	0.879927	0.886264	0.813502	0.908199	0.886125
LASSO	RF	4050	0.982992	0.867588	0.886498	0.892474	0.823757	0.912359	0.892308
LASSO	RF	4060	0.986051	0.863194	0.884741	0.890404	0.820588	0.911328	0.890153
LASSO	RF	4070	0.984293	0.865782	0.886536	0.891987	0.823099	0.912204	0.891774
LASSO	RF	4080	0.988215	0.863706	0.885053	0.891013	0.821465	0.912325	0.890805
LASSO	RF	4090	0.985179	0.863168	0.883532	0.889674	0.819222	0.910626	0.889472
LASSO	RF	4100	0.986481	0.862715	0.883056	0.88943	0.818739	0.91075	0.889253
LASSO	RF	4110	0.985596	0.861209	0.881021	0.887725	0.815822	0.909275	0.887594
LASSO	RF	4120	0.986026	0.863239	0.883056	0.889552	0.818902	0.910773	0.889402
LASSO	RF	4130	0.98514	0.863358	0.882755	0.889308	0.818428	0.910418	0.88919
LASSO	RF	4140	0.988636	0.866217	0.885272	0.892109	0.82308	0.913375	0.891983
LASSO	RF	4150	0.988215	0.861719	0.882576	0.889065	0.818213	0.910837	0.888873
LASSO	RF	4160	0.985608	0.861666	0.882361	0.888578	0.817365	0.909878	0.88839
LASSO	RF	4170	0.986457	0.866483	0.885418	0.891987	0.822896	0.912786	0.891853
LASSO	RF	4180	0.985166	0.862564	0.883514	0.88943	0.818884	0.910415	0.889216
LASSO	RF	4190	0.986409	0.864807	0.885057	0.891135	0.82159	0.912091	0.891002
LASSO	RF	4200	0.985596	0.866258	0.885328	0.891744	0.822493	0.912394	0.8916
LASSO	RF	4210	0.987364	0.862757	0.882731	0.88943	0.818746	0.910951	0.889247
LASSO	RF	4220	0.984723	0.862733	0.883277	0.889308	0.818631	0.910244	0.889115
LASSO	RF	4230	0.986911	0.863371	0.883171	0.889795	0.819323	0.911151	0.889633
LASSO	RF	4240	0.985596	0.862303	0.883344	0.889308	0.818706	0.910414	0.889093
LASSO	RF	4250	0.986492	0.861979	0.883093	0.889187	0.818418	0.910521	0.888973
LASSO	RF	4260	0.988666	0.861643	0.883721	0.889674	0.819341	0.911343	0.889426
LASSO	RF	4270	0.984749	0.866575	0.885504	0.891866	0.822756	0.912276	0.891691
LASSO	RF	4280	0.984266	0.862244	0.8831	0.888943	0.817974	0.90987	0.888773
LASSO	RF	4290	0.986504	0.864648	0.886479	0.891866	0.822995	0.912544	0.891596
LASSO	RF	4300	0.986492	0.862143	0.882731	0.889065	0.818145	0.910456	0.888876
LASSO	RF	4310	0.9869	0.865941	0.884449	0.891378	0.821854	0.91243	0.891255
LASSO	RF	4320	0.988646	0.862896	0.8828	0.889674	0.819145	0.911447	0.889514
LASSO	RF	4330	0.984321	0.861534	0.881512	0.887969	0.816383	0.909122	0.887771
LASSO	RF	4340	0.986492	0.863197	0.88209	0.889187	0.81835	0.910593	0.889012
LASSO	RF	4350	0.986922	0.862366	0.882415	0.889065	0.818156	0.910568	0.888882
LASSO	RF	4360	0.989501	0.862021	0.882284	0.889187	0.818339	0.911269	0.889043
LASSO	RF	4370	0.986888	0.861538	0.882661	0.888821	0.817758	0.910363	0.888653
LASSO	RF	4380	0.983449	0.863951	0.884166	0.890039	0.819798	0.910522	0.889836
LASSO	RF	4390	0.988194	0.867015	0.885508	0.892474	0.823702	0.913572	0.892353
LASSO	RF	4400	0.984293	0.863405	0.883575	0.889674	0.819309	0.910424	0.889464
LASSO	RF	4410	0.985633	0.864998	0.883666	0.890526	0.820578	0.911432	0.890339
LASSO	RF	4420	0.988215	0.862021	0.8826	0.889187	0.818377	0.910945	0.889007
LASSO	RF	4430	0.983878	0.86254	0.882384	0.888699	0.817558	0.909601	0.888514
LASSO	RF	4440	0.984723	0.863993	0.883819	0.890039	0.819749	0.910845	0.889873
LASSO	RF	4450	0.986038	0.867148	0.887023	0.892962	0.824545	0.913403	0.892793
LASSO	RF	4460	0.986038	0.861039	0.880473	0.887482	0.815461	0.909184	0.887338
LASSO	RF	4470	0.986457	0.859209	0.880304	0.886751	0.814363	0.908657	0.886577
LASSO	RF	4480	0.985596	0.861751	0.882067	0.888456	0.81713	0.909805	0.88829
LASSO	RF	4490	0.986433	0.862261	0.882683	0.889065	0.818275	0.910459	0.888893
LASSO	RF	4500	0.985633	0.858639	0.880126	0.886386	0.813852	0.908133	0.886149
LASSO	RF	4510	0.986051	0.861931	0.881983	0.888578	0.817383	0.909988	0.888388
LASSO	RF	4520	0.986888	0.864091	0.884147	0.890526	0.82058	0.911709	0.890365
LASSO	RF	4530	0.985633	0.860939	0.882038	0.888212	0.816983	0.909537	0.887952
LASSO	RF	4540	0.984348	0.861056	0.882098	0.888091	0.816655	0.909167	0.887847
LASSO	RF	4550	0.986469	0.861316	0.881374	0.888091	0.816558	0.90972	0.88792
LASSO	RF	4560	0.9869	0.864182	0.884293	0.890648	0.820811	0.911792	0.89047
LASSO	RF	4570	0.987342	0.862074	0.882522	0.889065	0.818241	0.910646	0.888871
LASSO	RF	4580	0.987762	0.865122	0.884368	0.891135	0.821481	0.912417	0.891006
LASSO	RF	4590	0.984736	0.862745	0.884244	0.889795	0.819528	0.910575	0.889561
LASSO	RF	4600	0.985166	0.859259	0.881077	0.886995	0.814893	0.908501	0.886768
LASSO	RF	4610	0.986445	0.860608	0.880756	0.887482	0.815476	0.90927	0.887348
LASSO	RF	4620	0.986481	0.862847	0.882415	0.889187	0.818343	0.910581	0.889016
LASSO	RF	4630	0.987342	0.862811	0.882715	0.88943	0.818772	0.910956	0.889258
LASSO	RF	4640	0.988215	0.864091	0.884233	0.89077	0.821003	0.912179	0.890589
LASSO	RF	4650	0.984307	0.859684	0.879222	0.886142	0.8133	0.907738	0.885978
LASSO	RF	4660	0.986063	0.858288	0.880283	0.886386	0.813893	0.908211	0.886138
LASSO	RF	4670	0.985205	0.863428	0.882058	0.889065	0.818048	0.91023	0.888912
LASSO	RF	4680	0.985217	0.867901	0.887755	0.89357	0.825773	0.913625	0.893317
LASSO	RF	4690	0.986945	0.857979	0.879487	0.88602	0.81327	0.908137	0.885774
LASSO	RF	4700	0.984736	0.865215	0.886073	0.891622	0.822535	0.912008	0.891395
LASSO	RF	4710	0.986911	0.861278	0.881236	0.888091	0.816612	0.909808	0.887904
LASSO	RF	4720	0.982533	0.859744	0.881484	0.886995	0.814872	0.90792	0.886781
LASSO	RF	4730	0.986492	0.862957	0.884062	0.890039	0.819885	0.91117	0.88981
LASSO	RF	4740	0.984307	0.863048	0.883861	0.889674	0.819294	0.910405	0.88945
LASSO	RF	4750	0.986911	0.860212	0.880105	0.887116	0.814902	0.909076	0.886957
LASSO	RF	4760	0.985192	0.864323	0.884585	0.890648	0.8209	0.911367	0.890421
LASSO	RF	4770	0.985205	0.862346	0.882815	0.889065	0.818345	0.910122	0.888816
LASSO	RF	4780	0.984749	0.858992	0.88089	0.886751	0.814464	0.908211	0.886516
LASSO	RF	4790	0.986481	0.863427	0.883471	0.889917	0.819589	0.911126	0.889731
LASSO	RF	4800	0.985166	0.864357	0.883855	0.890283	0.820219	0.911126	0.890099
LASSO	RF	4810	0.98385	0.861814	0.882468	0.888456	0.817267	0.909377	0.888253
LASSO	RF	4820	0.986063	0.863988	0.885349	0.891013	0.821598	0.9118	0.890753
LASSO	RF	4830	0.986888	0.863776	0.88391	0.890283	0.820142	0.911525	0.890129
LASSO	RF	4840	0.985205	0.858292	0.88071	0.886508	0.814235	0.908069	0.886214
LASSO	RF	4850	0.986945	0.862298	0.882869	0.889308	0.818717	0.910704	0.889064
LASSO	RF	4860	0.985633	0.861188	0.881374	0.887969	0.816436	0.909398	0.887751
LASSO	RF	4870	0.986504	0.86489	0.884494	0.891013	0.821481	0.911963	0.890793
LASSO	RF	4880	0.987386	0.867611	0.887403	0.89357	0.825676	0.914133	0.893342
LASSO	RF	4890	0.986051	0.863018	0.884103	0.890039	0.819993	0.911057	0.889792
LASSO	RF	4900	0.984723	0.862303	0.883344	0.889187	0.818506	0.910123	0.888971
LASSO	RF	4910	0.986934	0.866287	0.886355	0.892474	0.823835	0.913192	0.892265
LASSO	RF	4920	0.987364	0.863636	0.883025	0.889917	0.819556	0.911342	0.889737
LASSO	RF	4930	0.986075	0.862292	0.883154	0.889308	0.818679	0.910507	0.88907
LASSO	RF	4940	0.986075	0.861154	0.882261	0.888456	0.817332	0.90983	0.888202
LASSO	RF	4950	0.986026	0.860861	0.882812	0.888578	0.817654	0.9099	0.888327
LASSO	RF	4960	0.989078	0.863363	0.884043	0.890526	0.820703	0.912161	0.890328
LASSO	RF	4970	0.987752	0.859211	0.880722	0.887116	0.814979	0.909228	0.886948
LASSO	RF	4980	0.986481	0.863216	0.883885	0.890039	0.819842	0.911194	0.889834
LASSO	RF	4990	0.985596	0.866759	0.886703	0.892596	0.823957	0.913019	0.892428
LASSO	RF	5000	0.985608	0.865198	0.885602	0.8915	0.822253	0.912136	0.891296
LightGBM	DT	10	0.97747	0.871473	0.883376	0.891744	0.822546	0.910773	0.891696
LightGBM	DT	20	0.976664	0.882212	0.894609	0.90112	0.837961	0.917828	0.901045
LightGBM	DT	30	0.977932	0.885075	0.895994	0.903069	0.84115	0.919667	0.903014
LightGBM	DT	40	0.980511	0.891389	0.902671	0.909036	0.850833	0.924857	0.908971
LightGBM	DT	50	0.98087	0.882202	0.89522	0.901973	0.839138	0.919431	0.901907
LightGBM	DT	60	0.977797	0.886102	0.896877	0.903799	0.842192	0.920259	0.903813
LightGBM	DT	70	0.978742	0.880432	0.890799	0.898928	0.83423	0.916658	0.898883
LightGBM	DT	80	0.977007	0.883199	0.894235	0.901364	0.838232	0.918147	0.901324
LightGBM	DT	90	0.971478	0.88307	0.895111	0.900999	0.837679	0.916553	0.900897
LightGBM	DT	100	0.977855	0.883318	0.893651	0.901242	0.838071	0.918275	0.901226
LightGBM	DT	110	0.980443	0.88006	0.893868	0.90039	0.836577	0.918124	0.900363
LightGBM	DT	120	0.977836	0.882239	0.895699	0.901729	0.838799	0.918591	0.901715
LightGBM	DT	130	0.978317	0.883658	0.894737	0.901973	0.839226	0.918904	0.901922
LightGBM	DT	140	0.975652	0.881518	0.892477	0.899659	0.835417	0.916549	0.899654
LightGBM	DT	150	0.97316	0.882759	0.895218	0.90112	0.837871	0.917045	0.901054
LightGBM	DT	160	0.976201	0.884696	0.895225	0.902338	0.839894	0.918707	0.902269
LightGBM	DT	170	0.977431	0.884374	0.895772	0.902582	0.840256	0.919192	0.902558
LightGBM	DT	180	0.973673	0.880602	0.892584	0.899172	0.834722	0.91562	0.899054
LightGBM	DT	190	0.970065	0.872334	0.886208	0.892353	0.823417	0.909536	0.892297
LightGBM	DT	200	0.975293	0.87714	0.89154	0.897467	0.831828	0.914658	0.897401
LightGBM	DT	210	0.967547	0.868912	0.883796	0.889552	0.818884	0.906751	0.889459
LightGBM	DT	220	0.972997	0.877072	0.890354	0.896493	0.830183	0.913474	0.896513
LightGBM	DT	230	0.974826	0.872531	0.88596	0.892962	0.824454	0.911106	0.89293
LightGBM	DT	240	0.970091	0.874605	0.889484	0.894788	0.827418	0.911393	0.89471
LightGBM	DT	250	0.973958	0.872913	0.887164	0.89357	0.825393	0.911345	0.89351
LightGBM	DT	260	0.977431	0.877029	0.891002	0.897467	0.831789	0.915154	0.89741
LightGBM	DT	270	0.974448	0.8823	0.893909	0.900511	0.836878	0.916886	0.900453
LightGBM	DT	280	0.967405	0.874385	0.888559	0.893814	0.825895	0.910117	0.893825
LightGBM	DT	290	0.967156	0.874551	0.887214	0.893327	0.825161	0.90964	0.893247
LightGBM	DT	300	0.96833	0.874516	0.888109	0.893814	0.82594	0.910318	0.893803
LightGBM	DT	310	0.976097	0.871749	0.885707	0.892718	0.823964	0.911184	0.892674
LightGBM	DT	320	0.972318	0.876401	0.88829	0.895275	0.82836	0.912336	0.895209
LightGBM	DT	330	0.969749	0.877661	0.891129	0.896736	0.830728	0.912847	0.89665
LightGBM	DT	340	0.970882	0.874309	0.888321	0.894179	0.826434	0.911171	0.894172
LightGBM	DT	350	0.975207	0.875679	0.89049	0.896371	0.829927	0.913792	0.896318
LightGBM	DT	360	0.964746	0.870992	0.88558	0.890891	0.821245	0.907106	0.890723
LightGBM	DT	370	0.977528	0.872542	0.887367	0.894057	0.82632	0.912479	0.893951
LightGBM	DT	380	0.969277	0.872487	0.886531	0.892474	0.823698	0.909432	0.892395
LightGBM	DT	390	0.967714	0.875733	0.890411	0.895397	0.828609	0.911286	0.895256
LightGBM	DT	400	0.970933	0.878449	0.891287	0.897224	0.831514	0.913556	0.897207
LightGBM	DT	410	0.97561	0.872503	0.887133	0.89357	0.825317	0.911749	0.893561
LightGBM	DT	420	0.968912	0.869069	0.882653	0.889308	0.818556	0.906878	0.889195
LightGBM	DT	430	0.97618	0.86899	0.883228	0.890526	0.820464	0.909466	0.89044
LightGBM	DT	440	0.974848	0.87663	0.889754	0.896371	0.830041	0.913744	0.89632
LightGBM	DT	450	0.973582	0.878616	0.889729	0.89698	0.831165	0.913976	0.896938
LightGBM	DT	460	0.967298	0.869709	0.884868	0.890404	0.820418	0.907292	0.890235
LightGBM	DT	470	0.970091	0.873383	0.888442	0.893814	0.825826	0.910639	0.893741
LightGBM	DT	480	0.967993	0.868796	0.883246	0.889308	0.818525	0.906678	0.889225
LightGBM	DT	490	0.973845	0.877057	0.89065	0.896736	0.830539	0.913851	0.89676
LightGBM	DT	500	0.966292	0.872733	0.886409	0.892109	0.823144	0.908478	0.892022
LightGBM	DT	510	0.964564	0.870323	0.884239	0.889917	0.819522	0.906375	0.889816
LightGBM	DT	520	0.971008	0.868224	0.883658	0.889674	0.819131	0.90763	0.889601
LightGBM	DT	530	0.972739	0.871772	0.883403	0.891257	0.821691	0.909305	0.891168
LightGBM	DT	540	0.969171	0.872928	0.882813	0.890891	0.821081	0.908304	0.890871
LightGBM	DT	550	0.974026	0.878247	0.891453	0.897711	0.832265	0.914575	0.897633
LightGBM	DT	560	0.976118	0.868015	0.880473	0.888821	0.817631	0.908202	0.888784
LightGBM	DT	570	0.969723	0.8695	0.883403	0.889917	0.819505	0.907542	0.889824
LightGBM	DT	580	0.974426	0.876762	0.89056	0.896736	0.830649	0.913916	0.89668
LightGBM	DT	590	0.972997	0.87982	0.891867	0.89832	0.83312	0.914894	0.898316
LightGBM	DT	600	0.967993	0.8727	0.886495	0.892353	0.823553	0.909063	0.892286
LightGBM	DT	610	0.97046	0.869383	0.883965	0.890161	0.819818	0.907936	0.890134
LightGBM	DT	620	0.969224	0.868129	0.883496	0.889308	0.818446	0.90695	0.88924
LightGBM	DT	630	0.970169	0.868004	0.882218	0.888821	0.817768	0.906797	0.888741
LightGBM	DT	640	0.971379	0.866467	0.88142	0.887969	0.81628	0.906422	0.887923
LightGBM	DT	650	0.975631	0.875056	0.886739	0.894423	0.82678	0.912475	0.894421
LightGBM	DT	660	0.972715	0.873821	0.88593	0.893205	0.824904	0.910822	0.893144
LightGBM	DT	670	0.968385	0.875504	0.889278	0.894788	0.827526	0.911056	0.894743
LightGBM	DT	680	0.970357	0.876442	0.88877	0.895153	0.827922	0.911856	0.895169
LightGBM	DT	690	0.968641	0.862946	0.878492	0.884803	0.810913	0.90336	0.884781
LightGBM	DT	700	0.969063	0.867206	0.881588	0.887969	0.816133	0.905952	0.887976
LightGBM	DT	710	0.97215	0.872165	0.884991	0.891987	0.822739	0.909769	0.891967
LightGBM	DT	720	0.9671	0.868757	0.881966	0.888578	0.817299	0.905941	0.888503
LightGBM	DT	730	0.972644	0.866376	0.881628	0.888212	0.816595	0.906883	0.888158
LightGBM	DT	740	0.972644	0.867665	0.882139	0.888943	0.817841	0.907483	0.888913
LightGBM	DT	750	0.976522	0.868071	0.880635	0.888943	0.817838	0.908409	0.888937
LightGBM	DT	760	0.972246	0.872809	0.885127	0.892353	0.823458	0.910061	0.892303
LightGBM	DT	770	0.971379	0.871311	0.884858	0.8915	0.82206	0.909183	0.891452
LightGBM	DT	780	0.971354	0.86848	0.882282	0.889187	0.818205	0.907372	0.889129
LightGBM	DT	790	0.966796	0.866657	0.881093	0.88736	0.815367	0.904848	0.887211
LightGBM	DT	800	0.972174	0.872487	0.884419	0.891866	0.822574	0.909694	0.891841
LightGBM	DT	810	0.968247	0.867254	0.879375	0.886873	0.814441	0.904959	0.886877
LightGBM	DT	820	0.967938	0.86908	0.884317	0.889917	0.81943	0.907112	0.889819
LightGBM	DT	830	0.967965	0.864305	0.880569	0.886264	0.813496	0.90428	0.886182
LightGBM	DT	840	0.967156	0.867676	0.882076	0.888212	0.816761	0.905636	0.888122
LightGBM	DT	850	0.968912	0.866405	0.883093	0.888456	0.817125	0.906137	0.888313
LightGBM	DT	860	0.971825	0.873261	0.885391	0.892596	0.823887	0.910159	0.892548
LightGBM	DT	870	0.971304	0.86863	0.883089	0.889552	0.818831	0.907674	0.889549
LightGBM	DT	880	0.968668	0.871418	0.885136	0.891257	0.821551	0.908407	0.891242
LightGBM	DT	890	0.969117	0.873543	0.886617	0.89284	0.824211	0.909759	0.892841
LightGBM	DT	900	0.971825	0.873965	0.886303	0.893327	0.825019	0.910697	0.893248
LightGBM	DT	910	0.970832	0.864257	0.878016	0.885412	0.81195	0.904368	0.885403
LightGBM	DT	920	0.974003	0.872864	0.885845	0.892962	0.82447	0.910904	0.892897
LightGBM	DT	930	0.966292	0.865261	0.879159	0.885777	0.812804	0.903571	0.885696
LightGBM	DT	940	0.975972	0.873121	0.887879	0.894179	0.826237	0.912324	0.894201
LightGBM	DT	950	0.97239	0.872509	0.886018	0.892718	0.824199	0.910306	0.892606
LightGBM	DT	960	0.975694	0.872455	0.884946	0.892596	0.823845	0.911032	0.89256
LightGBM	DT	970	0.971133	0.869329	0.883503	0.890161	0.81998	0.907988	0.889997
LightGBM	DT	980	0.963636	0.869318	0.881497	0.888091	0.816549	0.904817	0.888034
LightGBM	DT	990	0.970383	0.872133	0.885074	0.891744	0.822337	0.909197	0.891745
LightGBM	DT	1000	0.97227	0.868231	0.88136	0.888821	0.817646	0.907287	0.888737
LightGBM	DT	1010	0.973444	0.870833	0.883759	0.891013	0.821285	0.909345	0.891047
LightGBM	DT	1020	0.974292	0.870034	0.884151	0.891013	0.821127	0.909493	0.891019
LightGBM	DT	1030	0.966681	0.868094	0.881625	0.888091	0.816538	0.905467	0.88802
LightGBM	DT	1040	0.961938	0.871957	0.886565	0.891257	0.821694	0.90682	0.891169
LightGBM	DT	1050	0.97022	0.870163	0.882654	0.889917	0.819646	0.907679	0.889823
LightGBM	DT	1060	0.970065	0.864865	0.880547	0.886751	0.814231	0.905159	0.886692
LightGBM	DT	1070	0.967434	0.862668	0.877099	0.88395	0.809581	0.9024	0.883867
LightGBM	DT	1080	0.965845	0.874101	0.887485	0.893083	0.824732	0.909144	0.893004
LightGBM	DT	1090	0.973444	0.877167	0.888231	0.895641	0.828788	0.912947	0.89565
LightGBM	DT	1100	0.969117	0.866187	0.880815	0.887238	0.814969	0.905373	0.887218
LightGBM	DT	1110	0.963188	0.869071	0.881593	0.887969	0.816324	0.904617	0.887914
LightGBM	DT	1120	0.972597	0.873395	0.884879	0.892474	0.823633	0.91029	0.892478
LightGBM	DT	1130	0.971922	0.867896	0.882258	0.889065	0.818162	0.907359	0.88896
LightGBM	DT	1140	0.966623	0.86869	0.882455	0.888699	0.817445	0.905923	0.888631
LightGBM	DT	1150	0.975185	0.86916	0.884605	0.891013	0.821129	0.90965	0.890995
LightGBM	DT	1160	0.967042	0.87062	0.883333	0.889917	0.81947	0.906999	0.889872
LightGBM	DT	1170	0.971329	0.868599	0.882755	0.88943	0.81859	0.907561	0.889388
LightGBM	DT	1180	0.965845	0.873042	0.884449	0.891257	0.821823	0.907779	0.891195
LightGBM	DT	1190	0.97427	0.865766	0.878597	0.886751	0.814092	0.906211	0.886761
LightGBM	DT	1200	0.97227	0.870332	0.884128	0.890891	0.821133	0.90891	0.890847
LightGBM	DT	1210	0.965308	0.869382	0.882518	0.888821	0.817629	0.905736	0.888757
LightGBM	DT	1220	0.971453	0.874756	0.887576	0.894179	0.826507	0.911262	0.894095
LightGBM	DT	1230	0.967854	0.870722	0.883865	0.890283	0.820054	0.90748	0.890269
LightGBM	DT	1240	0.972597	0.868143	0.878886	0.887604	0.815745	0.906542	0.887624
LightGBM	DT	1250	0.971898	0.866556	0.881029	0.887969	0.816305	0.906494	0.887855
LightGBM	DT	1260	0.966175	0.865923	0.881283	0.886995	0.814617	0.904461	0.886913
LightGBM	DT	1270	0.974292	0.867017	0.881456	0.888578	0.817107	0.907588	0.88857
LightGBM	DT	1280	0.966146	0.8685	0.879645	0.887238	0.815088	0.904763	0.887211
LightGBM	DT	1290	0.966594	0.864046	0.879142	0.88529	0.811841	0.90326	0.885236
LightGBM	DT	1300	0.968275	0.868106	0.880687	0.887847	0.816003	0.905689	0.887822
LightGBM	DT	1310	0.972294	0.872646	0.884698	0.892109	0.823143	0.909879	0.892049
LightGBM	DT	1320	0.969987	0.873206	0.88853	0.893692	0.825604	0.910574	0.893694
LightGBM	DT	1330	0.966985	0.872286	0.887008	0.892231	0.823221	0.90876	0.89221
LightGBM	DT	1340	0.969935	0.864261	0.880096	0.886264	0.813292	0.904764	0.886224
LightGBM	DT	1350	0.972246	0.868342	0.882163	0.889187	0.818286	0.907584	0.889143
LightGBM	DT	1360	0.974848	0.874551	0.887604	0.894545	0.827064	0.912334	0.894499
LightGBM	DT	1370	0.969697	0.865927	0.879398	0.886629	0.814106	0.905007	0.886551
LightGBM	DT	1380	0.968385	0.865766	0.880751	0.886995	0.814678	0.904967	0.886916
LightGBM	DT	1390	0.96941	0.866816	0.882606	0.888456	0.817252	0.906278	0.888329
LightGBM	DT	1400	0.971429	0.866677	0.880311	0.887604	0.815678	0.906139	0.887512
LightGBM	DT	1410	0.975694	0.869904	0.883459	0.890891	0.821032	0.909686	0.890848
LightGBM	DT	1420	0.96671	0.871332	0.885079	0.891013	0.821295	0.907707	0.890908
LightGBM	DT	1430	0.965338	0.866057	0.880924	0.886751	0.814279	0.904106	0.886687
LightGBM	DT	1440	0.969935	0.869853	0.883746	0.890161	0.819704	0.907844	0.890152
LightGBM	DT	1450	0.973559	0.865043	0.879881	0.886995	0.814723	0.906161	0.886951
LightGBM	DT	1460	0.964981	0.87037	0.880647	0.888334	0.81701	0.905333	0.888263
LightGBM	DT	1470	0.973067	0.867919	0.882014	0.889065	0.817985	0.907667	0.889019
LightGBM	DT	1480	0.97309	0.867557	0.881793	0.888821	0.817627	0.90748	0.888774
LightGBM	DT	1490	0.973981	0.866537	0.880515	0.887969	0.816242	0.907011	0.887904
LightGBM	DT	1500	0.969723	0.866986	0.879236	0.886995	0.814747	0.905315	0.886911
LightGBM	DT	1510	0.969644	0.869253	0.882408	0.889308	0.81847	0.907102	0.889261
LightGBM	DT	1520	0.96492	0.870871	0.883702	0.889917	0.819471	0.906498	0.889845
LightGBM	DT	1530	0.976542	0.868988	0.882895	0.890404	0.820165	0.909475	0.890339
LightGBM	DT	1540	0.974359	0.871572	0.886174	0.892596	0.823796	0.910702	0.892572
LightGBM	DT	1550	0.97525	0.86852	0.882936	0.890039	0.819595	0.908902	0.889986
LightGBM	DT	1560	0.971578	0.869448	0.882953	0.889795	0.81907	0.907993	0.889858
LightGBM	DT	1570	0.964441	0.859241	0.874178	0.880784	0.804477	0.899287	0.88073
LightGBM	DT	1580	0.96492	0.865422	0.879515	0.885777	0.812764	0.903286	0.885731
LightGBM	DT	1590	0.970039	0.865289	0.880673	0.886995	0.814579	0.905334	0.886918
LightGBM	DT	1600	0.96749	0.866476	0.881991	0.887725	0.815831	0.905319	0.887643
LightGBM	DT	1610	0.969224	0.86393	0.879186	0.885655	0.812444	0.904113	0.885577
LightGBM	DT	1620	0.964147	0.865609	0.876262	0.884316	0.810408	0.902006	0.884222
LightGBM	DT	1630	0.971849	0.869306	0.879546	0.888334	0.817036	0.9069	0.888291
LightGBM	DT	1640	0.966321	0.865376	0.877905	0.88529	0.811974	0.903201	0.885177
LightGBM	DT	1650	0.967826	0.869421	0.884456	0.890039	0.819561	0.907234	0.890005
LightGBM	DT	1660	0.972222	0.871471	0.885791	0.892109	0.823009	0.909828	0.892058
LightGBM	DT	1670	0.967826	0.869085	0.881347	0.888456	0.817056	0.906086	0.888457
LightGBM	DT	1680	0.972101	0.864597	0.879239	0.886264	0.813318	0.905312	0.886274
LightGBM	DT	1690	0.970091	0.867455	0.880108	0.887604	0.815686	0.905885	0.887549
LightGBM	DT	1700	0.965904	0.859554	0.876723	0.882367	0.807157	0.900727	0.882218
LightGBM	DT	1710	0.974426	0.865905	0.880911	0.887969	0.816241	0.907081	0.88789
LightGBM	DT	1720	0.966263	0.867514	0.884267	0.889065	0.818074	0.906014	0.888926
LightGBM	DT	1730	0.974026	0.86793	0.882132	0.889308	0.818468	0.90803	0.889211
LightGBM	DT	1740	0.971354	0.867097	0.881383	0.888212	0.816615	0.906612	0.888159
LightGBM	DT	1750	0.965637	0.869072	0.882599	0.888699	0.817465	0.905769	0.888714
LightGBM	DT	1760	0.973582	0.868173	0.881862	0.889187	0.81832	0.907872	0.889125
LightGBM	DT	1770	0.966507	0.863616	0.87882	0.884925	0.811171	0.902981	0.884904
LightGBM	DT	1780	0.966623	0.873781	0.886504	0.892596	0.823847	0.908969	0.892537
LightGBM	DT	1790	0.972246	0.873836	0.887131	0.893692	0.825625	0.911071	0.893631
LightGBM	DT	1800	0.972246	0.867902	0.880689	0.888334	0.81691	0.906946	0.888296
LightGBM	DT	1810	0.968357	0.867416	0.879871	0.887238	0.815082	0.905215	0.887183
LightGBM	DT	1820	0.970908	0.871542	0.884853	0.8915	0.822053	0.909101	0.891477
LightGBM	DT	1830	0.969592	0.866476	0.882471	0.888212	0.816574	0.90618	0.888154
LightGBM	DT	1840	0.971727	0.865837	0.880333	0.887238	0.814978	0.905966	0.887222
LightGBM	DT	1850	0.966263	0.864841	0.877944	0.885046	0.811565	0.903016	0.884969
LightGBM	DT	1860	0.968586	0.865197	0.879539	0.886142	0.813094	0.904441	0.886163
LightGBM	DT	1870	0.970537	0.872716	0.885991	0.892474	0.823688	0.909748	0.892419
LightGBM	DT	1880	0.974314	0.868484	0.881761	0.889308	0.818362	0.908186	0.889308
LightGBM	DT	1890	0.969644	0.866527	0.882416	0.888212	0.816654	0.906196	0.888157
LightGBM	DT	1900	0.968385	0.868111	0.880863	0.887969	0.816357	0.905786	0.887919
LightGBM	DT	1910	0.965278	0.86573	0.879709	0.88602	0.81308	0.903572	0.885994
LightGBM	DT	1920	0.966292	0.866518	0.881026	0.887116	0.815057	0.904612	0.887054
LightGBM	DT	1930	0.967128	0.864694	0.878036	0.885168	0.811718	0.903286	0.885072
LightGBM	DT	1940	0.969197	0.85753	0.874465	0.880906	0.804625	0.900397	0.88083
LightGBM	DT	1950	0.969224	0.866707	0.880269	0.887238	0.815125	0.9054	0.887197
LightGBM	DT	1960	0.969277	0.868862	0.880936	0.888456	0.81714	0.906359	0.888383
LightGBM	DT	1970	0.97365	0.867185	0.879968	0.887969	0.816407	0.906934	0.887873
LightGBM	DT	1980	0.967882	0.868263	0.880645	0.887847	0.816056	0.905597	0.887812
LightGBM	DT	1990	0.970832	0.870655	0.882004	0.889795	0.819229	0.90783	0.889813
LightGBM	DT	2000	0.969171	0.873877	0.886232	0.89284	0.824224	0.90976	0.892809
LightGBM	DT	2010	0.975631	0.868617	0.88126	0.889308	0.818427	0.908503	0.889318
LightGBM	DT	2020	0.967434	0.864986	0.879678	0.88602	0.813019	0.904033	0.885979
LightGBM	DT	2030	0.971429	0.871234	0.883515	0.890891	0.8211	0.908726	0.890817
LightGBM	DT	2040	0.974359	0.869318	0.882851	0.890161	0.819834	0.908843	0.890148
LightGBM	DT	2050	0.972294	0.866677	0.87853	0.886873	0.814634	0.905834	0.886824
LightGBM	DT	2060	0.974426	0.862292	0.878252	0.88529	0.811857	0.90499	0.885215
LightGBM	DT	2070	0.970958	0.872437	0.884168	0.891622	0.822217	0.909188	0.891537
LightGBM	DT	2080	0.97316	0.871772	0.884089	0.891622	0.822279	0.909674	0.891539
LightGBM	DT	2090	0.964644	0.868004	0.882835	0.888212	0.816506	0.905161	0.888248
LightGBM	DT	2100	0.974426	0.872983	0.885926	0.893083	0.824709	0.911111	0.893041
LightGBM	DT	2110	0.970933	0.868657	0.880712	0.888456	0.817121	0.906767	0.888428
LightGBM	DT	2120	0.970958	0.866717	0.880248	0.887482	0.815506	0.905974	0.887433
LightGBM	DT	2130	0.965816	0.86859	0.883621	0.889065	0.818161	0.906009	0.889007
LightGBM	DT	2140	0.975716	0.869279	0.882939	0.890404	0.820288	0.909311	0.890361
LightGBM	DT	2150	0.968275	0.863711	0.876616	0.884194	0.810078	0.902867	0.884189
LightGBM	DT	2160	0.96749	0.870977	0.884693	0.89077	0.820833	0.90772	0.890697
LightGBM	DT	2170	0.968357	0.866986	0.880527	0.88736	0.815284	0.90529	0.887306
LightGBM	DT	2180	0.96671	0.865223	0.879807	0.886142	0.813311	0.903913	0.886033
LightGBM	DT	2190	0.973114	0.867394	0.880872	0.888334	0.816902	0.907127	0.888294
LightGBM	DT	2200	0.971229	0.862286	0.878081	0.884681	0.810714	0.903866	0.884688
LightGBM	DT	2210	0.971825	0.86885	0.882907	0.889674	0.819105	0.907861	0.889629
LightGBM	DT	2220	0.972198	0.871011	0.884652	0.891378	0.821814	0.909287	0.891351
LightGBM	DT	2230	0.966623	0.868642	0.881744	0.888334	0.816901	0.905669	0.888288
LightGBM	DT	2240	0.970512	0.866047	0.879903	0.886995	0.814668	0.905487	0.886943
LightGBM	DT	2250	0.970537	0.872102	0.884672	0.891622	0.822307	0.909104	0.891571
LightGBM	DT	2260	0.970512	0.868744	0.88259	0.889308	0.818463	0.907282	0.889258
LightGBM	DT	2270	0.969117	0.863725	0.877688	0.884803	0.811013	0.90351	0.884799
LightGBM	DT	2280	0.971727	0.865238	0.880064	0.886873	0.814379	0.905676	0.886857
LightGBM	DT	2290	0.969171	0.871565	0.886195	0.891866	0.822676	0.908977	0.891853
LightGBM	DT	2300	0.973958	0.871718	0.883702	0.8915	0.822018	0.909793	0.891453
LightGBM	DT	2310	0.970091	0.869055	0.885856	0.890891	0.821026	0.908334	0.890808
LightGBM	DT	2320	0.972668	0.867636	0.882385	0.889065	0.818046	0.907563	0.889016
LightGBM	DT	2330	0.970908	0.868145	0.881429	0.888578	0.817229	0.906827	0.888543
LightGBM	DT	2340	0.967547	0.872515	0.883859	0.891013	0.821361	0.907974	0.890951
LightGBM	DT	2350	0.967014	0.870459	0.882496	0.88943	0.818761	0.906656	0.889423
LightGBM	DT	2360	0.971404	0.865002	0.879763	0.886629	0.814131	0.90539	0.886579
LightGBM	DT	2370	0.966321	0.866946	0.880818	0.887238	0.815191	0.904695	0.887137
LightGBM	DT	2380	0.967518	0.867416	0.881183	0.887725	0.815905	0.905372	0.887661
LightGBM	DT	2390	0.972597	0.862157	0.876643	0.884194	0.809976	0.903799	0.884174
LightGBM	DT	2400	0.970588	0.867243	0.87986	0.887482	0.815626	0.905897	0.887419
LightGBM	DT	2410	0.970933	0.868811	0.880011	0.888212	0.816679	0.906585	0.888173
LightGBM	DT	2420	0.971527	0.865035	0.878711	0.886264	0.813592	0.905091	0.886132
LightGBM	DT	2430	0.973137	0.864824	0.880854	0.88736	0.815233	0.906272	0.887245
LightGBM	DT	2440	0.970013	0.869072	0.882837	0.88943	0.818688	0.907307	0.889434
LightGBM	DT	2450	0.966594	0.86593	0.87751	0.88529	0.811923	0.903345	0.885261
LightGBM	DT	2460	0.97227	0.871926	0.88507	0.891987	0.822868	0.909755	0.891922
LightGBM	DT	2470	0.969117	0.865739	0.87856	0.88602	0.813001	0.904472	0.886013
LightGBM	DT	2480	0.971058	0.867564	0.88152	0.888456	0.817217	0.906714	0.888369
LightGBM	DT	2490	0.968021	0.867874	0.883533	0.889065	0.818182	0.906476	0.888985
LightGBM	DT	2500	0.968385	0.868535	0.882053	0.888699	0.817494	0.906324	0.888632
LightGBM	DT	2510	0.967071	0.872608	0.884222	0.891135	0.821516	0.907967	0.891087
LightGBM	DT	2520	0.971825	0.870124	0.881497	0.889552	0.818916	0.907815	0.889506
LightGBM	DT	2530	0.97525	0.875056	0.885745	0.893936	0.82608	0.912017	0.893916
LightGBM	DT	2540	0.972621	0.87401	0.886168	0.893327	0.825036	0.910933	0.893316
LightGBM	DT	2550	0.967185	0.867647	0.882321	0.888334	0.816966	0.905718	0.888225
LightGBM	DT	2560	0.970614	0.870842	0.883002	0.890404	0.820356	0.908152	0.890311
LightGBM	DT	2570	0.966478	0.861649	0.876305	0.882976	0.807938	0.901478	0.882959
LightGBM	DT	2580	0.972198	0.864094	0.878199	0.885655	0.812396	0.90483	0.885611
LightGBM	DT	2590	0.964889	0.869786	0.882606	0.888943	0.817912	0.905761	0.888903
LightGBM	DT	2600	0.968192	0.865019	0.877113	0.884925	0.811142	0.903441	0.884934
LightGBM	DT	2610	0.967128	0.8692	0.885549	0.890404	0.820303	0.907292	0.890314
LightGBM	DT	2620	0.969723	0.869344	0.881726	0.889065	0.818198	0.906931	0.888999
LightGBM	DT	2630	0.970435	0.867045	0.880215	0.887482	0.815444	0.905898	0.887479
LightGBM	DT	2640	0.973207	0.861867	0.87676	0.884316	0.810335	0.903944	0.884195
LightGBM	DT	2650	0.97215	0.865546	0.881801	0.887847	0.815954	0.906499	0.88783
LightGBM	DT	2660	0.973067	0.862633	0.876022	0.884194	0.810002	0.903907	0.884151
LightGBM	DT	2670	0.965786	0.867108	0.882487	0.887969	0.816264	0.905127	0.887886
LightGBM	DT	2680	0.971825	0.871787	0.883502	0.891135	0.821515	0.909038	0.891091
LightGBM	DT	2690	0.96833	0.870809	0.884989	0.890891	0.821151	0.908043	0.890881
LightGBM	DT	2700	0.967405	0.867502	0.878588	0.886508	0.813882	0.904499	0.886502
LightGBM	DT	2710	0.963446	0.863833	0.87751	0.88395	0.809659	0.901596	0.883969
LightGBM	DT	2720	0.970435	0.867275	0.880527	0.887725	0.815815	0.906079	0.887714
LightGBM	DT	2730	0.967042	0.866001	0.878931	0.88602	0.81317	0.903991	0.885998
LightGBM	DT	2740	0.959413	0.86846	0.881909	0.88736	0.815433	0.903261	0.887282
LightGBM	DT	2750	0.971008	0.86906	0.881892	0.889187	0.81844	0.90732	0.889139
LightGBM	DT	2760	0.967326	0.876525	0.886388	0.893814	0.826253	0.91008	0.893697
LightGBM	DT	2770	0.973444	0.866766	0.879817	0.887604	0.815572	0.906676	0.887606
LightGBM	DT	2780	0.968831	0.870765	0.882859	0.890039	0.819701	0.907485	0.889966
LightGBM	DT	2790	0.970933	0.870153	0.884662	0.890891	0.821014	0.908583	0.89083
LightGBM	DT	2800	0.973958	0.867614	0.880699	0.888456	0.817066	0.907424	0.888422
LightGBM	DT	2810	0.970435	0.860003	0.873368	0.881515	0.805653	0.901269	0.88151
LightGBM	DT	2820	0.973183	0.86518	0.87818	0.886264	0.813566	0.905515	0.886182
LightGBM	DT	2830	0.977007	0.87191	0.885008	0.892596	0.823846	0.911308	0.89255
LightGBM	DT	2840	0.968021	0.869055	0.88374	0.889674	0.819109	0.906938	0.889558
LightGBM	DT	2850	0.971702	0.866156	0.88166	0.887969	0.816132	0.906506	0.887951
LightGBM	DT	2860	0.968723	0.864458	0.879177	0.885777	0.812575	0.904119	0.885717
LightGBM	DT	2870	0.970958	0.869643	0.881671	0.889308	0.818534	0.907424	0.889268
LightGBM	DT	2880	0.971478	0.857314	0.871215	0.879688	0.802802	0.900002	0.879586
LightGBM	DT	2890	0.968412	0.863466	0.878266	0.884925	0.811368	0.903381	0.884857
LightGBM	DT	2900	0.9718	0.871064	0.884146	0.891135	0.821439	0.909003	0.891087
LightGBM	DT	2910	0.973582	0.867755	0.88142	0.888821	0.817707	0.907585	0.888754
LightGBM	DT	2920	0.972077	0.863711	0.875824	0.884316	0.810165	0.903871	0.88436
LightGBM	DT	2930	0.969224	0.863378	0.877609	0.884681	0.810926	0.903404	0.884637
LightGBM	DT	2940	0.970832	0.871122	0.883201	0.890526	0.820431	0.908385	0.890546
LightGBM	DT	2950	0.970958	0.86365	0.881528	0.886873	0.814424	0.905379	0.886769
LightGBM	DT	2960	0.970357	0.863827	0.877513	0.884925	0.811117	0.903899	0.884934
LightGBM	DT	2970	0.963605	0.861645	0.878422	0.883585	0.809081	0.901224	0.883517
LightGBM	DT	2980	0.965126	0.863108	0.877963	0.884072	0.809811	0.902066	0.884115
LightGBM	DT	2990	0.969671	0.866647	0.879065	0.886751	0.814293	0.905127	0.886688
LightGBM	DT	3000	0.969775	0.867007	0.881547	0.888091	0.816563	0.90611	0.887976
LightGBM	DT	3010	0.967938	0.870099	0.882701	0.889552	0.818905	0.906912	0.889499
LightGBM	DT	3020	0.973043	0.866368	0.879204	0.887116	0.814833	0.906205	0.887109
LightGBM	DT	3030	0.971329	0.868978	0.884837	0.890526	0.820394	0.908381	0.890488
LightGBM	DT	3040	0.965398	0.866196	0.878841	0.885899	0.812916	0.903478	0.885806
LightGBM	DT	3050	0.97389	0.869643	0.881949	0.889795	0.819223	0.908494	0.889804
LightGBM	DT	3060	0.967462	0.867936	0.880505	0.887604	0.815649	0.905301	0.887557
LightGBM	DT	3070	0.966263	0.865995	0.879807	0.886386	0.8137	0.904022	0.886284
LightGBM	DT	3080	0.970013	0.863636	0.876664	0.884437	0.810446	0.903438	0.884423
LightGBM	DT	3090	0.970857	0.869017	0.882842	0.889552	0.818764	0.907572	0.889532
LightGBM	DT	3100	0.967575	0.866236	0.88	0.886751	0.814329	0.904604	0.886653
LightGBM	DT	3110	0.974848	0.8614	0.876756	0.884316	0.810228	0.904335	0.884233
LightGBM	DT	3120	0.967434	0.870227	0.882297	0.889308	0.818507	0.906653	0.889297
LightGBM	DT	3130	0.96875	0.863221	0.878173	0.884803	0.811051	0.903381	0.884763
LightGBM	DT	3140	0.964054	0.864445	0.877155	0.884194	0.810156	0.901885	0.884141
LightGBM	DT	3150	0.966234	0.862526	0.877005	0.883707	0.809267	0.901922	0.883599
LightGBM	DT	3160	0.974381	0.870426	0.882061	0.890283	0.820014	0.908956	0.890242
LightGBM	DT	3170	0.970013	0.870479	0.88311	0.890161	0.819783	0.907867	0.890129
LightGBM	DT	3180	0.969224	0.865434	0.878382	0.885899	0.812844	0.904347	0.885823
LightGBM	DT	3190	0.967547	0.863174	0.875555	0.883463	0.808954	0.902092	0.883387
LightGBM	DT	3200	0.975271	0.8695	0.880731	0.88943	0.818669	0.908501	0.889387
LightGBM	DT	3210	0.972246	0.867981	0.881338	0.888699	0.817418	0.907188	0.888622
LightGBM	DT	3220	0.974761	0.871627	0.883407	0.891378	0.821851	0.909932	0.891394
LightGBM	DT	3230	0.972318	0.865399	0.87986	0.886995	0.814754	0.905859	0.886912
LightGBM	DT	3240	0.971849	0.87024	0.882987	0.890283	0.820156	0.908359	0.890233
LightGBM	DT	3250	0.970409	0.866756	0.879419	0.886995	0.814602	0.905528	0.886997
LightGBM	DT	3260	0.970143	0.870112	0.883302	0.890161	0.819923	0.907852	0.890085
LightGBM	DT	3270	0.968777	0.864491	0.879368	0.885899	0.81283	0.904212	0.885825
LightGBM	DT	3280	0.967014	0.86323	0.87581	0.883463	0.808962	0.902018	0.883451
LightGBM	DT	3290	0.966205	0.865002	0.877339	0.884803	0.811136	0.902849	0.884752
LightGBM	DT	3300	0.969802	0.867993	0.883802	0.889552	0.818948	0.907199	0.889404
LightGBM	DT	3310	0.971304	0.8698	0.881983	0.889552	0.818767	0.907696	0.889522
LightGBM	DT	3320	0.9671	0.863697	0.875828	0.883707	0.809445	0.902208	0.883661
LightGBM	DT	3330	0.968219	0.864485	0.878666	0.885412	0.812008	0.90379	0.885426
LightGBM	DT	3340	0.97046	0.863854	0.876849	0.884681	0.810848	0.903721	0.884658
LightGBM	DT	3350	0.969644	0.859754	0.873992	0.881637	0.805881	0.90113	0.881582
LightGBM	DT	3360	0.971083	0.863057	0.877957	0.885046	0.811596	0.904032	0.884924
LightGBM	DT	3370	0.967798	0.867087	0.882038	0.887969	0.816157	0.905641	0.887955
LightGBM	DT	3380	0.969224	0.86476	0.876882	0.884925	0.811292	0.903622	0.884868
LightGBM	DT	3390	0.970882	0.86601	0.879127	0.886629	0.814082	0.90534	0.886627
LightGBM	DT	3400	0.97046	0.865431	0.877858	0.885777	0.812656	0.904583	0.885757
LightGBM	DT	3410	0.974026	0.861469	0.875067	0.883463	0.808918	0.903521	0.883379
LightGBM	DT	3420	0.966057	0.868161	0.881926	0.888091	0.816407	0.905382	0.888097
LightGBM	DT	3430	0.97487	0.864954	0.8782	0.886386	0.813746	0.906008	0.886335
LightGBM	DT	3440	0.973559	0.866607	0.881397	0.888334	0.816873	0.907187	0.888274
LightGBM	DT	3450	0.965248	0.859824	0.873532	0.880784	0.804546	0.899535	0.880787
LightGBM	DT	3460	0.965637	0.863145	0.876022	0.883341	0.808572	0.901601	0.88332
LightGBM	DT	3470	0.970537	0.867076	0.879484	0.887238	0.81509	0.905699	0.887174
LightGBM	DT	3480	0.972644	0.867592	0.880356	0.888091	0.816494	0.906864	0.888074
LightGBM	DT	3490	0.969935	0.865216	0.881907	0.887482	0.815292	0.905686	0.887434
LightGBM	DT	3500	0.97447	0.866408	0.879396	0.887482	0.815575	0.906758	0.887412
LightGBM	DT	3510	0.967292	0.868315	0.880901	0.887847	0.815915	0.905503	0.887867
LightGBM	DT	3520	0.967462	0.870472	0.882861	0.889674	0.819147	0.906932	0.889657
LightGBM	DT	3530	0.969987	0.867834	0.883127	0.889065	0.817996	0.906983	0.889059
LightGBM	DT	3540	0.970537	0.872429	0.884418	0.891622	0.822383	0.909128	0.891588
LightGBM	DT	3550	0.968614	0.870357	0.883264	0.889917	0.819393	0.907411	0.889954
LightGBM	DT	3560	0.971229	0.868342	0.881816	0.888821	0.817544	0.907129	0.888844
LightGBM	DT	3570	0.968641	0.871672	0.883633	0.890648	0.82057	0.907982	0.890659
LightGBM	DT	3580	0.96749	0.864913	0.877576	0.885046	0.811531	0.903326	0.885003
LightGBM	DT	3590	0.966565	0.864462	0.877818	0.884803	0.811153	0.902949	0.884801
LightGBM	DT	3600	0.971008	0.870176	0.882456	0.889917	0.819551	0.90788	0.889848
LightGBM	DT	3610	0.973958	0.86564	0.878719	0.886751	0.814286	0.906106	0.886721
LightGBM	DT	3620	0.971329	0.869656	0.88271	0.889795	0.819324	0.907898	0.889797
LightGBM	DT	3630	0.966263	0.869124	0.880853	0.888091	0.816614	0.905413	0.88803
LightGBM	DT	3640	0.970882	0.870634	0.884863	0.891135	0.821395	0.908793	0.89111
LightGBM	DT	3650	0.97227	0.862568	0.878342	0.885168	0.811642	0.904393	0.885067
LightGBM	DT	3660	0.969304	0.863664	0.876661	0.884437	0.810534	0.903209	0.884334
LightGBM	DT	3670	0.972246	0.866347	0.880709	0.887725	0.815867	0.906434	0.887673
LightGBM	DT	3680	0.972668	0.872194	0.885303	0.892231	0.823262	0.910055	0.892193
LightGBM	DT	3690	0.971653	0.864526	0.878967	0.88602	0.812964	0.905049	0.886059
LightGBM	DT	3700	0.969644	0.865091	0.878902	0.88602	0.813099	0.904546	0.885979
LightGBM	DT	3710	0.967292	0.862763	0.875653	0.88322	0.808295	0.901902	0.883229
LightGBM	DT	3720	0.973627	0.869149	0.881466	0.88943	0.81878	0.908081	0.889347
LightGBM	DT	3730	0.967071	0.863786	0.875973	0.883829	0.809484	0.902277	0.883759
LightGBM	DT	3740	0.972549	0.867405	0.882772	0.889065	0.817951	0.907575	0.889081
LightGBM	DT	3750	0.97349	0.867304	0.882519	0.889065	0.818047	0.907771	0.889057
LightGBM	DT	3760	0.967128	0.85972	0.876022	0.882245	0.806913	0.900957	0.882138
LightGBM	DT	3770	0.970832	0.86885	0.88172	0.888943	0.817787	0.907134	0.888951
LightGBM	DT	3780	0.976118	0.861723	0.876444	0.884437	0.81044	0.904762	0.884399
LightGBM	DT	3790	0.968275	0.867246	0.882266	0.888212	0.816606	0.905929	0.88819
LightGBM	DT	3800	0.968831	0.863829	0.87984	0.885899	0.812858	0.904166	0.885778
LightGBM	DT	3810	0.966536	0.861925	0.876598	0.88322	0.808459	0.901686	0.883212
LightGBM	DT	3820	0.965308	0.859321	0.872527	0.880175	0.803522	0.899052	0.880134
LightGBM	DT	3830	0.969539	0.863129	0.878804	0.885168	0.811527	0.903824	0.885123
LightGBM	DT	3840	0.967128	0.863909	0.878763	0.885168	0.811743	0.903267	0.885084
LightGBM	DT	3850	0.969644	0.862522	0.875572	0.883463	0.808923	0.90258	0.883423
LightGBM	DT	3860	0.969592	0.867643	0.879106	0.887116	0.814869	0.905447	0.8871
LightGBM	DT	3870	0.972668	0.867868	0.88162	0.888821	0.817627	0.907385	0.888763
LightGBM	DT	3880	0.970983	0.861598	0.875369	0.88322	0.808504	0.90265	0.883143
LightGBM	DT	3890	0.969961	0.865148	0.877499	0.885412	0.811963	0.904203	0.885409
LightGBM	DT	3900	0.971751	0.869774	0.882148	0.889674	0.819001	0.907891	0.889649
LightGBM	DT	3910	0.969592	0.869721	0.882859	0.889674	0.819023	0.907391	0.889648
LightGBM	DT	3920	0.968831	0.872765	0.885436	0.891987	0.823014	0.909011	0.891949
LightGBM	DT	3930	0.964286	0.872515	0.884765	0.890891	0.820982	0.907189	0.890907
LightGBM	DT	3940	0.969618	0.867257	0.881793	0.888212	0.816628	0.906222	0.888167
LightGBM	DT	3950	0.973845	0.870799	0.883927	0.891135	0.821368	0.909524	0.891166
LightGBM	DT	3960	0.968385	0.866278	0.87793	0.885899	0.812957	0.904198	0.885843
LightGBM	DT	3970	0.969671	0.864053	0.878938	0.885655	0.812465	0.904221	0.885577
LightGBM	DT	3980	0.972174	0.868705	0.882448	0.88943	0.818588	0.907776	0.88941
LightGBM	DT	3990	0.971825	0.867376	0.879903	0.887725	0.815877	0.906368	0.887666
LightGBM	DT	4000	0.972246	0.865555	0.879507	0.886873	0.814438	0.905769	0.886805
LightGBM	DT	4010	0.973559	0.866717	0.880517	0.887969	0.816304	0.906931	0.887919
LightGBM	DT	4020	0.973137	0.868155	0.881558	0.888943	0.818029	0.907616	0.888917
LightGBM	DT	4030	0.968357	0.868299	0.884419	0.889674	0.819047	0.907025	0.889607
LightGBM	DT	4040	0.967965	0.865382	0.878857	0.885899	0.81297	0.904068	0.885842
LightGBM	DT	4050	0.967434	0.86459	0.877636	0.884925	0.811241	0.90322	0.884891
LightGBM	DT	4060	0.972597	0.870202	0.881023	0.88943	0.818631	0.90794	0.88943
LightGBM	DT	4070	0.96749	0.86493	0.877806	0.885168	0.811694	0.903409	0.885114
LightGBM	DT	4080	0.97349	0.864272	0.878983	0.886264	0.813375	0.905581	0.88622
LightGBM	DT	4090	0.97227	0.869265	0.885576	0.891135	0.821474	0.909037	0.891072
LightGBM	DT	4100	0.973536	0.871619	0.884491	0.891744	0.822486	0.909882	0.891711
LightGBM	DT	4110	0.969224	0.865936	0.880633	0.887116	0.814856	0.905264	0.887049
LightGBM	DT	4120	0.973913	0.869383	0.881886	0.889674	0.819054	0.908394	0.889673
LightGBM	DT	4130	0.96495	0.866156	0.881438	0.886995	0.814697	0.904181	0.886906
LightGBM	DT	4140	0.970882	0.864663	0.877353	0.88529	0.811842	0.904299	0.885274
LightGBM	DT	4150	0.968385	0.863826	0.876401	0.884194	0.810226	0.902871	0.884153
LightGBM	DT	4160	0.974492	0.870085	0.88332	0.89077	0.820981	0.909299	0.890691
LightGBM	DT	4170	0.97427	0.866995	0.878633	0.887238	0.814973	0.906633	0.887276
LightGBM	DT	4180	0.967826	0.859489	0.872762	0.880662	0.804266	0.900026	0.880661
LightGBM	DT	4190	0.969775	0.864663	0.87751	0.88529	0.812032	0.903983	0.885191
LightGBM	DT	4200	0.965756	0.865261	0.878062	0.885168	0.811717	0.903026	0.885123
LightGBM	DT	4210	0.971702	0.865413	0.878384	0.886142	0.813233	0.905166	0.886162
LightGBM	DT	4220	0.968696	0.870412	0.883609	0.890161	0.819793	0.907572	0.890144
LightGBM	DT	4230	0.971354	0.868823	0.882558	0.88943	0.818648	0.907579	0.889394
LightGBM	DT	4240	0.970091	0.868457	0.882416	0.889065	0.818062	0.906988	0.889004
LightGBM	DT	4250	0.970013	0.869786	0.884853	0.890648	0.820636	0.908218	0.890639
LightGBM	DT	4260	0.970983	0.866097	0.880204	0.887238	0.815094	0.905761	0.887165
LightGBM	DT	4270	0.965875	0.866099	0.878812	0.885899	0.813054	0.903596	0.88582
LightGBM	DT	4280	0.96933	0.86885	0.882242	0.889065	0.818206	0.906807	0.888978
LightGBM	DT	4290	0.971849	0.865976	0.879764	0.887116	0.814883	0.905863	0.887038
LightGBM	DT	4300	0.969197	0.866315	0.881614	0.887725	0.815803	0.905709	0.887645
LightGBM	DT	4310	0.969775	0.87348	0.887307	0.893327	0.825148	0.910188	0.893221
LightGBM	DT	4320	0.969565	0.869513	0.882036	0.889187	0.818252	0.907038	0.889187
LightGBM	DT	4330	0.971628	0.871175	0.882163	0.890161	0.819746	0.908322	0.890207
LightGBM	DT	4340	0.969144	0.864468	0.879109	0.885777	0.812603	0.90424	0.88575
LightGBM	DT	4350	0.970091	0.868484	0.882946	0.889308	0.818479	0.907174	0.889255
LightGBM	DT	4360	0.972549	0.871166	0.88477	0.8915	0.82195	0.909495	0.891516
LightGBM	DT	4370	0.96219	0.860476	0.874933	0.881271	0.80525	0.8992	0.88126
LightGBM	DT	4380	0.966623	0.867964	0.881807	0.888091	0.816492	0.905465	0.888042
LightGBM	DT	4390	0.969036	0.870307	0.883696	0.890161	0.819733	0.90768	0.890189
LightGBM	DT	4400	0.970614	0.867535	0.883295	0.889187	0.818377	0.907148	0.889101
LightGBM	DT	4410	0.963605	0.86288	0.875991	0.882976	0.808101	0.900825	0.882915
LightGBM	DT	4420	0.975293	0.869958	0.883715	0.891013	0.821226	0.909655	0.89093
LightGBM	DT	4430	0.971304	0.872391	0.885383	0.892109	0.823077	0.909693	0.892118
LightGBM	DT	4440	0.977066	0.870215	0.883502	0.891257	0.821752	0.910261	0.891186
LightGBM	DT	4450	0.970832	0.867114	0.880625	0.887725	0.815839	0.90619	0.887749
LightGBM	DT	4460	0.969671	0.872711	0.884174	0.8915	0.822209	0.908852	0.891471
LightGBM	DT	4470	0.970588	0.860691	0.875488	0.882854	0.807977	0.902256	0.882773
LightGBM	DT	4480	0.967882	0.866121	0.878596	0.88602	0.813166	0.904199	0.886011
LightGBM	DT	4490	0.962867	0.867344	0.879687	0.886386	0.813849	0.903299	0.886303
LightGBM	DT	4500	0.968192	0.864946	0.880643	0.886508	0.813721	0.904594	0.886507
LightGBM	DT	4510	0.968385	0.866856	0.87986	0.886995	0.814799	0.905033	0.886954
LightGBM	DT	4520	0.966234	0.865172	0.878233	0.88529	0.811963	0.903213	0.885231
LightGBM	DT	4530	0.965875	0.863935	0.878318	0.884803	0.811223	0.902709	0.884717
LightGBM	DT	4540	0.970306	0.865333	0.878967	0.886142	0.813135	0.904869	0.886199
LightGBM	DT	4550	0.971727	0.860462	0.873414	0.88188	0.806311	0.901868	0.881898
LightGBM	DT	4560	0.971849	0.866269	0.87795	0.886386	0.813777	0.905356	0.886333
LightGBM	DT	4570	0.968357	0.869565	0.881735	0.888943	0.817924	0.906552	0.888902
LightGBM	DT	4580	0.969775	0.867257	0.880796	0.887847	0.816174	0.905943	0.887736
LightGBM	DT	4590	0.971825	0.869747	0.882638	0.889917	0.819504	0.90807	0.889871
LightGBM	DT	4600	0.970486	0.867323	0.879115	0.887116	0.814938	0.905641	0.887099
LightGBM	DT	4610	0.968219	0.867603	0.881237	0.887847	0.816001	0.905687	0.88786
LightGBM	DT	4620	0.969251	0.864638	0.880978	0.886751	0.814299	0.904956	0.886682
LightGBM	DT	4630	0.970117	0.867156	0.881151	0.887969	0.816309	0.906141	0.887904
LightGBM	DT	4640	0.966234	0.865123	0.877746	0.885046	0.811579	0.903034	0.88499
LightGBM	DT	4650	0.975207	0.871656	0.886093	0.892718	0.823945	0.910985	0.892688
LightGBM	DT	4660	0.96875	0.863548	0.877642	0.884681	0.810891	0.903313	0.884655
LightGBM	DT	4670	0.970933	0.866326	0.880043	0.887238	0.815027	0.905767	0.887178
LightGBM	DT	4680	0.96833	0.86541	0.877236	0.885168	0.811883	0.903659	0.885168
LightGBM	DT	4690	0.971354	0.869565	0.883671	0.890283	0.819985	0.908197	0.8902
LightGBM	DT	4700	0.967993	0.871902	0.882385	0.890161	0.819997	0.907427	0.890095
LightGBM	DT	4710	0.976522	0.870186	0.882281	0.890526	0.820542	0.909663	0.890544
LightGBM	DT	4720	0.958369	0.866128	0.880108	0.885412	0.812081	0.901535	0.885371
LightGBM	DT	4730	0.973822	0.868212	0.88116	0.888821	0.817523	0.907732	0.888856
LightGBM	DT	4740	0.97302	0.864172	0.876938	0.885168	0.811663	0.90471	0.885185
LightGBM	DT	4750	0.975271	0.869058	0.882218	0.889917	0.819488	0.908849	0.889882
LightGBM	DT	4760	0.969117	0.86451	0.877023	0.884803	0.811083	0.90355	0.884816
LightGBM	DT	4770	0.967882	0.870708	0.882511	0.889674	0.819099	0.907034	0.889652
LightGBM	DT	4780	0.972621	0.868906	0.879784	0.888334	0.816973	0.907103	0.888344
LightGBM	DT	4790	0.970435	0.867315	0.880764	0.887847	0.816019	0.906171	0.887837
LightGBM	DT	4800	0.975163	0.867975	0.882779	0.889674	0.818932	0.908639	0.889682
LightGBM	DT	4810	0.968696	0.870176	0.883302	0.889917	0.819418	0.907391	0.889909
LightGBM	DT	4820	0.965428	0.863875	0.877669	0.884437	0.810552	0.902324	0.884335
LightGBM	DT	4830	0.971727	0.869305	0.882598	0.889674	0.818976	0.907876	0.889659
LightGBM	DT	4840	0.968247	0.865316	0.876568	0.884803	0.811094	0.903377	0.884815
LightGBM	DT	4850	0.967547	0.870606	0.883414	0.890039	0.819748	0.907189	0.889974
LightGBM	DT	4860	0.968668	0.865422	0.879289	0.886142	0.813225	0.90446	0.886152
LightGBM	DT	4870	0.971204	0.868055	0.881824	0.888699	0.817307	0.907028	0.888727
LightGBM	DT	4880	0.96671	0.868899	0.882716	0.888943	0.817919	0.906108	0.888847
LightGBM	DT	4890	0.967462	0.867055	0.880786	0.88736	0.815286	0.905101	0.887327
LightGBM	DT	4900	0.973467	0.864541	0.879097	0.886386	0.813601	0.905702	0.886378
LightGBM	DT	4910	0.966146	0.869852	0.881634	0.888699	0.817447	0.905877	0.888663
LightGBM	DT	4920	0.970357	0.871011	0.883166	0.890404	0.820124	0.908178	0.890419
LightGBM	DT	4930	0.969224	0.858426	0.872629	0.880419	0.803916	0.900093	0.880365
LightGBM	DT	4940	0.969618	0.870697	0.881958	0.889674	0.819056	0.907424	0.889639
LightGBM	DT	4950	0.972101	0.862985	0.87537	0.883829	0.809393	0.903485	0.883863
LightGBM	DT	4960	0.977893	0.868224	0.881301	0.889552	0.818883	0.90914	0.889494
LightGBM	DT	4970	0.96875	0.862704	0.877033	0.884072	0.809862	0.902829	0.884035
LightGBM	DT	4980	0.973114	0.865002	0.879795	0.886873	0.814505	0.90597	0.886833
LightGBM	DT	4990	0.970039	0.86573	0.879322	0.886508	0.813866	0.90503	0.886484
LightGBM	DT	5000	0.973467	0.867542	0.878857	0.887482	0.815461	0.906622	0.887488
LightGBM	RF	10	0.988705	0.930233	0.936033	0.941062	0.903306	0.951657	0.941041
LightGBM	RF	20	0.999129	0.944986	0.951053	0.955309	0.926657	0.965056	0.95531
LightGBM	RF	30	0.999565	0.952094	0.957671	0.961276	0.936456	0.969777	0.961263
LightGBM	RF	40	0.999564	0.950436	0.955963	0.959815	0.934042	0.968654	0.959814
LightGBM	RF	50	0.99913	0.953758	0.959263	0.962616	0.938657	0.970717	0.9626
LightGBM	RF	60	0.998693	0.952108	0.957938	0.961276	0.936448	0.96958	0.961268
LightGBM	RF	70	0.99913	0.954327	0.959572	0.962981	0.93925	0.971009	0.962972
LightGBM	RF	80	0.997823	0.952123	0.958183	0.961276	0.936453	0.969376	0.961263
LightGBM	RF	90	0.997821	0.950859	0.956638	0.960058	0.934454	0.968439	0.960048
LightGBM	RF	100	0.997821	0.951216	0.957112	0.960424	0.935071	0.968717	0.960409
LightGBM	RF	110	0.997384	0.95155	0.957509	0.960667	0.935441	0.968815	0.960663
LightGBM	RF	120	0.998258	0.952367	0.957833	0.961276	0.936456	0.969486	0.961264
LightGBM	RF	130	0.998258	0.952223	0.957961	0.961276	0.936455	0.969481	0.961264
LightGBM	RF	140	0.998694	0.950588	0.956603	0.960058	0.934457	0.968628	0.960044
LightGBM	RF	150	0.997384	0.9504	0.956383	0.959693	0.933852	0.968056	0.959685
LightGBM	RF	160	0.997387	0.952052	0.957592	0.960911	0.935845	0.96901	0.960905
LightGBM	RF	170	0.998694	0.95031	0.956568	0.959937	0.934277	0.968524	0.959915
LightGBM	RF	180	0.99695	0.950128	0.956487	0.959571	0.933651	0.967855	0.959561
LightGBM	RF	190	0.996947	0.949495	0.955722	0.958962	0.932649	0.967388	0.958956
LightGBM	RF	200	0.99651	0.949015	0.955499	0.958597	0.932034	0.967008	0.958599
LightGBM	RF	210	0.997387	0.948509	0.954582	0.95811	0.931252	0.966826	0.9581
LightGBM	RF	220	0.998259	0.949699	0.955918	0.959328	0.933259	0.967959	0.959311
LightGBM	RF	230	0.99695	0.948938	0.955407	0.958597	0.93205	0.967098	0.958587
LightGBM	RF	240	0.997821	0.949872	0.955918	0.959328	0.933247	0.96787	0.95932
LightGBM	RF	250	0.996947	0.945701	0.952406	0.955918	0.927653	0.965018	0.95591
LightGBM	RF	260	0.996075	0.948903	0.955196	0.958354	0.931636	0.966725	0.958355
LightGBM	RF	270	0.997384	0.945307	0.951822	0.955553	0.92705	0.964838	0.955545
LightGBM	RF	280	0.996513	0.947178	0.953641	0.957014	0.929444	0.965777	0.95701
LightGBM	RF	290	0.996516	0.947907	0.954315	0.957623	0.930452	0.966246	0.957612
LightGBM	RF	300	0.995641	0.944219	0.951197	0.954579	0.925443	0.963685	0.954576
LightGBM	RF	310	0.996947	0.944771	0.951376	0.955066	0.926241	0.964365	0.955064
LightGBM	RF	320	0.996945	0.946893	0.953246	0.956771	0.929032	0.965695	0.956775
LightGBM	RF	330	0.99651	0.94462	0.951632	0.955066	0.926254	0.964254	0.955058
LightGBM	RF	340	0.996519	0.944671	0.951555	0.955066	0.926269	0.964248	0.955045
LightGBM	RF	350	0.996516	0.946971	0.953789	0.957014	0.929478	0.965758	0.956993
LightGBM	RF	360	0.996513	0.943966	0.950859	0.954457	0.925269	0.963779	0.954442
LightGBM	RF	370	0.995641	0.945224	0.952152	0.955431	0.92686	0.964339	0.955418
LightGBM	RF	380	0.995641	0.943413	0.951086	0.954213	0.924861	0.96338	0.954199
LightGBM	RF	390	0.997382	0.943539	0.950453	0.954213	0.924858	0.963791	0.954205
LightGBM	RF	400	0.996075	0.943607	0.950793	0.954213	0.924851	0.963492	0.954205
LightGBM	RF	410	0.995199	0.943214	0.950627	0.953848	0.924237	0.963013	0.953848
LightGBM	RF	420	0.995199	0.941212	0.949193	0.952387	0.921842	0.961868	0.952383
LightGBM	RF	430	0.996516	0.943749	0.95078	0.954335	0.925064	0.963682	0.954318
LightGBM	RF	440	0.996078	0.940625	0.948602	0.952021	0.921276	0.961769	0.952
LightGBM	RF	450	0.996075	0.941957	0.94932	0.952874	0.922651	0.962451	0.952866
LightGBM	RF	460	0.995207	0.942415	0.949452	0.952996	0.922849	0.962358	0.95299
LightGBM	RF	470	0.994774	0.941283	0.948687	0.952143	0.921472	0.961581	0.952123
LightGBM	RF	480	0.995203	0.941657	0.949035	0.952509	0.922074	0.961965	0.952493
LightGBM	RF	490	0.99651	0.94139	0.948882	0.952509	0.922064	0.96226	0.952497
LightGBM	RF	500	0.99434	0.941708	0.949519	0.95263	0.922262	0.961856	0.952613
LightGBM	RF	510	0.996947	0.942806	0.949379	0.953361	0.923442	0.963044	0.953359
LightGBM	RF	520	0.995207	0.938899	0.947452	0.950682	0.919089	0.960519	0.950655
LightGBM	RF	530	0.995207	0.941799	0.949694	0.952874	0.922683	0.962233	0.95285
LightGBM	RF	540	0.994764	0.939494	0.947382	0.950804	0.919239	0.960547	0.950803
LightGBM	RF	550	0.994769	0.943237	0.95044	0.953726	0.924065	0.962815	0.953711
LightGBM	RF	560	0.993902	0.939486	0.947326	0.950682	0.919096	0.960238	0.950653
LightGBM	RF	570	0.99476	0.939028	0.947523	0.950682	0.919048	0.960437	0.950676
LightGBM	RF	580	0.994764	0.939599	0.947818	0.951047	0.919642	0.960727	0.951043
LightGBM	RF	590	0.994326	0.938066	0.94636	0.949708	0.91746	0.959584	0.949697
LightGBM	RF	600	0.993892	0.938369	0.946486	0.94983	0.917664	0.959582	0.949816
LightGBM	RF	610	0.993453	0.939843	0.948251	0.951169	0.919867	0.960515	0.951155
LightGBM	RF	620	0.993019	0.939157	0.947144	0.950317	0.918442	0.959773	0.950313
LightGBM	RF	630	0.993458	0.937914	0.945964	0.949342	0.916849	0.959112	0.949334
LightGBM	RF	640	0.994331	0.939028	0.946835	0.950317	0.918459	0.960065	0.950304
LightGBM	RF	650	0.993886	0.934924	0.944215	0.947394	0.913651	0.957675	0.947386
LightGBM	RF	660	0.994336	0.936151	0.944563	0.948125	0.914869	0.95835	0.948105
LightGBM	RF	670	0.994764	0.936671	0.9448	0.94849	0.915449	0.958745	0.948483
LightGBM	RF	680	0.994764	0.938406	0.946723	0.950073	0.918058	0.959965	0.950061
LightGBM	RF	690	0.995207	0.937019	0.945392	0.948977	0.916274	0.959206	0.948955
LightGBM	RF	700	0.994336	0.935713	0.943868	0.947638	0.914091	0.957972	0.947611
LightGBM	RF	710	0.99347	0.939934	0.94814	0.951169	0.919875	0.960515	0.951144
LightGBM	RF	720	0.995203	0.933031	0.941724	0.945689	0.910876	0.956653	0.94567
LightGBM	RF	730	0.995199	0.937424	0.945324	0.949099	0.916466	0.959316	0.949088
LightGBM	RF	740	0.994764	0.937084	0.945745	0.949099	0.916477	0.959198	0.94908
LightGBM	RF	750	0.995203	0.933797	0.942648	0.94642	0.912074	0.957216	0.9464
LightGBM	RF	760	0.994331	0.936331	0.944689	0.948246	0.915057	0.95845	0.948234
LightGBM	RF	770	0.993892	0.937311	0.946334	0.949342	0.916894	0.959179	0.949318
LightGBM	RF	780	0.993019	0.934039	0.943366	0.946542	0.912281	0.956808	0.94652
LightGBM	RF	790	0.994764	0.935971	0.944075	0.947881	0.914461	0.95827	0.94787
LightGBM	RF	800	0.995199	0.93601	0.944452	0.948125	0.914851	0.958553	0.948118
LightGBM	RF	810	0.993902	0.936782	0.94545	0.948734	0.915893	0.958711	0.948703
LightGBM	RF	820	0.992586	0.933293	0.943351	0.946176	0.911683	0.95641	0.946149
LightGBM	RF	830	0.994774	0.932788	0.941771	0.945567	0.910704	0.956444	0.945532
LightGBM	RF	840	0.993897	0.93472	0.943311	0.946907	0.912857	0.957309	0.946894
LightGBM	RF	850	0.992586	0.934582	0.943291	0.946663	0.912469	0.95682	0.946645
LightGBM	RF	860	0.992147	0.936299	0.945368	0.948246	0.915083	0.957938	0.948224
LightGBM	RF	870	0.994326	0.933474	0.942164	0.945933	0.911248	0.956655	0.945927
LightGBM	RF	880	0.992586	0.932486	0.941927	0.945202	0.910092	0.955666	0.945175
LightGBM	RF	890	0.993458	0.934463	0.943115	0.946663	0.91249	0.957012	0.946639
LightGBM	RF	900	0.995199	0.934842	0.943089	0.947029	0.913047	0.95771	0.947025
LightGBM	RF	910	0.993892	0.93424	0.943195	0.946663	0.912471	0.957109	0.946646
LightGBM	RF	920	0.995203	0.934141	0.94313	0.946785	0.912695	0.957491	0.946759
LightGBM	RF	930	0.991721	0.931804	0.940941	0.94435	0.908667	0.954822	0.944329
LightGBM	RF	940	0.992147	0.930956	0.940503	0.943863	0.907865	0.954535	0.943846
LightGBM	RF	950	0.991714	0.934076	0.942968	0.946176	0.911646	0.956253	0.946171
LightGBM	RF	960	0.99041	0.936717	0.945266	0.948125	0.91487	0.957464	0.948105
LightGBM	RF	970	0.991714	0.936743	0.945633	0.94849	0.915489	0.95803	0.948465
LightGBM	RF	980	0.993886	0.928755	0.938721	0.942401	0.905469	0.953788	0.942386
LightGBM	RF	990	0.993019	0.93031	0.940003	0.943497	0.907271	0.954444	0.943478
LightGBM	RF	1000	0.993019	0.932567	0.942006	0.945324	0.910273	0.955864	0.945304
LightGBM	RF	1010	0.992593	0.932586	0.941817	0.945202	0.910111	0.955665	0.945166
LightGBM	RF	1020	0.992573	0.92936	0.939128	0.942645	0.905865	0.953687	0.942633
LightGBM	RF	1030	0.992573	0.934099	0.943743	0.946663	0.912458	0.956805	0.946653
LightGBM	RF	1040	0.994321	0.932788	0.942223	0.945689	0.910877	0.956444	0.945675
LightGBM	RF	1050	0.992586	0.931983	0.941583	0.944837	0.909474	0.955384	0.944815
LightGBM	RF	1060	0.993019	0.929944	0.939253	0.94301	0.906481	0.954072	0.942989
LightGBM	RF	1070	0.993892	0.930648	0.940223	0.943863	0.907892	0.954921	0.943837
LightGBM	RF	1080	0.993458	0.933273	0.942303	0.945811	0.911086	0.956345	0.945787
LightGBM	RF	1090	0.992586	0.930085	0.940051	0.943376	0.907088	0.95424	0.943348
LightGBM	RF	1100	0.993453	0.932024	0.941568	0.944959	0.909659	0.955682	0.944945
LightGBM	RF	1110	0.992573	0.927567	0.937783	0.941305	0.90366	0.952641	0.941293
LightGBM	RF	1120	0.99214	0.929262	0.939346	0.942645	0.90586	0.953583	0.942631
LightGBM	RF	1130	0.994311	0.92936	0.93916	0.942888	0.906248	0.954277	0.94289
LightGBM	RF	1140	0.992147	0.93198	0.941708	0.944837	0.909499	0.955278	0.944808
LightGBM	RF	1150	0.99214	0.930331	0.939737	0.943254	0.906859	0.954069	0.943243
LightGBM	RF	1160	0.993013	0.930951	0.941036	0.944228	0.908484	0.955	0.944206
LightGBM	RF	1170	0.990826	0.927146	0.937093	0.940575	0.902455	0.951688	0.940565
LightGBM	RF	1180	0.991699	0.929718	0.939865	0.94301	0.906484	0.953761	0.94299
LightGBM	RF	1190	0.99214	0.931055	0.940426	0.943863	0.907864	0.95454	0.94385
LightGBM	RF	1200	0.992153	0.930956	0.940487	0.943863	0.907874	0.954532	0.943839
LightGBM	RF	1210	0.993025	0.930289	0.939737	0.943376	0.907083	0.95435	0.943349
LightGBM	RF	1220	0.991274	0.932931	0.942226	0.945324	0.910263	0.955477	0.945308
LightGBM	RF	1230	0.99258	0.929986	0.939628	0.943132	0.90667	0.954065	0.943115
LightGBM	RF	1240	0.993019	0.932649	0.941944	0.945324	0.910261	0.955871	0.945309
LightGBM	RF	1250	0.99214	0.926533	0.937185	0.940575	0.902521	0.951953	0.940542
LightGBM	RF	1260	0.993013	0.928453	0.938455	0.942036	0.904869	0.953307	0.94202
LightGBM	RF	1270	0.992126	0.930577	0.940628	0.943741	0.907629	0.954444	0.943745
LightGBM	RF	1280	0.990834	0.931217	0.940676	0.943863	0.907867	0.954242	0.943846
LightGBM	RF	1290	0.993441	0.930345	0.940396	0.943741	0.907672	0.954727	0.94373
LightGBM	RF	1300	0.99258	0.93069	0.940332	0.943741	0.907679	0.954534	0.94372
LightGBM	RF	1310	0.990834	0.926859	0.937823	0.940818	0.90292	0.951839	0.940781
LightGBM	RF	1320	0.993881	0.928356	0.938564	0.942158	0.905051	0.9536	0.942151
LightGBM	RF	1330	0.993453	0.930211	0.939705	0.943376	0.907059	0.954456	0.943363
LightGBM	RF	1340	0.991699	0.930966	0.94035	0.943741	0.907712	0.954339	0.943718
LightGBM	RF	1350	0.99214	0.926268	0.936645	0.940209	0.901879	0.951684	0.940189
LightGBM	RF	1360	0.990834	0.930831	0.941005	0.943863	0.907881	0.954223	0.943839
LightGBM	RF	1370	0.992153	0.928356	0.938249	0.941792	0.904478	0.952919	0.941767
LightGBM	RF	1380	0.99258	0.926711	0.936911	0.940575	0.902486	0.952067	0.940551
LightGBM	RF	1390	0.991266	0.927006	0.937342	0.940697	0.902658	0.951872	0.940683
LightGBM	RF	1400	0.99258	0.930717	0.94033	0.943741	0.907652	0.954542	0.94373
LightGBM	RF	1410	0.989943	0.926608	0.937325	0.940331	0.902037	0.951292	0.940329
LightGBM	RF	1420	0.991707	0.927182	0.937067	0.940697	0.902644	0.951985	0.940691
LightGBM	RF	1430	0.990826	0.929275	0.939989	0.942767	0.906081	0.953363	0.942745
LightGBM	RF	1440	0.992133	0.930155	0.940662	0.943619	0.907523	0.954317	0.94359
LightGBM	RF	1450	0.991266	0.924056	0.934589	0.938261	0.898696	0.949971	0.938235
LightGBM	RF	1460	0.990834	0.933031	0.942538	0.945446	0.910467	0.955468	0.945429
LightGBM	RF	1470	0.993019	0.928257	0.938851	0.942158	0.905117	0.953376	0.942121
LightGBM	RF	1480	0.990826	0.929272	0.939232	0.942401	0.905436	0.95311	0.9424
LightGBM	RF	1490	0.992593	0.924617	0.935244	0.938992	0.899928	0.950818	0.938945
LightGBM	RF	1500	0.991707	0.928561	0.938765	0.942036	0.904857	0.953011	0.942022
LightGBM	RF	1510	0.993458	0.926726	0.936901	0.940697	0.902669	0.952362	0.940675
LightGBM	RF	1520	0.991714	0.925432	0.936148	0.939601	0.900908	0.951098	0.939564
LightGBM	RF	1530	0.993013	0.927988	0.938065	0.941671	0.90427	0.953022	0.941654
LightGBM	RF	1540	0.992586	0.927567	0.937483	0.941184	0.903479	0.952545	0.941159
LightGBM	RF	1550	0.992147	0.922239	0.932731	0.9368	0.896278	0.949039	0.936776
LightGBM	RF	1560	0.991274	0.926726	0.937309	0.940575	0.902465	0.95177	0.940555
LightGBM	RF	1570	0.993025	0.929058	0.938689	0.942401	0.905487	0.953591	0.942373
LightGBM	RF	1580	0.99214	0.927295	0.9376	0.941062	0.903286	0.952345	0.941039
LightGBM	RF	1590	0.99041	0.92776	0.938754	0.941549	0.904102	0.952308	0.94151
LightGBM	RF	1600	0.993007	0.927361	0.937301	0.941062	0.903265	0.952556	0.941051
LightGBM	RF	1610	0.991721	0.929067	0.939091	0.942401	0.90547	0.953293	0.942378
LightGBM	RF	1620	0.991282	0.926386	0.937035	0.940331	0.902104	0.951568	0.940294
LightGBM	RF	1630	0.993897	0.928809	0.938895	0.942523	0.905704	0.953867	0.942488
LightGBM	RF	1640	0.990834	0.925758	0.936148	0.939601	0.900894	0.950913	0.939573
LightGBM	RF	1650	0.991274	0.924943	0.935385	0.938992	0.89991	0.950534	0.938958
LightGBM	RF	1660	0.992133	0.927116	0.936743	0.940575	0.902435	0.951997	0.940577
LightGBM	RF	1670	0.990834	0.925758	0.936679	0.939844	0.901294	0.95109	0.939814
LightGBM	RF	1680	0.993007	0.923659	0.934696	0.938383	0.898876	0.950454	0.938366
LightGBM	RF	1690	0.990842	0.925965	0.936221	0.939722	0.901093	0.951009	0.939692
LightGBM	RF	1700	0.99256	0.924585	0.935144	0.93887	0.899617	0.950763	0.938883
LightGBM	RF	1710	0.990393	0.923426	0.934627	0.937896	0.898072	0.949482	0.937874
LightGBM	RF	1720	0.990385	0.926061	0.936571	0.939844	0.901282	0.951005	0.939826
LightGBM	RF	1730	0.991274	0.925495	0.935729	0.939357	0.900467	0.950832	0.939338
LightGBM	RF	1740	0.991692	0.928267	0.939262	0.942158	0.905136	0.953074	0.942126
LightGBM	RF	1750	0.99041	0.9248	0.934982	0.938626	0.89929	0.950064	0.938595
LightGBM	RF	1760	0.990834	0.927479	0.938363	0.941305	0.903684	0.952225	0.941278
LightGBM	RF	1770	0.992126	0.925617	0.936712	0.939966	0.901471	0.951485	0.939953
LightGBM	RF	1780	0.990376	0.926535	0.937009	0.940209	0.901823	0.951307	0.940216
LightGBM	RF	1790	0.993447	0.924127	0.934924	0.938748	0.89951	0.950833	0.938721
LightGBM	RF	1800	0.990385	0.924523	0.936323	0.939113	0.900086	0.95041	0.939088
LightGBM	RF	1810	0.99214	0.924571	0.935719	0.939113	0.900117	0.95081	0.939079
LightGBM	RF	1820	0.990842	0.922377	0.933245	0.936922	0.896511	0.948821	0.936883
LightGBM	RF	1830	0.991707	0.922448	0.933741	0.937287	0.897089	0.949298	0.937258
LightGBM	RF	1840	0.991707	0.924992	0.936001	0.939357	0.90053	0.9509	0.939318
LightGBM	RF	1850	0.99258	0.924754	0.935441	0.939113	0.900083	0.950925	0.939089
LightGBM	RF	1860	0.993447	0.922635	0.933085	0.937287	0.897051	0.949722	0.93728
LightGBM	RF	1870	0.992147	0.923895	0.935223	0.938626	0.899342	0.950422	0.93858
LightGBM	RF	1880	0.990842	0.923753	0.934696	0.938139	0.898509	0.949764	0.938101
LightGBM	RF	1890	0.99214	0.924102	0.935351	0.938748	0.899487	0.950531	0.938722
LightGBM	RF	1900	0.991721	0.925825	0.935797	0.939601	0.9009	0.951114	0.939565
LightGBM	RF	1910	0.99214	0.92345	0.933793	0.937774	0.897896	0.949794	0.937749
LightGBM	RF	1920	0.991707	0.923798	0.934433	0.938139	0.898467	0.949979	0.93812
LightGBM	RF	1930	0.992133	0.924497	0.934768	0.938626	0.899262	0.950466	0.938616
LightGBM	RF	1940	0.991721	0.925915	0.935995	0.939722	0.901086	0.95121	0.939691
LightGBM	RF	1950	0.99041	0.922961	0.933955	0.937409	0.897273	0.949108	0.937382
LightGBM	RF	1960	0.991282	0.924936	0.934612	0.938626	0.899272	0.950276	0.938604
LightGBM	RF	1970	0.992153	0.922123	0.932819	0.9368	0.896283	0.949032	0.93677
LightGBM	RF	1980	0.991274	0.926105	0.936769	0.940088	0.90169	0.951383	0.940058
LightGBM	RF	1990	0.991274	0.922005	0.933457	0.936922	0.896491	0.948912	0.936889
LightGBM	RF	2000	0.990818	0.925612	0.935797	0.939357	0.900448	0.950742	0.939352
LightGBM	RF	2010	0.989538	0.920558	0.93151	0.935217	0.893715	0.947202	0.935174
LightGBM	RF	2020	0.990834	0.923333	0.934574	0.937896	0.898068	0.94958	0.937874
LightGBM	RF	2030	0.990834	0.925607	0.935785	0.939357	0.90045	0.950742	0.939347
LightGBM	RF	2040	0.989078	0.926844	0.937891	0.940575	0.902455	0.951271	0.94056
LightGBM	RF	2050	0.991707	0.923451	0.934693	0.938139	0.898535	0.94995	0.938098
LightGBM	RF	2060	0.991274	0.92536	0.935831	0.939357	0.900488	0.950822	0.939329
LightGBM	RF	2070	0.990826	0.927844	0.939354	0.941914	0.904734	0.952675	0.941875
LightGBM	RF	2080	0.99214	0.923869	0.9353	0.938626	0.899275	0.950436	0.938603
LightGBM	RF	2090	0.98952	0.922401	0.933652	0.936922	0.896493	0.948524	0.936893
LightGBM	RF	2100	0.991251	0.921702	0.932979	0.936556	0.895863	0.948644	0.936546
LightGBM	RF	2110	0.990385	0.923567	0.93503	0.938139	0.898494	0.949661	0.938113
LightGBM	RF	2120	0.991707	0.923544	0.934359	0.938018	0.898312	0.94987	0.937984
LightGBM	RF	2130	0.990401	0.92268	0.934183	0.937409	0.897307	0.949088	0.937371
LightGBM	RF	2140	0.993447	0.926667	0.937492	0.94094	0.903087	0.952535	0.940918
LightGBM	RF	2150	0.991692	0.928128	0.938098	0.941549	0.904059	0.952639	0.941541
LightGBM	RF	2160	0.993013	0.924588	0.934947	0.93887	0.899658	0.95085	0.938858
LightGBM	RF	2170	0.989961	0.924123	0.934947	0.938261	0.898664	0.949677	0.938242
LightGBM	RF	2180	0.989943	0.921913	0.933192	0.936556	0.895857	0.948349	0.936545
LightGBM	RF	2190	0.990818	0.922123	0.93328	0.9368	0.896248	0.94874	0.936793
LightGBM	RF	2200	0.990385	0.921355	0.933014	0.936313	0.895455	0.948251	0.936299
LightGBM	RF	2210	0.990385	0.92238	0.933458	0.936922	0.89644	0.948741	0.936917
LightGBM	RF	2220	0.991699	0.925545	0.936362	0.939722	0.901069	0.951202	0.939705
LightGBM	RF	2230	0.991259	0.92303	0.933652	0.937409	0.897279	0.949314	0.937391
LightGBM	RF	2240	0.991707	0.927322	0.936942	0.940697	0.902645	0.95199	0.940691
LightGBM	RF	2250	0.990393	0.921539	0.93282	0.936313	0.895483	0.948251	0.936287
LightGBM	RF	2260	0.988666	0.919655	0.931525	0.93473	0.89289	0.946615	0.934693
LightGBM	RF	2270	0.991699	0.920456	0.932275	0.935826	0.894752	0.948144	0.935783
LightGBM	RF	2280	0.990834	0.923263	0.93438	0.937774	0.897858	0.949492	0.937757
LightGBM	RF	2290	0.990393	0.921423	0.93266	0.936191	0.895277	0.948159	0.936168
LightGBM	RF	2300	0.991282	0.924731	0.9353	0.93887	0.899701	0.950437	0.938834
LightGBM	RF	2310	0.990842	0.922003	0.933298	0.9368	0.896326	0.948714	0.936755
LightGBM	RF	2320	0.992573	0.92352	0.934394	0.938139	0.898509	0.950162	0.938111
LightGBM	RF	2330	0.98952	0.922796	0.934339	0.937409	0.897342	0.948885	0.937366
LightGBM	RF	2340	0.990385	0.922471	0.933882	0.937165	0.89687	0.948913	0.937147
LightGBM	RF	2350	0.990834	0.922217	0.932641	0.936556	0.895856	0.948564	0.936543
LightGBM	RF	2360	0.98952	0.920121	0.931419	0.934973	0.893267	0.94702	0.934953
LightGBM	RF	2370	0.989943	0.919492	0.931332	0.93473	0.892856	0.946922	0.934717
LightGBM	RF	2380	0.988616	0.921634	0.932537	0.935947	0.894839	0.947596	0.935949
LightGBM	RF	2390	0.990834	0.919732	0.931568	0.935095	0.89355	0.947378	0.935047
LightGBM	RF	2400	0.990842	0.923731	0.934693	0.938139	0.898549	0.949755	0.938091
LightGBM	RF	2410	0.990385	0.922937	0.933969	0.937409	0.897337	0.949097	0.937375
LightGBM	RF	2420	0.990401	0.923519	0.934274	0.937774	0.897869	0.949398	0.937752
LightGBM	RF	2430	0.989961	0.921185	0.932697	0.936069	0.89513	0.947948	0.936027
LightGBM	RF	2440	0.99258	0.920973	0.93208	0.936069	0.895144	0.948544	0.936027
LightGBM	RF	2450	0.989078	0.921444	0.933033	0.936191	0.895297	0.947852	0.936161
LightGBM	RF	2460	0.98951	0.92077	0.932183	0.935582	0.894275	0.947488	0.935562
LightGBM	RF	2470	0.990385	0.91896	0.930604	0.934243	0.89205	0.946649	0.934232
LightGBM	RF	2480	0.991259	0.925943	0.936944	0.940088	0.901675	0.951382	0.940069
LightGBM	RF	2490	0.989088	0.919377	0.931135	0.934486	0.892471	0.946533	0.934462
LightGBM	RF	2500	0.990385	0.921515	0.933121	0.936434	0.895678	0.94834	0.936413
LightGBM	RF	2510	0.989078	0.918919	0.931249	0.934364	0.892316	0.946415	0.934326
LightGBM	RF	2520	0.987752	0.9211	0.932731	0.935704	0.894438	0.947194	0.935699
LightGBM	RF	2530	0.98952	0.920933	0.93282	0.935947	0.894883	0.947758	0.935919
LightGBM	RF	2540	0.98951	0.922657	0.93397	0.937165	0.896893	0.948712	0.93714
LightGBM	RF	2550	0.991259	0.919328	0.931332	0.934851	0.893063	0.947306	0.934835
LightGBM	RF	2560	0.988646	0.916262	0.928666	0.932051	0.888503	0.944525	0.932014
LightGBM	RF	2570	0.989078	0.918624	0.931263	0.934243	0.892084	0.946322	0.934213
LightGBM	RF	2580	0.988646	0.924571	0.936514	0.938992	0.899917	0.949911	0.938952
LightGBM	RF	2590	0.989097	0.920693	0.932839	0.935826	0.894747	0.947543	0.935771
LightGBM	RF	2600	0.98951	0.920798	0.932447	0.935704	0.894448	0.947585	0.935693
LightGBM	RF	2610	0.989078	0.923054	0.934555	0.93753	0.89748	0.948895	0.937506
LightGBM	RF	2620	0.990818	0.91919	0.931536	0.934851	0.893155	0.947181	0.93481
LightGBM	RF	2630	0.989961	0.92331	0.934572	0.937774	0.897898	0.949281	0.937741
LightGBM	RF	2640	0.990385	0.918008	0.930331	0.933755	0.891311	0.946241	0.933722
LightGBM	RF	2650	0.990376	0.91997	0.930561	0.934608	0.892615	0.946969	0.934622
LightGBM	RF	2660	0.990818	0.919255	0.931529	0.934851	0.89307	0.9472	0.934832
LightGBM	RF	2670	0.989078	0.919352	0.931172	0.934486	0.892464	0.946534	0.934467
LightGBM	RF	2680	0.988626	0.921789	0.934179	0.9368	0.896351	0.948198	0.936759
LightGBM	RF	2690	0.988626	0.919921	0.932645	0.935339	0.893919	0.947064	0.935304
LightGBM	RF	2700	0.988656	0.921137	0.932857	0.935947	0.894946	0.94755	0.935897
LightGBM	RF	2710	0.98951	0.918401	0.931304	0.934243	0.892126	0.946405	0.934201
LightGBM	RF	2720	0.989943	0.920577	0.932468	0.935704	0.894512	0.947663	0.935674
LightGBM	RF	2730	0.989961	0.920702	0.932093	0.935582	0.894276	0.947585	0.935557
LightGBM	RF	2740	0.989961	0.918386	0.930115	0.933755	0.891309	0.946154	0.933718
LightGBM	RF	2750	0.989078	0.921355	0.932607	0.935947	0.894859	0.94768	0.935932
LightGBM	RF	2760	0.987331	0.921188	0.933263	0.935947	0.894887	0.947261	0.935918
LightGBM	RF	2770	0.989501	0.919255	0.93114	0.934486	0.892465	0.946632	0.934472
LightGBM	RF	2780	0.990376	0.92063	0.93259	0.935826	0.894664	0.947866	0.935811
LightGBM	RF	2790	0.989501	0.919436	0.931231	0.934608	0.892689	0.946723	0.934587
LightGBM	RF	2800	0.991251	0.917161	0.930282	0.933512	0.890922	0.946231	0.933476
LightGBM	RF	2810	0.989943	0.918723	0.930677	0.934121	0.891857	0.946448	0.934107
LightGBM	RF	2820	0.988636	0.919058	0.931797	0.934608	0.892715	0.946497	0.93457
LightGBM	RF	2830	0.98951	0.920284	0.932625	0.935582	0.894256	0.947473	0.935565
LightGBM	RF	2840	0.989529	0.922003	0.933705	0.9368	0.896321	0.948412	0.936756
LightGBM	RF	2850	0.991685	0.921308	0.932413	0.936191	0.895247	0.948468	0.936189
LightGBM	RF	2860	0.990818	0.916818	0.92913	0.932781	0.8897	0.945589	0.932754
LightGBM	RF	2870	0.987762	0.914719	0.926849	0.930468	0.885896	0.94311	0.930438
LightGBM	RF	2880	0.990834	0.918633	0.930195	0.933999	0.891669	0.946554	0.933977
LightGBM	RF	2890	0.990393	0.917259	0.928619	0.93266	0.889465	0.945424	0.932641
LightGBM	RF	2900	0.988225	0.922611	0.934378	0.937165	0.896896	0.948405	0.937127
LightGBM	RF	2910	0.991707	0.919836	0.93151	0.935217	0.893694	0.947685	0.935185
LightGBM	RF	2920	0.992126	0.919181	0.931194	0.934851	0.893079	0.947501	0.934834
LightGBM	RF	2930	0.991692	0.921982	0.933386	0.936922	0.896472	0.94902	0.936906
LightGBM	RF	2940	0.98951	0.919854	0.931638	0.934973	0.893307	0.947001	0.934943
LightGBM	RF	2950	0.989088	0.920857	0.93245	0.935704	0.894535	0.947465	0.93566
LightGBM	RF	2960	0.989069	0.919715	0.931902	0.934973	0.8933	0.946895	0.934944
LightGBM	RF	2970	0.990818	0.919321	0.93146	0.934851	0.893086	0.947199	0.934828
LightGBM	RF	2980	0.989934	0.92037	0.932945	0.935826	0.894681	0.94775	0.935805
LightGBM	RF	2990	0.989069	0.919247	0.932044	0.934851	0.893102	0.946787	0.934819
LightGBM	RF	3000	0.98951	0.919289	0.931587	0.93473	0.892933	0.946795	0.93469
LightGBM	RF	3010	0.988215	0.917968	0.93022	0.93339	0.890702	0.945468	0.933352
LightGBM	RF	3020	0.989529	0.918336	0.930276	0.933755	0.891324	0.946047	0.93371
LightGBM	RF	3030	0.988194	0.918944	0.931514	0.934364	0.892302	0.946217	0.934333
LightGBM	RF	3040	0.990393	0.915703	0.928855	0.932172	0.888761	0.944984	0.932116
LightGBM	RF	3050	0.990385	0.91711	0.929507	0.933025	0.890143	0.945667	0.932983
LightGBM	RF	3060	0.990818	0.917046	0.92998	0.933268	0.890517	0.945948	0.933232
LightGBM	RF	3070	0.989952	0.918058	0.930417	0.933755	0.891305	0.946142	0.933721
LightGBM	RF	3080	0.990393	0.921607	0.933546	0.936678	0.896099	0.948515	0.936644
LightGBM	RF	3090	0.991251	0.918132	0.929462	0.933512	0.890875	0.946282	0.933499
LightGBM	RF	3100	0.990826	0.917844	0.930066	0.933634	0.891118	0.946245	0.933596
LightGBM	RF	3110	0.989943	0.917769	0.93014	0.933512	0.890927	0.945951	0.933476
LightGBM	RF	3120	0.991251	0.91837	0.930325	0.933999	0.89166	0.946649	0.933987
LightGBM	RF	3130	0.989492	0.916895	0.930251	0.933147	0.890344	0.945546	0.933109
LightGBM	RF	3140	0.990834	0.916098	0.928401	0.932172	0.888711	0.945111	0.932132
LightGBM	RF	3150	0.990818	0.919321	0.931194	0.93473	0.892886	0.947111	0.934707
LightGBM	RF	3160	0.990376	0.918083	0.930294	0.933755	0.891286	0.946251	0.933734
LightGBM	RF	3170	0.988646	0.914642	0.927152	0.930711	0.886323	0.94348	0.930668
LightGBM	RF	3180	0.988656	0.918631	0.931587	0.934364	0.892363	0.946291	0.934303
LightGBM	RF	3190	0.989078	0.91678	0.928363	0.932172	0.888686	0.944741	0.932147
LightGBM	RF	3200	0.988666	0.919058	0.931213	0.934364	0.892342	0.946312	0.934308
LightGBM	RF	3210	0.988626	0.920977	0.932803	0.935826	0.894686	0.947469	0.935804
LightGBM	RF	3220	0.989934	0.916464	0.928921	0.932416	0.889101	0.945107	0.932392
LightGBM	RF	3230	0.989059	0.918271	0.930276	0.933634	0.891073	0.945869	0.933618
LightGBM	RF	3240	0.989943	0.916427	0.92895	0.932416	0.889086	0.945107	0.932391
LightGBM	RF	3250	0.98951	0.916869	0.929745	0.932903	0.889894	0.945375	0.932871
LightGBM	RF	3260	0.988626	0.919806	0.932221	0.935095	0.89351	0.946884	0.935064
LightGBM	RF	3270	0.988636	0.917236	0.929413	0.932781	0.889713	0.945095	0.932747
LightGBM	RF	3280	0.989069	0.914008	0.927068	0.930468	0.885913	0.943382	0.930432
LightGBM	RF	3290	0.98732	0.914277	0.927114	0.930346	0.885689	0.942903	0.930317
LightGBM	RF	3300	0.98951	0.917414	0.930565	0.933512	0.890944	0.94583	0.933465
LightGBM	RF	3310	0.988646	0.916768	0.929312	0.932538	0.88927	0.944909	0.932512
LightGBM	RF	3320	0.988204	0.914164	0.926668	0.930224	0.885491	0.943012	0.930192
LightGBM	RF	3330	0.989492	0.917008	0.929395	0.932781	0.889678	0.945298	0.932766
LightGBM	RF	3340	0.987773	0.915729	0.928571	0.931685	0.887954	0.944024	0.931632
LightGBM	RF	3350	0.989059	0.915919	0.929384	0.932294	0.888922	0.944787	0.932258
LightGBM	RF	3360	0.988636	0.919058	0.931267	0.934364	0.892315	0.946321	0.934329
LightGBM	RF	3370	0.98951	0.91673	0.930091	0.933025	0.890164	0.945444	0.932972
LightGBM	RF	3380	0.988646	0.918083	0.930522	0.933634	0.891104	0.94575	0.933596
LightGBM	RF	3390	0.989059	0.919017	0.931478	0.934486	0.892477	0.946518	0.934467
LightGBM	RF	3400	0.988636	0.913591	0.926235	0.929859	0.884909	0.942821	0.929824
LightGBM	RF	3410	0.989943	0.915013	0.927548	0.931198	0.887066	0.944168	0.93118
LightGBM	RF	3420	0.9869	0.914894	0.927985	0.930955	0.886734	0.943259	0.930904
LightGBM	RF	3430	0.989926	0.913861	0.927521	0.930711	0.886262	0.943769	0.930697
LightGBM	RF	3440	0.989926	0.914884	0.927152	0.930955	0.88667	0.943987	0.930945
LightGBM	RF	3450	0.988184	0.918367	0.931203	0.933999	0.891764	0.945918	0.933956
LightGBM	RF	3460	0.989926	0.913261	0.9267	0.930102	0.885291	0.943296	0.930081
LightGBM	RF	3470	0.985571	0.915152	0.928221	0.930955	0.886668	0.942981	0.93093
LightGBM	RF	3480	0.990385	0.915382	0.92764	0.931442	0.887443	0.944469	0.931434
LightGBM	RF	3490	0.989069	0.917261	0.929801	0.933025	0.890103	0.945377	0.932994
LightGBM	RF	3500	0.986002	0.917401	0.930614	0.933025	0.890101	0.944672	0.932991
LightGBM	RF	3510	0.990368	0.918132	0.930541	0.933877	0.891466	0.946347	0.933865
LightGBM	RF	3520	0.989059	0.917021	0.928959	0.932538	0.889313	0.945013	0.932513
LightGBM	RF	3530	0.988215	0.916755	0.929119	0.932416	0.889169	0.944696	0.932359
LightGBM	RF	3540	0.988626	0.92037	0.932273	0.935339	0.893885	0.94709	0.935317
LightGBM	RF	3550	0.987353	0.918624	0.93043	0.933634	0.891103	0.945469	0.933593
LightGBM	RF	3560	0.988636	0.91219	0.925843	0.929128	0.883751	0.942223	0.929076
LightGBM	RF	3570	0.989059	0.918247	0.930294	0.933634	0.891078	0.945867	0.933617
LightGBM	RF	3580	0.989952	0.913209	0.925887	0.929737	0.884731	0.943016	0.929694
LightGBM	RF	3590	0.987752	0.915931	0.92842	0.931685	0.887964	0.944034	0.931642
LightGBM	RF	3600	0.986504	0.915996	0.929215	0.931929	0.888361	0.943905	0.931855
LightGBM	RF	3610	0.989952	0.919806	0.932062	0.935217	0.893723	0.947273	0.935177
LightGBM	RF	3620	0.987331	0.915743	0.928458	0.931564	0.88771	0.943844	0.931524
LightGBM	RF	3630	0.987331	0.914997	0.928051	0.931076	0.886907	0.94346	0.931037
LightGBM	RF	3640	0.987342	0.916084	0.929186	0.932051	0.888546	0.944204	0.931995
LightGBM	RF	3650	0.988194	0.911192	0.925274	0.928397	0.882528	0.941554	0.928351
LightGBM	RF	3660	0.990401	0.916907	0.92913	0.932781	0.889737	0.945479	0.932731
LightGBM	RF	3670	0.989059	0.91548	0.928221	0.931564	0.887655	0.944253	0.931552
LightGBM	RF	3680	0.990385	0.914997	0.927663	0.93132	0.887303	0.944348	0.931287
LightGBM	RF	3690	0.989059	0.917615	0.930578	0.933512	0.890883	0.945751	0.933489
LightGBM	RF	3700	0.989492	0.914381	0.927138	0.930711	0.886361	0.943671	0.930674
LightGBM	RF	3710	0.988194	0.917286	0.929783	0.932903	0.889897	0.945088	0.932873
LightGBM	RF	3720	0.988646	0.915187	0.927748	0.931198	0.887105	0.94386	0.93116
LightGBM	RF	3730	0.988646	0.913678	0.927191	0.930346	0.885734	0.943172	0.930294
LightGBM	RF	3740	0.989078	0.918591	0.931267	0.934243	0.892122	0.946312	0.934201
LightGBM	RF	3750	0.988194	0.918058	0.930171	0.93339	0.890695	0.945474	0.933363
LightGBM	RF	3760	0.989501	0.914771	0.927094	0.930833	0.886477	0.943789	0.930814
LightGBM	RF	3770	0.989059	0.916692	0.929771	0.932781	0.88972	0.945174	0.932748
LightGBM	RF	3780	0.987752	0.915403	0.928136	0.93132	0.887273	0.943764	0.931299
LightGBM	RF	3790	0.987752	0.919411	0.931514	0.934486	0.892495	0.946226	0.934461
LightGBM	RF	3800	0.989943	0.918386	0.930152	0.933755	0.89129	0.94616	0.933732
LightGBM	RF	3810	0.989078	0.917211	0.929555	0.932903	0.889923	0.945281	0.932863
LightGBM	RF	3820	0.989943	0.918312	0.930473	0.933877	0.891507	0.946243	0.933848
LightGBM	RF	3830	0.987762	0.911952	0.92506	0.928519	0.882653	0.941591	0.928502
LightGBM	RF	3840	0.98951	0.91649	0.929007	0.932416	0.889109	0.945002	0.932381
LightGBM	RF	3850	0.987762	0.918525	0.930948	0.933877	0.891498	0.945745	0.933845
LightGBM	RF	3860	0.988626	0.914745	0.928174	0.931198	0.887082	0.943848	0.931171
LightGBM	RF	3870	0.987773	0.915094	0.927797	0.931076	0.886959	0.943555	0.931023
LightGBM	RF	3880	0.989501	0.914042	0.927429	0.930711	0.886337	0.943658	0.93067
LightGBM	RF	3890	0.988636	0.91432	0.927693	0.930833	0.886553	0.94355	0.930782
LightGBM	RF	3900	0.988194	0.918689	0.930683	0.933877	0.89149	0.945855	0.933852
LightGBM	RF	3910	0.986014	0.917448	0.929806	0.93266	0.889449	0.944423	0.932645
LightGBM	RF	3920	0.989059	0.914364	0.926784	0.930468	0.885892	0.943402	0.930446
LightGBM	RF	3930	0.987752	0.914965	0.92793	0.931076	0.886977	0.943549	0.931028
LightGBM	RF	3940	0.99081	0.919544	0.932047	0.935217	0.893734	0.947467	0.935184
LightGBM	RF	3950	0.989934	0.919648	0.931725	0.934973	0.893273	0.947102	0.934958
LightGBM	RF	3960	0.986865	0.916007	0.929175	0.931929	0.888334	0.944016	0.931892
LightGBM	RF	3970	0.988626	0.916375	0.929354	0.932416	0.889169	0.944785	0.932369
LightGBM	RF	3980	0.988215	0.919215	0.932011	0.93473	0.892965	0.94648	0.934671
LightGBM	RF	3990	0.988194	0.916058	0.929242	0.932172	0.888734	0.944498	0.932129
LightGBM	RF	4000	0.987342	0.912265	0.925911	0.929006	0.883516	0.941839	0.928957
LightGBM	RF	4010	0.988616	0.914268	0.927506	0.930711	0.886349	0.943463	0.930673
LightGBM	RF	4020	0.987297	0.911377	0.924138	0.927789	0.881441	0.940937	0.927785
LightGBM	RF	4030	0.989501	0.914712	0.928685	0.931564	0.887763	0.944299	0.931512
LightGBM	RF	4040	0.989069	0.914997	0.927275	0.930955	0.886697	0.94378	0.930927
LightGBM	RF	4050	0.987297	0.915527	0.92843	0.931442	0.887496	0.943751	0.931419
LightGBM	RF	4060	0.987762	0.913426	0.926642	0.929859	0.884912	0.94261	0.929819
LightGBM	RF	4070	0.988215	0.912515	0.925421	0.929006	0.883526	0.94205	0.928958
LightGBM	RF	4080	0.988646	0.915373	0.928874	0.931807	0.888167	0.944298	0.931747
LightGBM	RF	4090	0.988215	0.915919	0.928798	0.931929	0.888349	0.944311	0.931874
LightGBM	RF	4100	0.987784	0.918467	0.930934	0.933877	0.891565	0.945728	0.933818
LightGBM	RF	4110	0.988184	0.914745	0.927521	0.930833	0.886477	0.943483	0.930813
LightGBM	RF	4120	0.987331	0.914181	0.927674	0.930589	0.886154	0.943062	0.930534
LightGBM	RF	4130	0.989943	0.913524	0.925936	0.929859	0.884861	0.943134	0.929843
LightGBM	RF	4140	0.989952	0.918262	0.930756	0.933999	0.891727	0.946323	0.933957
LightGBM	RF	4150	0.988184	0.91261	0.925714	0.929128	0.88363	0.942169	0.929125
LightGBM	RF	4160	0.988646	0.914729	0.927598	0.930955	0.886737	0.943658	0.930906
LightGBM	RF	4170	0.987762	0.913998	0.927158	0.930346	0.8858	0.942973	0.930286
LightGBM	RF	4180	0.989943	0.91563	0.928316	0.931807	0.888093	0.94463	0.931779
LightGBM	RF	4190	0.990802	0.912958	0.925906	0.929737	0.88469	0.943222	0.92972
LightGBM	RF	4200	0.988184	0.917858	0.930073	0.933268	0.890534	0.945372	0.933236
LightGBM	RF	4210	0.988636	0.91309	0.925892	0.929493	0.884288	0.942539	0.929464
LightGBM	RF	4220	0.990802	0.913513	0.926474	0.930224	0.885503	0.943596	0.930203
LightGBM	RF	4230	0.987773	0.916325	0.929395	0.932294	0.888921	0.944498	0.932248
LightGBM	RF	4240	0.987331	0.913017	0.926578	0.929615	0.88454	0.942308	0.929563
LightGBM	RF	4250	0.987752	0.913539	0.926558	0.929859	0.884911	0.942616	0.929825
LightGBM	RF	4260	0.988204	0.914529	0.927398	0.930711	0.886309	0.943377	0.930672
LightGBM	RF	4270	0.988204	0.915321	0.928524	0.931564	0.887776	0.944017	0.931505
LightGBM	RF	4280	0.988204	0.915553	0.928089	0.931442	0.887519	0.943949	0.931402
LightGBM	RF	4290	0.989078	0.914103	0.927203	0.930589	0.886175	0.943461	0.930533
LightGBM	RF	4300	0.988666	0.914971	0.92789	0.931198	0.887138	0.943842	0.93114
LightGBM	RF	4310	0.98952	0.913415	0.926591	0.930102	0.885401	0.943175	0.930037
LightGBM	RF	4320	0.98951	0.913652	0.9267	0.930224	0.88553	0.943287	0.930182
LightGBM	RF	4330	0.987752	0.912898	0.925543	0.929128	0.883685	0.942064	0.929104
LightGBM	RF	4340	0.989943	0.912964	0.926371	0.929859	0.884944	0.943093	0.929814
LightGBM	RF	4350	0.987762	0.911189	0.924626	0.928032	0.881901	0.941192	0.927995
LightGBM	RF	4360	0.987773	0.911196	0.924825	0.928154	0.882179	0.941265	0.92809
LightGBM	RF	4370	0.987342	0.912046	0.925033	0.928519	0.882728	0.941474	0.928469
LightGBM	RF	4380	0.987762	0.913441	0.927647	0.930346	0.885785	0.94295	0.930282
LightGBM	RF	4390	0.9869	0.917744	0.930528	0.933268	0.890546	0.945057	0.933217
LightGBM	RF	4400	0.98951	0.914616	0.92772	0.931076	0.886919	0.943949	0.931036
LightGBM	RF	4410	0.987331	0.914381	0.928015	0.930833	0.886582	0.943242	0.93077
LightGBM	RF	4420	0.987762	0.917744	0.930282	0.933268	0.890537	0.945263	0.933225
LightGBM	RF	4430	0.98952	0.910698	0.924459	0.928032	0.88199	0.941559	0.927965
LightGBM	RF	4440	0.988646	0.912489	0.925847	0.92925	0.883927	0.942327	0.929201
LightGBM	RF	4450	0.989069	0.912595	0.925666	0.92925	0.88389	0.942443	0.929221
LightGBM	RF	4460	0.990385	0.912925	0.925504	0.929493	0.88429	0.942938	0.929465
LightGBM	RF	4470	0.987331	0.912078	0.925803	0.928885	0.883345	0.941737	0.928831
LightGBM	RF	4480	0.988646	0.911243	0.924036	0.92791	0.881702	0.941308	0.927872
LightGBM	RF	4490	0.98952	0.917733	0.929987	0.93339	0.890791	0.945747	0.933333
LightGBM	RF	4500	0.986877	0.914729	0.927636	0.930711	0.886318	0.94308	0.930676
LightGBM	RF	4510	0.987752	0.91235	0.925215	0.928763	0.883103	0.941772	0.928733
LightGBM	RF	4520	0.988215	0.911976	0.925574	0.928885	0.883423	0.941921	0.928808
LightGBM	RF	4530	0.987784	0.91352	0.927552	0.930346	0.885781	0.942952	0.930273
LightGBM	RF	4540	0.989088	0.912595	0.925361	0.929128	0.883711	0.942348	0.929085
LightGBM	RF	4550	0.988636	0.914797	0.927056	0.930711	0.886282	0.943496	0.930686
LightGBM	RF	4560	0.989952	0.911577	0.924666	0.928519	0.882721	0.942065	0.928477
LightGBM	RF	4570	0.987741	0.91305	0.926977	0.929859	0.884948	0.942589	0.929816
LightGBM	RF	4580	0.989078	0.914477	0.926907	0.930589	0.88612	0.943487	0.93055
LightGBM	RF	4590	0.988204	0.911277	0.924907	0.928276	0.882354	0.941463	0.928221
LightGBM	RF	4600	0.988184	0.90995	0.924498	0.927545	0.881162	0.940877	0.927493
LightGBM	RF	4610	0.990385	0.912456	0.925911	0.929493	0.884293	0.942917	0.92946
LightGBM	RF	4620	0.987331	0.913494	0.927203	0.930102	0.885374	0.942676	0.930041
LightGBM	RF	4630	0.988184	0.911054	0.924888	0.928154	0.882115	0.941375	0.928118
LightGBM	RF	4640	0.987331	0.912878	0.926436	0.929493	0.884337	0.942215	0.929443
LightGBM	RF	4650	0.986888	0.913362	0.927441	0.930102	0.885408	0.942564	0.930034
LightGBM	RF	4660	0.98732	0.914129	0.927732	0.930589	0.886159	0.94306	0.930538
LightGBM	RF	4670	0.989049	0.914225	0.926926	0.930468	0.88588	0.9434	0.930453
LightGBM	RF	4680	0.987762	0.913149	0.926358	0.929615	0.884506	0.942423	0.929578
LightGBM	RF	4690	0.987309	0.916376	0.929272	0.932172	0.888687	0.944319	0.932148
LightGBM	RF	4700	0.987297	0.911077	0.924646	0.92791	0.881668	0.941007	0.927894
LightGBM	RF	4710	0.985989	0.913043	0.926739	0.929493	0.88431	0.941924	0.92946
LightGBM	RF	4720	0.987297	0.914068	0.927571	0.930468	0.885917	0.942979	0.930437
LightGBM	RF	4730	0.986457	0.911311	0.925369	0.928276	0.882429	0.941046	0.9282
LightGBM	RF	4740	0.986445	0.912872	0.925686	0.929006	0.883495	0.941668	0.928976
LightGBM	RF	4750	0.98732	0.914095	0.927778	0.930589	0.886129	0.943064	0.930545
LightGBM	RF	4760	0.986421	0.908898	0.922303	0.92584	0.878275	0.939207	0.925822
LightGBM	RF	4770	0.989501	0.914693	0.928212	0.93132	0.887293	0.944136	0.93129
LightGBM	RF	4780	0.988184	0.915945	0.928836	0.931929	0.888315	0.944321	0.931897
LightGBM	RF	4790	0.988204	0.912073	0.925828	0.929006	0.883513	0.942035	0.928962
LightGBM	RF	4800	0.989078	0.909644	0.923423	0.927058	0.880343	0.940715	0.927005
LightGBM	RF	4810	0.988204	0.915104	0.928968	0.931685	0.887995	0.944092	0.931619
LightGBM	RF	4820	0.988173	0.910439	0.923649	0.927302	0.880623	0.940754	0.927304
LightGBM	RF	4830	0.987741	0.915033	0.928713	0.931442	0.88751	0.943829	0.931409
LightGBM	RF	4840	0.986865	0.91406	0.927985	0.930589	0.886088	0.94297	0.930561
LightGBM	RF	4850	0.987741	0.91563	0.929007	0.931807	0.888079	0.944126	0.931785
LightGBM	RF	4860	0.985558	0.912046	0.925622	0.928519	0.882698	0.941075	0.928487
LightGBM	RF	4870	0.988636	0.911135	0.92493	0.928276	0.882313	0.941567	0.928234
LightGBM	RF	4880	0.986854	0.909285	0.92393	0.926814	0.879921	0.940023	0.926779
LightGBM	RF	4890	0.988194	0.914529	0.927152	0.930589	0.886099	0.943292	0.930559
LightGBM	RF	4900	0.98732	0.913156	0.927268	0.929981	0.885134	0.942581	0.929932
LightGBM	RF	4910	0.986888	0.913625	0.927249	0.930102	0.885336	0.942587	0.930053
LightGBM	RF	4920	0.986433	0.914632	0.92789	0.930711	0.886269	0.942985	0.93069
LightGBM	RF	4930	0.988194	0.912515	0.92599	0.92925	0.883906	0.942233	0.929213
LightGBM	RF	4940	0.986014	0.912217	0.926088	0.928885	0.883344	0.941439	0.928832
LightGBM	RF	4950	0.987752	0.912931	0.926294	0.929493	0.88431	0.942325	0.929458
LightGBM	RF	4960	0.9869	0.910693	0.924503	0.927667	0.881319	0.940698	0.927617
LightGBM	RF	4970	0.988194	0.908676	0.92271	0.926206	0.87891	0.93986	0.926165
LightGBM	RF	4980	0.988626	0.913817	0.927107	0.930346	0.885717	0.943183	0.93031
LightGBM	RF	4990	0.988184	0.90812	0.922367	0.92584	0.878402	0.939557	0.925782
[truncated: 3,001 more rows]

## Sheet: CD8+ T cell
Feature ranking algorithm	Classification algorithm	Number of features	BNT-BNT	ChAd-BNT	ChAd-ChAd	ACC	MCC	Macro F1	Weighted F1
LASSO	DT	10	0.98715	0.833003	0.60771	0.84326	0.759834	0.809288	0.851603
LASSO	DT	20	0.983681	0.835644	0.606505	0.843616	0.759569	0.80861	0.851451
LASSO	DT	30	0.985485	0.842481	0.626783	0.851641	0.77208	0.81825	0.85866
LASSO	DT	40	0.986446	0.835991	0.604738	0.845043	0.760335	0.809058	0.852319
LASSO	DT	50	0.982456	0.839656	0.609848	0.847183	0.761894	0.810653	0.853493
LASSO	DT	60	0.983187	0.839352	0.597723	0.845043	0.758199	0.806754	0.851656
LASSO	DT	70	0.980422	0.836542	0.603175	0.843081	0.756679	0.806713	0.850191
LASSO	DT	80	0.980382	0.839338	0.597625	0.843973	0.756177	0.805782	0.850636
LASSO	DT	90	0.981472	0.830975	0.582943	0.837375	0.747439	0.798463	0.844619
LASSO	DT	100	0.981236	0.843671	0.591977	0.846826	0.758454	0.805628	0.852126
LASSO	DT	110	0.980432	0.84963	0.616412	0.852532	0.769599	0.815491	0.85865
LASSO	DT	120	0.981982	0.829259	0.580921	0.837019	0.74561	0.797387	0.843646
LASSO	DT	130	0.981208	0.836328	0.589074	0.841476	0.752507	0.802203	0.848099
LASSO	DT	140	0.978916	0.846393	0.603083	0.848431	0.762138	0.809464	0.854402
LASSO	DT	150	0.977187	0.845856	0.604944	0.848252	0.761386	0.809329	0.853827
LASSO	DT	160	0.977398	0.836364	0.575581	0.838445	0.745643	0.796448	0.844591
LASSO	DT	170	0.979203	0.848777	0.609636	0.851819	0.765912	0.812539	0.856711
LASSO	DT	180	0.9775	0.848777	0.597531	0.849322	0.761719	0.807936	0.854158
LASSO	DT	190	0.9817	0.849363	0.602245	0.851284	0.765636	0.811102	0.856694
LASSO	DT	200	0.980952	0.845357	0.596822	0.848966	0.760533	0.80771	0.853619
LASSO	DT	210	0.978691	0.844934	0.607299	0.848966	0.762185	0.810308	0.854296
LASSO	DT	220	0.977945	0.852044	0.602481	0.851997	0.765426	0.810823	0.856692
LASSO	DT	230	0.980885	0.841111	0.5852	0.843795	0.753646	0.802399	0.849673
LASSO	DT	240	0.979879	0.847471	0.598726	0.849144	0.761657	0.808692	0.854565
LASSO	DT	250	0.981928	0.844496	0.588409	0.846826	0.757885	0.804944	0.852197
LASSO	DT	260	0.981654	0.841983	0.595273	0.845934	0.757931	0.806303	0.851988
LASSO	DT	270	0.98048	0.836929	0.580241	0.840585	0.749817	0.799217	0.84671
LASSO	DT	280	0.981189	0.845827	0.603994	0.849679	0.763203	0.810337	0.855084
LASSO	DT	290	0.981644	0.843708	0.590244	0.846291	0.757484	0.805199	0.85201
LASSO	DT	300	0.979694	0.841393	0.589208	0.84433	0.754866	0.803431	0.85003
LASSO	DT	310	0.980943	0.844565	0.596388	0.847718	0.75992	0.807299	0.853163
LASSO	DT	320	0.983179	0.84083	0.583949	0.844864	0.754526	0.802653	0.850152
LASSO	DT	330	0.975904	0.831032	0.575395	0.834879	0.741114	0.79411	0.841452
LASSO	DT	340	0.983179	0.847801	0.594109	0.850571	0.762562	0.808363	0.855156
LASSO	DT	350	0.982957	0.838872	0.583415	0.843438	0.753162	0.801748	0.849041
LASSO	DT	360	0.980726	0.847228	0.597189	0.848787	0.762355	0.808381	0.854502
LASSO	DT	370	0.981398	0.836711	0.589744	0.841655	0.752572	0.802617	0.848459
LASSO	DT	380	0.982728	0.837623	0.5852	0.843081	0.752859	0.80185	0.848643
LASSO	DT	390	0.980432	0.845767	0.596304	0.847896	0.760463	0.807501	0.853549
LASSO	DT	400	0.980215	0.836703	0.585859	0.841298	0.751073	0.800926	0.84741
LASSO	DT	410	0.979449	0.833721	0.574056	0.837732	0.744746	0.795742	0.843797
LASSO	DT	420	0.979182	0.838006	0.589584	0.841833	0.752439	0.802258	0.848272
LASSO	DT	430	0.979643	0.850517	0.595344	0.850392	0.762827	0.808502	0.85541
LASSO	DT	440	0.982676	0.844831	0.59378	0.847718	0.760207	0.807096	0.853489
LASSO	DT	450	0.980255	0.845617	0.600291	0.848609	0.762016	0.808721	0.854055
LASSO	DT	460	0.982659	0.835369	0.585577	0.841298	0.750843	0.801202	0.847589
LASSO	DT	470	0.982	0.839727	0.588179	0.843795	0.755285	0.803302	0.84988
LASSO	DT	480	0.983738	0.839223	0.584824	0.843795	0.754689	0.802595	0.849715
LASSO	DT	490	0.980225	0.842369	0.581943	0.844151	0.753891	0.801513	0.849523
LASSO	DT	500	0.9819	0.839473	0.589423	0.843616	0.754521	0.803599	0.849922
LASSO	DT	510	0.983952	0.844136	0.591977	0.847896	0.759997	0.806688	0.853316
LASSO	DT	520	0.984685	0.843294	0.603053	0.848609	0.76329	0.810344	0.854952
LASSO	DT	530	0.979021	0.843061	0.588813	0.845399	0.756056	0.803632	0.850534
LASSO	DT	540	0.980422	0.843318	0.582016	0.844864	0.75426	0.801918	0.850063
LASSO	DT	550	0.982482	0.842959	0.595203	0.847539	0.759533	0.806882	0.852744
LASSO	DT	560	0.982421	0.833463	0.580707	0.839158	0.748123	0.798864	0.8458
LASSO	DT	570	0.982949	0.849326	0.603533	0.852175	0.766591	0.811936	0.857327
LASSO	DT	580	0.983648	0.843462	0.589907	0.847004	0.758218	0.805672	0.85255
LASSO	DT	590	0.982412	0.847726	0.602539	0.850749	0.764578	0.810892	0.856203
LASSO	DT	600	0.980678	0.844333	0.587021	0.846113	0.75668	0.80401	0.85145
LASSO	DT	610	0.984708	0.846583	0.598425	0.850749	0.764085	0.809905	0.855806
LASSO	DT	620	0.980461	0.835394	0.574219	0.839337	0.746563	0.796691	0.844993
LASSO	DT	630	0.983417	0.841699	0.583658	0.844686	0.755227	0.802925	0.85061
LASSO	DT	640	0.977945	0.838286	0.574364	0.839872	0.74721	0.796865	0.845519
LASSO	DT	650	0.978446	0.839768	0.581623	0.842011	0.750714	0.799946	0.847581
LASSO	DT	660	0.980885	0.844402	0.595146	0.847004	0.759026	0.806811	0.852864
LASSO	DT	670	0.978157	0.845333	0.6	0.847004	0.76002	0.80783	0.853124
LASSO	DT	680	0.978958	0.846512	0.601744	0.848609	0.762056	0.809071	0.85426
LASSO	DT	690	0.978916	0.848741	0.602267	0.850392	0.763307	0.809975	0.855406
LASSO	DT	700	0.980933	0.840966	0.583942	0.843616	0.753585	0.801947	0.849418
LASSO	DT	710	0.97996	0.841291	0.589956	0.844686	0.755236	0.803736	0.850196
LASSO	DT	720	0.980933	0.843774	0.591837	0.846291	0.757985	0.805515	0.852045
LASSO	DT	730	0.9847	0.84188	0.601634	0.848074	0.761847	0.809405	0.854046
LASSO	DT	740	0.981444	0.846735	0.602806	0.849679	0.763816	0.810328	0.855423
LASSO	DT	750	0.981709	0.840248	0.588292	0.844151	0.755053	0.803416	0.850047
LASSO	DT	760	0.980402	0.851007	0.602672	0.852175	0.765777	0.81136	0.857095
LASSO	DT	770	0.981718	0.841187	0.595353	0.845934	0.757893	0.806086	0.851639
LASSO	DT	780	0.983459	0.837173	0.582242	0.842368	0.751926	0.800958	0.848209
LASSO	DT	790	0.98191	0.848613	0.605675	0.851641	0.765839	0.812066	0.856958
LASSO	DT	800	0.979161	0.845741	0.585849	0.846291	0.756407	0.803584	0.851403
LASSO	DT	810	0.982456	0.843387	0.597858	0.847896	0.760452	0.8079	0.853369
LASSO	DT	820	0.985972	0.841045	0.591549	0.846826	0.758995	0.806189	0.852473
LASSO	DT	830	0.981416	0.843364	0.592195	0.846469	0.757858	0.805659	0.852077
LASSO	DT	840	0.980687	0.84186	0.584824	0.843795	0.754494	0.802457	0.849905
LASSO	DT	850	0.983648	0.85001	0.60177	0.852354	0.766492	0.811809	0.857623
LASSO	DT	860	0.98668	0.850212	0.609887	0.85485	0.770912	0.815593	0.860105
LASSO	DT	870	0.980205	0.848815	0.607023	0.850749	0.766102	0.812014	0.856666
LASSO	DT	880	0.9817	0.843817	0.6	0.848074	0.760973	0.808505	0.853651
LASSO	DT	890	0.980658	0.840456	0.585271	0.84326	0.753309	0.802129	0.849288
LASSO	DT	900	0.983475	0.843738	0.593023	0.847361	0.760102	0.806745	0.853123
LASSO	DT	910	0.97994	0.850544	0.592257	0.850749	0.762403	0.80758	0.855032
LASSO	DT	920	0.980402	0.844864	0.595994	0.847539	0.759407	0.807087	0.853052
LASSO	DT	930	0.981928	0.836047	0.583977	0.841298	0.750585	0.80065	0.847399
LASSO	DT	940	0.983459	0.847667	0.6	0.850927	0.764713	0.810375	0.856138
LASSO	DT	950	0.98265	0.846021	0.588933	0.848074	0.759279	0.805868	0.853275
LASSO	DT	960	0.982421	0.846079	0.602223	0.849501	0.763505	0.810241	0.85536
LASSO	DT	970	0.984422	0.84906	0.609157	0.85271	0.768846	0.814213	0.858628
LASSO	DT	980	0.980156	0.841942	0.586641	0.843973	0.754534	0.802913	0.850048
LASSO	DT	990	0.979694	0.846746	0.598131	0.848966	0.761274	0.80819	0.854054
LASSO	DT	1000	0.983179	0.842753	0.589857	0.846826	0.757664	0.805263	0.852032
LASSO	DT	1010	0.977878	0.840984	0.593735	0.843795	0.754586	0.804199	0.849915
LASSO	DT	1020	0.982386	0.843434	0.599809	0.847183	0.760753	0.808543	0.85368
LASSO	DT	1030	0.978212	0.840401	0.581818	0.842546	0.751163	0.800144	0.847835
LASSO	DT	1040	0.983936	0.845918	0.587885	0.848609	0.75986	0.805913	0.853514
LASSO	DT	1050	0.984947	0.848322	0.596526	0.851641	0.764787	0.809932	0.856426
LASSO	DT	1060	0.982439	0.844118	0.592304	0.847183	0.759197	0.806287	0.852822
LASSO	DT	1070	0.983681	0.853359	0.606031	0.855029	0.770472	0.814357	0.859939
LASSO	DT	1080	0.978958	0.842634	0.589731	0.845043	0.755553	0.803774	0.850453
LASSO	DT	1090	0.981946	0.839845	0.586006	0.843795	0.754036	0.802599	0.849568
LASSO	DT	1100	0.980461	0.846819	0.584859	0.847183	0.75799	0.804046	0.852227
LASSO	DT	1110	0.982465	0.843846	0.588933	0.847183	0.75811	0.805081	0.852158
LASSO	DT	1120	0.981416	0.840101	0.593196	0.84433	0.756047	0.804904	0.85066
LASSO	DT	1130	0.982412	0.851088	0.608313	0.853424	0.76873	0.813938	0.858757
LASSO	DT	1140	0.983179	0.834658	0.570878	0.838623	0.746387	0.796238	0.845066
LASSO	DT	1150	0.978327	0.836849	0.577607	0.838802	0.7467	0.797594	0.845482
LASSO	DT	1160	0.980176	0.845632	0.605416	0.849144	0.762949	0.810408	0.854858
LASSO	DT	1170	0.9819	0.841861	0.588635	0.845043	0.755887	0.804132	0.85095
LASSO	DT	1180	0.982957	0.83695	0.57157	0.84112	0.74817	0.797159	0.846207
LASSO	DT	1190	0.983187	0.840008	0.589719	0.844864	0.75586	0.804304	0.850686
LASSO	DT	1200	0.978468	0.838198	0.572962	0.839693	0.747214	0.796543	0.845437
LASSO	DT	1210	0.981919	0.84094	0.596643	0.845578	0.757947	0.8065	0.851799
LASSO	DT	1220	0.980933	0.848184	0.584	0.848252	0.758781	0.804372	0.852916
LASSO	DT	1230	0.981982	0.845765	0.606178	0.850036	0.764756	0.811308	0.855688
LASSO	DT	1240	0.977677	0.84838	0.601467	0.849322	0.7623	0.809175	0.854662
LASSO	DT	1250	0.985224	0.844897	0.590099	0.848966	0.760822	0.80674	0.853835
LASSO	DT	1260	0.982474	0.846213	0.588766	0.848966	0.759829	0.805818	0.853278
LASSO	DT	1270	0.983237	0.853338	0.613648	0.856098	0.772985	0.816741	0.860997
LASSO	DT	1280	0.984461	0.853287	0.614026	0.856455	0.773509	0.817258	0.861468
LASSO	DT	1290	0.982676	0.84719	0.600884	0.850571	0.763896	0.81025	0.855772
LASSO	DT	1300	0.980876	0.844496	0.5978	0.846826	0.760051	0.807724	0.853333
LASSO	DT	1310	0.985172	0.84734	0.604197	0.851819	0.766311	0.812236	0.857265
LASSO	DT	1320	0.98235	0.841395	0.589034	0.844864	0.755475	0.80426	0.850949
LASSO	DT	1330	0.981454	0.841718	0.59378	0.845934	0.757491	0.805651	0.851549
LASSO	DT	1340	0.982983	0.841215	0.583746	0.845399	0.755087	0.802648	0.850236
LASSO	DT	1350	0.983928	0.84593	0.606612	0.850392	0.765711	0.812157	0.856529
LASSO	DT	1360	0.985427	0.842655	0.593523	0.847361	0.760053	0.807202	0.853374
LASSO	DT	1370	0.980176	0.840512	0.581608	0.84219	0.752247	0.800765	0.848554
LASSO	DT	1380	0.983705	0.833041	0.579752	0.839337	0.748548	0.798833	0.845899
LASSO	DT	1390	0.979397	0.847273	0.595295	0.847361	0.760663	0.807322	0.853747
LASSO	DT	1400	0.97914	0.850192	0.602876	0.851462	0.764463	0.810736	0.856285
LASSO	DT	1410	0.98294	0.839525	0.586884	0.843438	0.754794	0.803116	0.849909
LASSO	DT	1420	0.981454	0.849731	0.597428	0.851106	0.764273	0.809538	0.856009
LASSO	DT	1430	0.983	0.844951	0.587138	0.847361	0.759073	0.80503	0.852594
LASSO	DT	1440	0.979684	0.844487	0.586693	0.845221	0.756338	0.803621	0.851118
LASSO	DT	1450	0.981928	0.85043	0.595894	0.851819	0.764353	0.809417	0.856269
LASSO	DT	1460	0.983212	0.848613	0.599115	0.851284	0.765017	0.810313	0.856366
LASSO	DT	1470	0.977187	0.841477	0.575653	0.841655	0.749416	0.798106	0.846999
LASSO	DT	1480	0.980678	0.847705	0.591897	0.848787	0.760556	0.80676	0.853864
LASSO	DT	1490	0.984955	0.839559	0.589034	0.845221	0.756443	0.804516	0.850987
LASSO	DT	1500	0.984731	0.849394	0.598417	0.852354	0.766359	0.810847	0.857172
LASSO	DT	1510	0.982949	0.843023	0.594778	0.847004	0.759591	0.806917	0.852872
LASSO	DT	1520	0.983664	0.845481	0.604207	0.849501	0.764454	0.811117	0.855832
LASSO	DT	1530	0.982923	0.852579	0.613346	0.855385	0.771618	0.816283	0.860469
LASSO	DT	1540	0.980905	0.846465	0.600489	0.849322	0.762175	0.809286	0.854728
LASSO	DT	1550	0.981398	0.85113	0.610976	0.853245	0.768987	0.814501	0.858845
LASSO	DT	1560	0.981607	0.839692	0.581429	0.842546	0.751655	0.800909	0.848638
LASSO	DT	1570	0.981672	0.841273	0.582031	0.843795	0.753519	0.801659	0.849522
LASSO	DT	1580	0.985937	0.843373	0.60728	0.850036	0.765186	0.812197	0.856115
LASSO	DT	1590	0.979684	0.853513	0.603736	0.853067	0.767838	0.812311	0.858223
LASSO	DT	1600	0.978905	0.83886	0.582571	0.84112	0.750483	0.800112	0.847458
LASSO	DT	1610	0.984207	0.849326	0.600884	0.852175	0.766568	0.811472	0.857349
LASSO	DT	1620	0.98423	0.844718	0.591897	0.848787	0.760732	0.806949	0.853684
LASSO	DT	1630	0.980126	0.840093	0.584586	0.842725	0.752302	0.801601	0.848812
LASSO	DT	1640	0.98288	0.839034	0.58579	0.84326	0.75336	0.802568	0.849474
LASSO	DT	1650	0.98542	0.841111	0.586745	0.845756	0.756731	0.804425	0.851535
LASSO	DT	1660	0.982668	0.849093	0.615684	0.85378	0.769645	0.815815	0.859069
LASSO	DT	1670	0.98243	0.844462	0.596098	0.848074	0.760459	0.807663	0.853595
LASSO	DT	1680	0.983425	0.845976	0.590196	0.848252	0.760294	0.806533	0.853732
LASSO	DT	1690	0.98169	0.841578	0.584071	0.844686	0.754434	0.802447	0.850004
LASSO	DT	1700	0.984917	0.83739	0.593438	0.843973	0.756125	0.805248	0.850634
LASSO	DT	1710	0.980678	0.838286	0.579795	0.841655	0.750178	0.799586	0.847365
LASSO	DT	1720	0.982915	0.849199	0.60282	0.851462	0.766091	0.811644	0.857139
LASSO	DT	1730	0.981227	0.835844	0.571708	0.839515	0.746691	0.79626	0.845079
LASSO	DT	1740	0.981982	0.845245	0.594069	0.847896	0.760694	0.807099	0.853489
LASSO	DT	1750	0.983952	0.843054	0.582341	0.846291	0.756294	0.803116	0.851244
LASSO	DT	1760	0.983928	0.845472	0.596869	0.849322	0.762169	0.808756	0.854741
LASSO	DT	1770	0.982246	0.84278	0.599516	0.847718	0.760813	0.80818	0.853266
LASSO	DT	1780	0.981407	0.842307	0.584036	0.845221	0.754484	0.802583	0.85025
LASSO	DT	1790	0.97741	0.848333	0.593245	0.847718	0.759598	0.806329	0.853222
LASSO	DT	1800	0.979612	0.845886	0.59661	0.847361	0.759754	0.80737	0.853364
LASSO	DT	1810	0.980697	0.841942	0.593163	0.845221	0.75716	0.805267	0.851289
LASSO	DT	1820	0.98392	0.839798	0.592308	0.845043	0.756834	0.805342	0.851261
LASSO	DT	1830	0.978926	0.847687	0.600097	0.848787	0.762184	0.808903	0.854552
LASSO	DT	1840	0.982201	0.841494	0.596117	0.846469	0.758411	0.806604	0.852083
LASSO	DT	1850	0.978457	0.850087	0.601666	0.850571	0.764221	0.81007	0.855797
LASSO	DT	1860	0.98048	0.849914	0.589116	0.849857	0.761636	0.806504	0.854415
LASSO	DT	1870	0.9819	0.841452	0.598561	0.846113	0.758723	0.807304	0.852348
LASSO	DT	1880	0.980678	0.845206	0.596956	0.848252	0.760225	0.807613	0.85347
LASSO	DT	1890	0.981132	0.849855	0.60697	0.851641	0.766664	0.812652	0.85749
LASSO	DT	1900	0.982854	0.843666	0.588521	0.846113	0.757259	0.805014	0.852143
LASSO	DT	1910	0.981208	0.846479	0.592008	0.848431	0.760211	0.806565	0.853478
LASSO	DT	1920	0.981928	0.841494	0.590799	0.845221	0.75654	0.80474	0.85113
LASSO	DT	1930	0.979889	0.838647	0.596944	0.843616	0.755147	0.80516	0.850017
LASSO	DT	1940	0.985696	0.840944	0.596219	0.847361	0.759888	0.80762	0.853077
LASSO	DT	1950	0.98396	0.844794	0.592079	0.848787	0.760484	0.806945	0.853654
LASSO	DT	1960	0.981123	0.854347	0.61122	0.855207	0.770944	0.815563	0.860341
LASSO	DT	1970	0.981435	0.848275	0.597161	0.849857	0.763054	0.808957	0.855256
LASSO	DT	1980	0.979193	0.845234	0.593643	0.847004	0.758632	0.806023	0.852422
LASSO	DT	1990	0.980166	0.846243	0.605123	0.849322	0.763239	0.810511	0.855103
LASSO	DT	2000	0.980156	0.849425	0.598511	0.850749	0.763276	0.809364	0.855574
LASSO	DT	2010	0.977387	0.841883	0.581979	0.842903	0.751336	0.800416	0.848284
LASSO	DT	2020	0.975107	0.84131	0.599615	0.843973	0.754983	0.805344	0.850032
LASSO	DT	2030	0.977319	0.836699	0.574915	0.838623	0.745031	0.796311	0.844618
LASSO	DT	2040	0.981681	0.838922	0.590734	0.843795	0.754587	0.803779	0.849789
LASSO	DT	2050	0.982183	0.846438	0.608654	0.850571	0.765745	0.812425	0.856482
LASSO	DT	2060	0.978011	0.842166	0.587654	0.844686	0.754339	0.80261	0.849556
LASSO	DT	2070	0.982711	0.847726	0.599902	0.850749	0.764324	0.810113	0.855885
LASSO	DT	2080	0.980668	0.84546	0.593874	0.848074	0.75938	0.806667	0.853093
LASSO	DT	2090	0.983631	0.850251	0.609792	0.853245	0.76903	0.814558	0.859024
LASSO	DT	2100	0.9817	0.849347	0.59911	0.851284	0.764581	0.810052	0.856182
LASSO	DT	2110	0.98191	0.845752	0.60029	0.848787	0.762329	0.809317	0.854708
LASSO	DT	2120	0.982915	0.843477	0.603918	0.848252	0.762529	0.810103	0.854549
LASSO	DT	2130	0.979193	0.833204	0.566491	0.835592	0.742076	0.792962	0.84224
LASSO	DT	2140	0.986439	0.841536	0.58451	0.845934	0.75713	0.804162	0.851744
LASSO	DT	2150	0.982183	0.842186	0.588698	0.845934	0.756436	0.804356	0.851218
LASSO	DT	2160	0.978681	0.840124	0.598554	0.844686	0.756179	0.805786	0.85056
LASSO	DT	2170	0.98191	0.852268	0.615014	0.854315	0.771535	0.816397	0.860227
LASSO	DT	2180	0.977856	0.844641	0.596884	0.846469	0.757884	0.806461	0.852182
LASSO	DT	2190	0.982685	0.842614	0.595435	0.847004	0.759148	0.806911	0.852686
LASSO	DT	2200	0.979664	0.841922	0.588694	0.844508	0.754827	0.803427	0.850193
LASSO	DT	2210	0.983425	0.846422	0.603682	0.850392	0.764714	0.811176	0.856117
LASSO	DT	2220	0.980668	0.846794	0.6	0.848787	0.762428	0.809154	0.854724
LASSO	DT	2230	0.979376	0.846633	0.615604	0.850392	0.766264	0.813871	0.856696
LASSO	DT	2240	0.980402	0.845385	0.591356	0.847183	0.758385	0.805714	0.852557
LASSO	DT	2250	0.980933	0.844771	0.607681	0.849679	0.763353	0.811128	0.855076
LASSO	DT	2260	0.982183	0.840395	0.587779	0.84433	0.755006	0.803452	0.850204
LASSO	DT	2270	0.981217	0.844591	0.59144	0.846826	0.758886	0.805749	0.852477
LASSO	DT	2280	0.980205	0.842411	0.595353	0.845934	0.757855	0.80599	0.851693
LASSO	DT	2290	0.98345	0.846982	0.593287	0.849679	0.762115	0.807907	0.854725
LASSO	DT	2300	0.97991	0.842959	0.588235	0.844864	0.75559	0.803701	0.850708
LASSO	DT	2310	0.981179	0.836667	0.587896	0.841833	0.751902	0.801914	0.848064
LASSO	DT	2320	0.981416	0.842368	0.588583	0.845756	0.755976	0.804122	0.851014
LASSO	DT	2330	0.97741	0.844393	0.59769	0.845934	0.758244	0.806497	0.852032
LASSO	DT	2340	0.982915	0.836841	0.576568	0.840942	0.749288	0.798774	0.846943
LASSO	DT	2350	0.976908	0.845277	0.594647	0.846113	0.757536	0.805611	0.851792
LASSO	DT	2360	0.981444	0.839477	0.594955	0.844151	0.756518	0.805292	0.850651
LASSO	DT	2370	0.979418	0.846228	0.603221	0.849144	0.762126	0.809622	0.854524
LASSO	DT	2380	0.979046	0.845158	0.602305	0.847361	0.760271	0.808836	0.853726
LASSO	DT	2390	0.978649	0.846465	0.600783	0.848609	0.761011	0.808632	0.853972
LASSO	DT	2400	0.982659	0.840317	0.584062	0.843795	0.753869	0.802346	0.849737
LASSO	DT	2410	0.983434	0.84466	0.602305	0.848966	0.763254	0.810133	0.855047
LASSO	DT	2420	0.983162	0.844436	0.596182	0.848431	0.76065	0.807927	0.853857
LASSO	DT	2430	0.979889	0.839813	0.591213	0.843081	0.754295	0.803639	0.849659
LASSO	DT	2440	0.97867	0.840317	0.580897	0.842011	0.750876	0.799961	0.847809
LASSO	DT	2450	0.978179	0.8466	0.602046	0.848609	0.761494	0.808942	0.854074
LASSO	DT	2460	0.983136	0.840146	0.574803	0.842725	0.750972	0.799362	0.848335
LASSO	DT	2470	0.981217	0.835879	0.577561	0.840407	0.748377	0.798219	0.846033
LASSO	DT	2480	0.983467	0.844858	0.60262	0.849679	0.763635	0.810315	0.855205
LASSO	DT	2490	0.98317	0.846822	0.603499	0.850571	0.764727	0.811164	0.85619
LASSO	DT	2500	0.981407	0.83505	0.584011	0.840228	0.749561	0.800156	0.846738
LASSO	DT	2510	0.981654	0.851466	0.608865	0.853245	0.768755	0.813995	0.858759
LASSO	DT	2520	0.983212	0.85117	0.606663	0.854315	0.769	0.813682	0.858816
LASSO	DT	2530	0.979428	0.839487	0.59405	0.843616	0.754854	0.804322	0.849793
LASSO	DT	2540	0.980166	0.842004	0.578561	0.843081	0.752169	0.800243	0.848781
LASSO	DT	2550	0.981919	0.84838	0.604878	0.851284	0.765551	0.811725	0.85672
LASSO	DT	2560	0.980136	0.853359	0.611138	0.854494	0.769751	0.814878	0.8595
LASSO	DT	2570	0.980225	0.841517	0.578895	0.843438	0.752336	0.800213	0.848621
LASSO	DT	2580	0.982676	0.84398	0.602806	0.848787	0.762299	0.809821	0.854529
LASSO	DT	2590	0.984646	0.846955	0.60438	0.851284	0.7656	0.811993	0.856921
LASSO	DT	2600	0.97991	0.848111	0.59824	0.849322	0.762251	0.808754	0.854808
LASSO	DT	2610	0.975144	0.842248	0.590449	0.842903	0.75317	0.802614	0.849025
LASSO	DT	2620	0.983212	0.845752	0.591837	0.848074	0.760926	0.806934	0.853812
LASSO	DT	2630	0.978926	0.839123	0.582571	0.841298	0.750845	0.800207	0.847593
LASSO	DT	2640	0.978403	0.842575	0.595376	0.845043	0.756696	0.805451	0.851135
LASSO	DT	2650	0.979694	0.842392	0.595033	0.845043	0.757638	0.805707	0.851451
LASSO	DT	2660	0.984143	0.837686	0.586307	0.843081	0.753311	0.802712	0.849355
LASSO	DT	2670	0.980146	0.842309	0.591807	0.844864	0.756311	0.804754	0.851052
LASSO	DT	2680	0.98294	0.84571	0.593504	0.848787	0.760895	0.807385	0.853963
LASSO	DT	2690	0.981672	0.845827	0.59893	0.848787	0.761874	0.80881	0.854441
LASSO	DT	2700	0.978905	0.841861	0.585888	0.843616	0.753512	0.802218	0.849442
LASSO	DT	2710	0.980639	0.850366	0.609839	0.852532	0.767581	0.813615	0.858023
LASSO	DT	2720	0.981644	0.850694	0.611192	0.853245	0.768803	0.81451	0.858757
LASSO	DT	2730	0.980924	0.846035	0.598448	0.848431	0.761535	0.808469	0.854198
LASSO	DT	2740	0.978468	0.840759	0.58932	0.843616	0.753953	0.802849	0.849306
LASSO	DT	2750	0.981161	0.838672	0.58451	0.842725	0.751984	0.801448	0.848482
LASSO	DT	2760	0.97992	0.836314	0.586207	0.840763	0.750447	0.800814	0.847173
LASSO	DT	2770	0.980422	0.845692	0.598936	0.848074	0.761179	0.80835	0.853932
LASSO	DT	2780	0.981426	0.84241	0.592989	0.846113	0.757493	0.805608	0.851747
LASSO	DT	2790	0.981379	0.850521	0.610465	0.85271	0.76827	0.814122	0.858462
LASSO	DT	2800	0.978113	0.840085	0.584054	0.841476	0.751141	0.800751	0.848007
LASSO	DT	2810	0.977856	0.839314	0.600757	0.843438	0.755702	0.805975	0.850229
LASSO	DT	2820	0.980215	0.846213	0.598925	0.848787	0.761638	0.808451	0.854109
LASSO	DT	2830	0.981882	0.847575	0.601173	0.850214	0.763537	0.81021	0.855722
LASSO	DT	2840	0.979612	0.850561	0.613385	0.852354	0.768235	0.814519	0.858322
LASSO	DT	2850	0.976803	0.839348	0.594466	0.84219	0.752736	0.803539	0.848859
LASSO	DT	2860	0.979172	0.842818	0.600484	0.846648	0.758835	0.807492	0.852348
LASSO	DT	2870	0.982676	0.843617	0.598365	0.847539	0.760829	0.808219	0.853639
LASSO	DT	2880	0.982598	0.845617	0.609069	0.849857	0.764893	0.812428	0.8563
LASSO	DT	2890	0.97913	0.845796	0.597978	0.847183	0.760059	0.807635	0.853369
LASSO	DT	2900	0.981189	0.844643	0.604986	0.848609	0.762921	0.810273	0.854671
LASSO	DT	2910	0.978091	0.849729	0.614128	0.851462	0.766949	0.813983	0.857498
LASSO	DT	2920	0.980045	0.843744	0.586173	0.844686	0.754778	0.803321	0.850804
LASSO	DT	2930	0.980186	0.84369	0.595994	0.847004	0.758678	0.806623	0.852407
LASSO	DT	2940	0.979182	0.847405	0.606295	0.849857	0.763996	0.810961	0.855503
LASSO	DT	2950	0.977677	0.846671	0.580773	0.845399	0.754929	0.801707	0.850508
LASSO	DT	2960	0.979664	0.847458	0.598726	0.849144	0.761778	0.808616	0.854482
LASSO	DT	2970	0.98243	0.843684	0.586903	0.846469	0.757111	0.804339	0.851741
LASSO	DT	2980	0.979397	0.833398	0.583886	0.838267	0.747404	0.798894	0.845204
LASSO	DT	2990	0.980441	0.849711	0.604514	0.851641	0.765736	0.811556	0.856779
LASSO	DT	3000	0.976884	0.838485	0.575728	0.839337	0.746855	0.797033	0.845457
LASSO	DT	3010	0.980697	0.850058	0.608395	0.852889	0.767228	0.81305	0.857662
LASSO	DT	3020	0.980726	0.846746	0.594968	0.848966	0.761138	0.80748	0.853912
LASSO	DT	3030	0.980392	0.842718	0.603448	0.847004	0.760278	0.808853	0.85321
LASSO	DT	3040	0.979694	0.841575	0.592271	0.844686	0.755999	0.804513	0.850611
LASSO	DT	3050	0.97914	0.843792	0.596696	0.846469	0.758141	0.806543	0.852198
LASSO	DT	3060	0.982421	0.852516	0.614558	0.855207	0.771696	0.816498	0.860455
LASSO	DT	3070	0.981891	0.836511	0.575476	0.840407	0.747937	0.797959	0.846243
LASSO	DT	3080	0.980981	0.850455	0.613359	0.853602	0.769552	0.814932	0.858754
LASSO	DT	3090	0.981179	0.850451	0.604352	0.852532	0.766471	0.811994	0.857374
LASSO	DT	3100	0.98668	0.85578	0.616541	0.859665	0.776785	0.819667	0.863867
LASSO	DT	3110	0.9817	0.842824	0.603144	0.847361	0.761558	0.809223	0.853677
LASSO	DT	3120	0.980668	0.843247	0.600386	0.847183	0.759954	0.8081	0.853071
LASSO	DT	3130	0.982156	0.845337	0.598639	0.848609	0.761558	0.808711	0.85433
LASSO	DT	3140	0.979151	0.844685	0.591618	0.846113	0.757354	0.805151	0.851816
LASSO	DT	3150	0.980372	0.842694	0.590005	0.845043	0.7559	0.804357	0.851029
LASSO	DT	3160	0.978659	0.839234	0.588178	0.842546	0.752208	0.802024	0.848453
LASSO	DT	3170	0.982694	0.850786	0.592556	0.851284	0.764233	0.808679	0.856177
LASSO	DT	3180	0.984406	0.843243	0.591262	0.847004	0.759026	0.806304	0.852932
LASSO	DT	3190	0.980363	0.845397	0.59428	0.847004	0.759082	0.80668	0.85302
LASSO	DT	3200	0.978414	0.849002	0.618427	0.852354	0.768266	0.815281	0.857953
LASSO	DT	3210	0.983392	0.834786	0.577201	0.839693	0.748145	0.79846	0.846221
LASSO	DT	3220	0.979623	0.84184	0.590996	0.843973	0.755388	0.804153	0.850509
LASSO	DT	3230	0.9819	0.845591	0.597847	0.848787	0.761244	0.808446	0.854235
LASSO	DT	3240	0.979735	0.839792	0.581693	0.842903	0.751683	0.800407	0.848062
LASSO	DT	3250	0.980126	0.840698	0.595867	0.844686	0.756215	0.805564	0.850919
LASSO	DT	3260	0.98373	0.848896	0.610005	0.853067	0.769015	0.81421	0.858438
LASSO	DT	3270	0.981663	0.838722	0.57971	0.841655	0.751009	0.800032	0.847912
LASSO	DT	3280	0.983179	0.847687	0.604066	0.850927	0.765671	0.811644	0.856703
LASSO	DT	3290	0.979643	0.836731	0.572387	0.838267	0.746279	0.796254	0.845053
LASSO	DT	3300	0.978852	0.84398	0.60154	0.846826	0.759442	0.808124	0.852965
LASSO	DT	3310	0.982403	0.846732	0.600683	0.849857	0.763242	0.809939	0.855421
LASSO	DT	3320	0.981142	0.842796	0.591946	0.845756	0.757093	0.805295	0.851664
LASSO	DT	3330	0.982897	0.854146	0.628407	0.857703	0.777425	0.821817	0.86364
LASSO	DT	3340	0.984175	0.849779	0.600196	0.852175	0.766388	0.811383	0.857446
LASSO	DT	3350	0.983179	0.850548	0.603736	0.852889	0.767483	0.812488	0.858033
LASSO	DT	3360	0.976931	0.854888	0.604331	0.852889	0.76749	0.81205	0.858004
LASSO	DT	3370	0.98117	0.838697	0.591643	0.842903	0.75466	0.803837	0.849644
LASSO	DT	3380	0.983664	0.841248	0.592878	0.845756	0.757865	0.80593	0.851963
LASSO	DT	3390	0.980343	0.847944	0.607075	0.849857	0.764815	0.811787	0.856302
LASSO	DT	3400	0.981398	0.83382	0.585273	0.839515	0.749118	0.800164	0.846343
LASSO	DT	3410	0.977398	0.853574	0.611823	0.85378	0.768733	0.814265	0.85874
LASSO	DT	3420	0.979224	0.849595	0.602457	0.850927	0.7646	0.810425	0.855959
LASSO	DT	3430	0.980166	0.840648	0.604938	0.845934	0.759486	0.808584	0.852368
LASSO	DT	3440	0.978478	0.847059	0.597543	0.848609	0.760912	0.807693	0.853678
LASSO	DT	3450	0.97561	0.838398	0.598456	0.842725	0.752729	0.804154	0.848617
LASSO	DT	3460	0.977845	0.84435	0.594118	0.846113	0.7567	0.805438	0.851592
LASSO	DT	3470	0.978348	0.839083	0.583942	0.841655	0.750198	0.800458	0.847588
LASSO	DT	3480	0.985434	0.840479	0.586576	0.845399	0.756402	0.804163	0.851207
LASSO	DT	3490	0.980876	0.849042	0.594461	0.849857	0.762006	0.808126	0.854994
LASSO	DT	3500	0.977867	0.852277	0.599801	0.851462	0.764298	0.809982	0.856346
LASSO	DT	3510	0.980678	0.84398	0.598547	0.847361	0.759974	0.807735	0.853133
LASSO	DT	3520	0.982174	0.849024	0.61165	0.85271	0.768264	0.814283	0.858211
LASSO	DT	3530	0.982685	0.849845	0.608822	0.85271	0.768427	0.813784	0.858335
LASSO	DT	3540	0.978381	0.84335	0.6	0.846113	0.758503	0.807244	0.852245
LASSO	DT	3550	0.979172	0.842835	0.582639	0.843973	0.753464	0.801549	0.849485
LASSO	DT	3560	0.97998	0.839946	0.596201	0.845221	0.756252	0.805375	0.850557
LASSO	DT	3570	0.980924	0.845604	0.599903	0.848609	0.761607	0.80881	0.854224
LASSO	DT	3580	0.982949	0.845087	0.597645	0.849144	0.761745	0.80856	0.854331
LASSO	DT	3590	0.978146	0.838898	0.593375	0.842725	0.75329	0.803473	0.848944
LASSO	DT	3600	0.977353	0.837534	0.595969	0.84219	0.752348	0.803619	0.84842
LASSO	DT	3610	0.979674	0.837534	0.592378	0.842725	0.752924	0.803195	0.848668
LASSO	DT	3620	0.981113	0.844359	0.597087	0.847361	0.759507	0.80752	0.853236
LASSO	DT	3630	0.976639	0.849568	0.596059	0.848787	0.760727	0.807422	0.853998
LASSO	DT	3640	0.980126	0.842694	0.596117	0.846113	0.757584	0.806312	0.851925
LASSO	DT	3650	0.976861	0.847366	0.602552	0.848787	0.760965	0.808926	0.854057
LASSO	DT	3660	0.978916	0.843266	0.591085	0.845043	0.756212	0.804422	0.850961
LASSO	DT	3670	0.97761	0.850385	0.610485	0.851819	0.765916	0.812827	0.857058
LASSO	DT	3680	0.978926	0.848275	0.604993	0.850392	0.763909	0.810731	0.855623
LASSO	DT	3690	0.980382	0.84838	0.595156	0.849501	0.761507	0.807973	0.85461
LASSO	DT	3700	0.979684	0.844076	0.596971	0.847183	0.758963	0.80691	0.852573
LASSO	DT	3710	0.9819	0.843732	0.592916	0.846648	0.758535	0.806183	0.852543
LASSO	DT	3720	0.98169	0.848135	0.607795	0.852175	0.766132	0.81254	0.85699
LASSO	DT	3730	0.983656	0.843937	0.604449	0.849322	0.763085	0.810681	0.855121
LASSO	DT	3740	0.979397	0.842816	0.592882	0.845578	0.75644	0.805031	0.851204
LASSO	DT	3750	0.982624	0.84866	0.606414	0.851641	0.766259	0.812566	0.857353
LASSO	DT	3760	0.98288	0.837739	0.588064	0.84326	0.753017	0.802894	0.849214
LASSO	DT	3770	0.9817	0.843756	0.597478	0.847539	0.760205	0.807645	0.853217
LASSO	DT	3780	0.983467	0.850212	0.606897	0.853602	0.768621	0.813525	0.858481
LASSO	DT	3790	0.980146	0.847158	0.593396	0.848431	0.760083	0.8069	0.853652
LASSO	DT	3800	0.979859	0.836005	0.579584	0.839693	0.747581	0.798483	0.845937
LASSO	DT	3810	0.980943	0.836973	0.59619	0.843081	0.754768	0.804702	0.849461
LASSO	DT	3820	0.981937	0.850517	0.597416	0.851819	0.764956	0.809957	0.856559
LASSO	DT	3830	0.982394	0.842126	0.602421	0.847718	0.760377	0.80898	0.853471
LASSO	DT	3840	0.980186	0.837702	0.578148	0.84112	0.749023	0.798679	0.846642
LASSO	DT	3850	0.978873	0.844574	0.6	0.846826	0.759603	0.807816	0.853012
LASSO	DT	3860	0.979859	0.852528	0.615761	0.854494	0.770223	0.81605	0.859743
LASSO	DT	3870	0.980678	0.840883	0.587893	0.843973	0.754566	0.803151	0.849922
LASSO	DT	3880	0.979623	0.847864	0.608317	0.850392	0.764757	0.811935	0.856207
LASSO	DT	3890	0.980461	0.845119	0.59802	0.848787	0.760519	0.807867	0.853522
LASSO	DT	3900	0.980176	0.842982	0.595353	0.846113	0.758025	0.80617	0.851958
LASSO	DT	3910	0.978659	0.843768	0.589618	0.845399	0.755833	0.804015	0.850877
LASSO	DT	3920	0.981607	0.849711	0.604764	0.851462	0.765898	0.812028	0.857234
LASSO	DT	3930	0.977477	0.844685	0.58812	0.845399	0.755863	0.803427	0.850658
LASSO	DT	3940	0.979899	0.83564	0.596108	0.841833	0.752942	0.803883	0.848433
LASSO	DT	3950	0.980402	0.841398	0.580868	0.843616	0.752355	0.800889	0.848943
LASSO	DT	3960	0.980333	0.843998	0.600867	0.847183	0.759859	0.808399	0.853392
LASSO	DT	3970	0.982138	0.843369	0.594412	0.846469	0.758841	0.80664	0.852692
LASSO	DT	3980	0.97741	0.840813	0.580773	0.842546	0.750309	0.799665	0.847581
LASSO	DT	3990	0.980687	0.843247	0.598646	0.847004	0.759572	0.807527	0.852798
LASSO	DT	4000	0.97992	0.839892	0.588867	0.843795	0.753537	0.802893	0.84933
LASSO	DT	4010	0.980914	0.845617	0.60539	0.849144	0.763325	0.81064	0.855109
LASSO	DT	4020	0.979366	0.845813	0.600879	0.848431	0.760728	0.808686	0.853928
LASSO	DT	4030	0.981189	0.842694	0.587891	0.845399	0.756156	0.803925	0.85098
LASSO	DT	4040	0.982685	0.848485	0.619299	0.853602	0.770709	0.816823	0.859363
LASSO	DT	4050	0.980402	0.849082	0.610383	0.851819	0.766828	0.813289	0.857405
LASSO	DT	4060	0.97998	0.843545	0.589163	0.846113	0.756715	0.804229	0.851165
LASSO	DT	4070	0.980648	0.843853	0.598249	0.847361	0.759481	0.807583	0.853013
LASSO	DT	4080	0.97995	0.848532	0.605854	0.850927	0.765126	0.811445	0.85625
LASSO	DT	4090	0.977164	0.844668	0.599513	0.846826	0.758693	0.807115	0.852371
LASSO	DT	4100	0.978638	0.847923	0.608147	0.850214	0.76429	0.811569	0.855858
LASSO	DT	4110	0.980096	0.844934	0.603373	0.848074	0.761249	0.809468	0.854164
LASSO	DT	4120	0.981891	0.853743	0.611823	0.855385	0.7712	0.815819	0.86042
LASSO	DT	4130	0.978627	0.838187	0.591042	0.842725	0.751954	0.802619	0.848396
LASSO	DT	4140	0.978691	0.848286	0.599115	0.849501	0.762129	0.808697	0.8546
LASSO	DT	4150	0.980441	0.846213	0.603314	0.849501	0.762894	0.809989	0.854895
LASSO	DT	4160	0.979407	0.838099	0.587949	0.842368	0.751646	0.801819	0.848134
LASSO	DT	4170	0.981435	0.85053	0.613203	0.85378	0.769406	0.815056	0.858926
LASSO	DT	4180	0.981919	0.839845	0.592054	0.844686	0.755605	0.804606	0.850532
LASSO	DT	4190	0.985908	0.844928	0.60687	0.850392	0.765957	0.812569	0.856791
LASSO	DT	4200	0.977945	0.845651	0.602956	0.848787	0.760885	0.80885	0.853678
LASSO	DT	4210	0.979859	0.848848	0.611459	0.851284	0.76651	0.813389	0.857272
LASSO	DT	4220	0.978392	0.839482	0.592521	0.843438	0.753361	0.803465	0.849177
LASSO	DT	4230	0.980156	0.841291	0.594568	0.845221	0.756355	0.805338	0.851008
LASSO	DT	4240	0.976919	0.845409	0.613153	0.849322	0.763252	0.811827	0.854836
LASSO	DT	4250	0.980372	0.847917	0.595618	0.849679	0.76118	0.807969	0.854457
LASSO	DT	4260	0.982165	0.852144	0.609636	0.854315	0.76973	0.814648	0.859393
LASSO	DT	4270	0.981873	0.839213	0.596309	0.843973	0.756467	0.805798	0.850894
LASSO	DT	4280	0.982165	0.845444	0.590261	0.847718	0.759137	0.805957	0.853037
LASSO	DT	4290	0.982949	0.841861	0.599317	0.847718	0.75992	0.808042	0.853041
LASSO	DT	4300	0.97994	0.852124	0.615234	0.854315	0.77042	0.815766	0.859491
LASSO	DT	4310	0.980402	0.846317	0.591065	0.847539	0.758996	0.805928	0.852961
LASSO	DT	4320	0.980372	0.843049	0.601988	0.846291	0.760197	0.80847	0.853128
LASSO	DT	4330	0.977912	0.837916	0.58001	0.840942	0.748268	0.798612	0.846236
LASSO	DT	4340	0.982156	0.84308	0.590467	0.846113	0.757487	0.805235	0.851925
LASSO	DT	4350	0.977341	0.849162	0.605943	0.850036	0.763505	0.810815	0.855641
LASSO	DT	4360	0.979418	0.854175	0.611603	0.854672	0.770352	0.815065	0.859713
LASSO	DT	4370	0.980422	0.846229	0.612089	0.850036	0.765808	0.812913	0.856307
LASSO	DT	4380	0.978937	0.84135	0.594595	0.844686	0.756067	0.80496	0.850607
LASSO	DT	4390	0.980639	0.843726	0.594224	0.846826	0.758049	0.806196	0.852301
LASSO	DT	4400	0.979715	0.841172	0.592629	0.845399	0.755725	0.804505	0.850481
LASSO	DT	4410	0.977967	0.834978	0.578665	0.83898	0.746247	0.797203	0.844619
LASSO	DT	4420	0.978146	0.842874	0.584524	0.844151	0.753269	0.801848	0.849442
LASSO	DT	4430	0.977677	0.841559	0.583581	0.843438	0.751949	0.800939	0.848489
LASSO	DT	4440	0.98494	0.843908	0.60936	0.850214	0.765777	0.812736	0.856354
LASSO	DT	4450	0.982906	0.842758	0.601736	0.847896	0.761085	0.809133	0.853848
LASSO	DT	4460	0.978124	0.842852	0.589807	0.845221	0.754593	0.803594	0.850274
LASSO	DT	4470	0.980905	0.844376	0.593933	0.847183	0.758713	0.806405	0.852663
LASSO	DT	4480	0.981755	0.836758	0.581429	0.841655	0.750828	0.799981	0.847272
LASSO	DT	4490	0.981398	0.839372	0.588349	0.84326	0.75382	0.803039	0.849522
LASSO	DT	4500	0.981351	0.846406	0.59932	0.848787	0.761692	0.809026	0.85467
LASSO	DT	4510	0.976627	0.838423	0.589433	0.841655	0.750667	0.801494	0.84754
LASSO	DT	4520	0.978627	0.836675	0.58706	0.840228	0.750095	0.800787	0.847025
LASSO	DT	4530	0.982138	0.843726	0.596577	0.847718	0.759522	0.80748	0.853213
LASSO	DT	4540	0.980363	0.841053	0.587947	0.84433	0.75389	0.803121	0.849901
LASSO	DT	4550	0.979725	0.846583	0.602172	0.849857	0.762524	0.809493	0.854636
LASSO	DT	4560	0.979182	0.846909	0.595285	0.848252	0.760219	0.807126	0.853493
LASSO	DT	4570	0.980412	0.840378	0.586459	0.843616	0.753427	0.802416	0.849353
LASSO	DT	4580	0.978884	0.842468	0.592079	0.845756	0.755426	0.804477	0.850724
LASSO	DT	4590	0.978457	0.841759	0.600679	0.846113	0.757942	0.806965	0.851612
LASSO	DT	4600	0.981919	0.848846	0.602753	0.851462	0.765184	0.811173	0.856604
LASSO	DT	4610	0.978338	0.836786	0.588179	0.840763	0.749865	0.801101	0.847155
LASSO	DT	4620	0.981161	0.842857	0.59854	0.847183	0.75919	0.807519	0.852761
LASSO	DT	4630	0.977923	0.842962	0.59556	0.845221	0.756882	0.805482	0.851181
LASSO	DT	4640	0.9777	0.850202	0.610402	0.851997	0.76636	0.812768	0.856989
LASSO	DT	4650	0.983936	0.846391	0.610732	0.852175	0.767011	0.813686	0.857418
LASSO	DT	4660	0.982897	0.846996	0.607582	0.851819	0.765533	0.812492	0.856834
LASSO	DT	4670	0.980962	0.846213	0.600586	0.849322	0.762516	0.809254	0.854642
LASSO	DT	4680	0.980924	0.845141	0.603098	0.848787	0.762275	0.809721	0.854514
LASSO	DT	4690	0.980343	0.850909	0.605042	0.852354	0.765946	0.812098	0.857408
LASSO	DT	4700	0.975402	0.840294	0.583495	0.84112	0.749776	0.79973	0.847053
LASSO	DT	4710	0.978392	0.84182	0.598745	0.845399	0.757009	0.806319	0.851308
LASSO	DT	4720	0.978863	0.842105	0.594021	0.844686	0.75589	0.804996	0.850853
LASSO	DT	4730	0.978435	0.838772	0.585652	0.84219	0.751089	0.800953	0.847744
LASSO	DT	4740	0.980136	0.847935	0.607681	0.850749	0.764898	0.811917	0.856322
LASSO	DT	4750	0.98566	0.849209	0.608273	0.853424	0.769053	0.814381	0.858998
LASSO	DT	4760	0.977576	0.84139	0.592557	0.843081	0.754213	0.803841	0.849814
LASSO	DT	4770	0.981491	0.842718	0.597679	0.847004	0.759786	0.807296	0.852673
LASSO	DT	4780	0.980847	0.844163	0.595766	0.847539	0.758553	0.806925	0.852835
LASSO	DT	4790	0.977633	0.84233	0.598946	0.845043	0.757126	0.806303	0.851317
LASSO	DT	4800	0.975867	0.84172	0.586056	0.842546	0.751561	0.801214	0.84832
LASSO	DT	4810	0.98423	0.840195	0.597328	0.846113	0.759556	0.807251	0.852371
LASSO	DT	4820	0.980422	0.844794	0.590326	0.847004	0.757765	0.805181	0.852114
LASSO	DT	4830	0.979387	0.83952	0.589545	0.843081	0.753056	0.802817	0.84907
LASSO	DT	4840	0.978113	0.847948	0.602339	0.849144	0.762091	0.809467	0.854749
LASSO	DT	4850	0.980707	0.842755	0.591577	0.846113	0.757118	0.805013	0.85143
LASSO	DT	4860	0.980066	0.849057	0.604177	0.850392	0.76417	0.8111	0.856275
LASSO	DT	4870	0.977432	0.840552	0.58806	0.843973	0.752344	0.802015	0.848635
LASSO	DT	4880	0.983952	0.844994	0.598832	0.849322	0.762694	0.809259	0.854834
LASSO	DT	4890	0.982957	0.843532	0.596508	0.847718	0.760509	0.807666	0.8534
LASSO	DT	4900	0.984693	0.838772	0.599136	0.846113	0.758769	0.807534	0.852139
LASSO	DT	4910	0.984143	0.842802	0.603899	0.848074	0.762559	0.810281	0.854657
LASSO	DT	4920	0.983681	0.842591	0.588177	0.846648	0.757338	0.804816	0.851862
LASSO	DT	4930	0.982668	0.844341	0.607992	0.849144	0.764374	0.811667	0.855535
LASSO	DT	4940	0.982165	0.838735	0.582155	0.842725	0.751899	0.801018	0.84849
LASSO	DT	4950	0.981388	0.842491	0.594252	0.846291	0.757592	0.806044	0.851975
LASSO	DT	4960	0.984151	0.847608	0.609626	0.852354	0.767426	0.813795	0.857905
LASSO	DT	4970	0.981161	0.844316	0.598533	0.848074	0.760197	0.808003	0.853465
LASSO	DT	4980	0.978916	0.848696	0.608653	0.850927	0.765309	0.812088	0.856412
LASSO	DT	4990	0.976988	0.842267	0.591157	0.845221	0.754637	0.803471	0.849804
LASSO	DT	5000	0.978348	0.84633	0.593439	0.847718	0.758158	0.806039	0.852619
LASSO	RF	10	0.996243	0.901196	0.743753	0.906384	0.853445	0.880398	0.909685
LASSO	RF	20	0.996992	0.909648	0.761239	0.91423	0.864666	0.889293	0.91685
LASSO	RF	30	0.996738	0.911635	0.771599	0.916726	0.86897	0.893324	0.919386
LASSO	RF	40	0.996738	0.919401	0.78141	0.922789	0.877094	0.899183	0.924718
LASSO	RF	50	0.996739	0.917062	0.77449	0.920471	0.873441	0.896097	0.922475
LASSO	RF	60	0.996236	0.918765	0.777436	0.921719	0.875168	0.897479	0.923593
LASSO	RF	70	0.995732	0.914448	0.763674	0.917261	0.867671	0.891284	0.919113
LASSO	RF	80	0.995984	0.916886	0.76489	0.919044	0.869993	0.892587	0.920577
LASSO	RF	90	0.995482	0.918494	0.770449	0.920827	0.872468	0.894808	0.92207
LASSO	RF	100	0.99523	0.918291	0.767528	0.920114	0.871347	0.893683	0.921412
LASSO	RF	110	0.995232	0.920344	0.77111	0.921897	0.873969	0.895562	0.922982
LASSO	RF	120	0.99473	0.916931	0.760939	0.918509	0.868316	0.890867	0.919518
LASSO	RF	130	0.994481	0.916419	0.755146	0.917618	0.866386	0.888682	0.918249
LASSO	RF	140	0.993723	0.916203	0.755846	0.917439	0.865966	0.888591	0.917988
LASSO	RF	150	0.99598	0.914509	0.755222	0.916904	0.86555	0.88857	0.917872
LASSO	RF	160	0.993973	0.920289	0.765189	0.921184	0.871869	0.89315	0.921555
LASSO	RF	170	0.993471	0.921203	0.766942	0.921897	0.872871	0.893872	0.9221
LASSO	RF	180	0.994225	0.918939	0.762215	0.919936	0.870067	0.891793	0.920514
LASSO	RF	190	0.994725	0.919298	0.76044	0.920292	0.870319	0.891488	0.92058
LASSO	RF	200	0.993976	0.91859	0.755923	0.919044	0.868237	0.889496	0.919244
LASSO	RF	210	0.993976	0.918262	0.752222	0.918509	0.867179	0.888153	0.918491
LASSO	RF	220	0.993717	0.918899	0.74986	0.918509	0.867017	0.887492	0.918326
LASSO	RF	230	0.992723	0.915729	0.747788	0.916013	0.863215	0.885413	0.916107
LASSO	RF	240	0.993471	0.91541	0.743875	0.915656	0.862472	0.884252	0.91559
LASSO	RF	250	0.993973	0.918285	0.75	0.918509	0.866918	0.887419	0.918143
LASSO	RF	260	0.99397	0.916712	0.743373	0.916726	0.86397	0.884685	0.916316
LASSO	RF	270	0.993976	0.919625	0.754318	0.919579	0.868866	0.889306	0.919486
LASSO	RF	280	0.992719	0.912916	0.73571	0.913338	0.858384	0.880449	0.912803
LASSO	RF	290	0.993221	0.914569	0.740782	0.914765	0.860952	0.882857	0.914597
LASSO	RF	300	0.993471	0.917448	0.746518	0.917083	0.864787	0.885812	0.917
LASSO	RF	310	0.993717	0.916134	0.740363	0.916013	0.862722	0.883405	0.915462
LASSO	RF	320	0.993471	0.911662	0.734489	0.912447	0.857155	0.879874	0.912268
LASSO	RF	330	0.993723	0.916911	0.745054	0.917083	0.864525	0.885229	0.916594
LASSO	RF	340	0.992975	0.919296	0.750281	0.918688	0.86724	0.887517	0.918322
LASSO	RF	350	0.993218	0.918267	0.747452	0.917974	0.865952	0.886312	0.917456
LASSO	RF	360	0.992972	0.915521	0.743662	0.915835	0.862544	0.884052	0.915432
LASSO	RF	370	0.992477	0.916271	0.74289	0.916191	0.862985	0.883879	0.915494
LASSO	RF	380	0.993464	0.917428	0.74263	0.916904	0.864178	0.884507	0.916362
LASSO	RF	390	0.992965	0.918652	0.752531	0.918688	0.867222	0.888049	0.918369
LASSO	RF	400	0.992972	0.913603	0.736607	0.913516	0.858943	0.881061	0.913369
LASSO	RF	410	0.992975	0.915905	0.739773	0.915656	0.862121	0.882884	0.914993
LASSO	RF	420	0.992968	0.918033	0.744266	0.917618	0.865206	0.885089	0.916742
LASSO	RF	430	0.99198	0.916728	0.740699	0.915656	0.862263	0.883136	0.915185
LASSO	RF	440	0.991972	0.915124	0.740282	0.914765	0.860803	0.882459	0.91434
LASSO	RF	450	0.992968	0.917919	0.748874	0.917796	0.865752	0.886587	0.917428
LASSO	RF	460	0.993221	0.911689	0.731268	0.91209	0.856422	0.878726	0.911674
LASSO	RF	470	0.992975	0.917677	0.752796	0.918153	0.86647	0.887816	0.917944
LASSO	RF	480	0.992474	0.913043	0.732346	0.912981	0.85771	0.879288	0.912236
LASSO	RF	490	0.992217	0.914338	0.733788	0.913695	0.858887	0.880114	0.913003
LASSO	RF	500	0.991968	0.91391	0.73481	0.913516	0.858624	0.880229	0.912872
LASSO	RF	510	0.99147	0.913377	0.734926	0.91316	0.858019	0.879924	0.912456
LASSO	RF	520	0.992466	0.91697	0.743972	0.916904	0.864024	0.88447	0.916002
LASSO	RF	530	0.992221	0.914213	0.735828	0.913873	0.859237	0.880754	0.913272
LASSO	RF	540	0.992474	0.914925	0.745495	0.915656	0.862269	0.884298	0.915261
LASSO	RF	550	0.991964	0.908892	0.719408	0.908702	0.850703	0.873421	0.907967
LASSO	RF	560	0.993471	0.911448	0.727376	0.911733	0.855665	0.877432	0.91102
LASSO	RF	570	0.992719	0.913661	0.732071	0.913516	0.858479	0.879484	0.912578
LASSO	RF	580	0.993221	0.916287	0.737143	0.915656	0.862035	0.882217	0.914842
LASSO	RF	590	0.992217	0.91526	0.741157	0.914943	0.861145	0.882878	0.914634
LASSO	RF	600	0.991976	0.915689	0.742664	0.915478	0.861945	0.883443	0.914998
LASSO	RF	610	0.990729	0.912909	0.729977	0.91209	0.856197	0.877872	0.91117
LASSO	RF	620	0.992221	0.913012	0.731097	0.912625	0.85715	0.878777	0.91193
LASSO	RF	630	0.991976	0.913107	0.733714	0.91316	0.857958	0.879599	0.91231
LASSO	RF	640	0.992719	0.91059	0.726761	0.910663	0.854092	0.87669	0.910239
LASSO	RF	650	0.99147	0.919825	0.754305	0.919579	0.868415	0.888534	0.91869
LASSO	RF	660	0.991719	0.913472	0.737022	0.913695	0.85885	0.880738	0.912927
LASSO	RF	670	0.992221	0.912813	0.732955	0.912803	0.85745	0.879329	0.912133
LASSO	RF	680	0.991221	0.913472	0.729869	0.912447	0.856795	0.878187	0.9116
LASSO	RF	690	0.991719	0.910981	0.720412	0.90995	0.852685	0.874371	0.909052
LASSO	RF	700	0.990968	0.911738	0.725072	0.91102	0.854335	0.875926	0.9099
LASSO	RF	710	0.992217	0.912901	0.732378	0.912981	0.857616	0.879165	0.912081
LASSO	RF	720	0.990724	0.912845	0.733181	0.912447	0.856826	0.878917	0.911653
LASSO	RF	730	0.99123	0.912664	0.726431	0.911912	0.855768	0.876775	0.910659
LASSO	RF	740	0.991968	0.913004	0.73299	0.912981	0.857648	0.879321	0.912141
LASSO	RF	750	0.992719	0.915772	0.738479	0.915656	0.861942	0.882324	0.914629
LASSO	RF	760	0.991972	0.914964	0.734857	0.91423	0.859705	0.880598	0.91339
LASSO	RF	770	0.992466	0.914338	0.736782	0.91423	0.859768	0.881195	0.913573
LASSO	RF	780	0.990973	0.913553	0.738688	0.913516	0.8587	0.881071	0.912969
LASSO	RF	790	0.99247	0.911305	0.724855	0.911377	0.854885	0.87621	0.91019
LASSO	RF	800	0.991462	0.912774	0.730901	0.912268	0.856516	0.878379	0.911514
LASSO	RF	810	0.990218	0.912749	0.735528	0.912447	0.856891	0.879498	0.911804
LASSO	RF	820	0.990724	0.91032	0.723744	0.909772	0.852429	0.874929	0.908914
LASSO	RF	830	0.991221	0.911577	0.729358	0.911555	0.855279	0.877385	0.910601
LASSO	RF	840	0.991723	0.911172	0.723898	0.91102	0.854267	0.875598	0.909706
LASSO	RF	850	0.990223	0.914182	0.728431	0.912625	0.856922	0.877612	0.911356
LASSO	RF	860	0.991462	0.914847	0.731876	0.913695	0.858736	0.879395	0.912673
LASSO	RF	870	0.991723	0.910909	0.720648	0.910307	0.853127	0.874427	0.909056
LASSO	RF	880	0.990977	0.916576	0.738479	0.915478	0.86166	0.882011	0.914398
LASSO	RF	890	0.991466	0.914045	0.73356	0.91316	0.858067	0.87969	0.912558
LASSO	RF	900	0.992213	0.91048	0.723404	0.910485	0.853477	0.875366	0.909466
LASSO	RF	910	0.992723	0.913743	0.735645	0.913873	0.859192	0.880704	0.913194
LASSO	RF	920	0.990973	0.909686	0.715362	0.908702	0.850469	0.872007	0.907348
LASSO	RF	930	0.991474	0.911749	0.725926	0.91102	0.854496	0.876383	0.910222
LASSO	RF	940	0.990724	0.912917	0.725364	0.911912	0.855686	0.876335	0.91043
LASSO	RF	950	0.989732	0.910974	0.720186	0.909772	0.852198	0.873631	0.908305
LASSO	RF	960	0.990973	0.909984	0.721805	0.909772	0.852251	0.874254	0.908528
LASSO	RF	970	0.990973	0.910578	0.716107	0.909237	0.851353	0.872552	0.907899
LASSO	RF	980	0.991719	0.91547	0.736416	0.914943	0.860739	0.881202	0.913796
LASSO	RF	990	0.989489	0.907664	0.717241	0.907275	0.848258	0.871465	0.906145
LASSO	RF	1000	0.991221	0.912766	0.728423	0.91209	0.856112	0.87747	0.911026
LASSO	RF	1010	0.98997	0.915037	0.737322	0.913873	0.859166	0.880776	0.91311
LASSO	RF	1020	0.991719	0.910413	0.71875	0.909772	0.852239	0.873627	0.908509
LASSO	RF	1030	0.989727	0.912032	0.724318	0.910842	0.853975	0.875359	0.909479
LASSO	RF	1040	0.990724	0.909323	0.718213	0.908524	0.850333	0.872754	0.907543
LASSO	RF	1050	0.990973	0.911111	0.72267	0.910307	0.85319	0.874918	0.909212
LASSO	RF	1060	0.989231	0.91062	0.726027	0.909772	0.852442	0.875293	0.908895
LASSO	RF	1070	0.990968	0.908594	0.720368	0.908702	0.850555	0.87331	0.907624
LASSO	RF	1080	0.990228	0.911337	0.719349	0.90995	0.852499	0.873638	0.908522
LASSO	RF	1090	0.991474	0.914983	0.734294	0.91423	0.859603	0.88025	0.913132
LASSO	RF	1100	0.990973	0.909355	0.714953	0.908702	0.850395	0.87176	0.907122
LASSO	RF	1110	0.99072	0.912854	0.722836	0.911377	0.854836	0.87547	0.909991
LASSO	RF	1120	0.991221	0.912102	0.727797	0.911733	0.8555	0.87704	0.910604
LASSO	RF	1130	0.989479	0.907701	0.708261	0.906027	0.846129	0.86848	0.904714
LASSO	RF	1140	0.989985	0.913549	0.727273	0.912268	0.856284	0.876936	0.910779
LASSO	RF	1150	0.9885	0.908463	0.709942	0.90674	0.847178	0.868968	0.905005
LASSO	RF	1160	0.989975	0.911443	0.72267	0.910128	0.852903	0.874696	0.909018
LASSO	RF	1170	0.990223	0.911802	0.71875	0.90995	0.852538	0.873592	0.908649
LASSO	RF	1180	0.990213	0.908295	0.717068	0.907632	0.848862	0.871859	0.90668
LASSO	RF	1190	0.990218	0.908693	0.72101	0.908524	0.850296	0.873307	0.907508
LASSO	RF	1200	0.988742	0.907603	0.712377	0.906562	0.846947	0.869574	0.905067
LASSO	RF	1210	0.990968	0.910186	0.723744	0.909772	0.852421	0.874966	0.908936
LASSO	RF	1220	0.988247	0.912639	0.72895	0.911198	0.854651	0.876612	0.909991
LASSO	RF	1230	0.990228	0.911406	0.721065	0.910128	0.852835	0.874233	0.908832
LASSO	RF	1240	0.987006	0.910985	0.728629	0.909772	0.852394	0.87554	0.908699
LASSO	RF	1250	0.990481	0.911942	0.728005	0.911377	0.854961	0.876809	0.910297
LASSO	RF	1260	0.990213	0.909389	0.717003	0.908345	0.849946	0.872202	0.907198
LASSO	RF	1270	0.99072	0.910776	0.7219	0.910128	0.852815	0.874465	0.908836
LASSO	RF	1280	0.989479	0.911212	0.726855	0.910485	0.8535	0.875849	0.909403
LASSO	RF	1290	0.989474	0.907998	0.71848	0.907632	0.848802	0.871984	0.9065
LASSO	RF	1300	0.990471	0.909257	0.718391	0.908524	0.850282	0.872706	0.907449
LASSO	RF	1310	0.989479	0.909918	0.717178	0.908524	0.85021	0.872192	0.907221
LASSO	RF	1320	0.98998	0.90992	0.724138	0.909593	0.852046	0.874679	0.908519
LASSO	RF	1330	0.988983	0.915536	0.730065	0.913695	0.858541	0.878195	0.911833
LASSO	RF	1340	0.990973	0.908662	0.712377	0.90781	0.84898	0.87067	0.906372
LASSO	RF	1350	0.991964	0.912217	0.718549	0.91102	0.85419	0.874243	0.909436
LASSO	RF	1360	0.989242	0.90919	0.720418	0.908702	0.85048	0.87295	0.907305
LASSO	RF	1370	0.989231	0.911443	0.722767	0.90995	0.852595	0.87448	0.908769
LASSO	RF	1380	0.988994	0.910149	0.719767	0.909058	0.851042	0.87297	0.907576
LASSO	RF	1390	0.989231	0.909058	0.717681	0.908167	0.8496	0.87199	0.906797
LASSO	RF	1400	0.990228	0.91028	0.72135	0.909772	0.852194	0.873952	0.908333
LASSO	RF	1410	0.989226	0.909091	0.717742	0.907989	0.849381	0.87202	0.906821
LASSO	RF	1420	0.990729	0.908662	0.712456	0.90781	0.848966	0.870616	0.906299
LASSO	RF	1430	0.988241	0.907168	0.710829	0.90567	0.845598	0.868746	0.90443
LASSO	RF	1440	0.989474	0.908593	0.717479	0.907632	0.848867	0.871849	0.906627
LASSO	RF	1450	0.989237	0.910812	0.720324	0.909415	0.851666	0.873458	0.908072
LASSO	RF	1460	0.989479	0.906108	0.711903	0.90567	0.845608	0.869163	0.90453
LASSO	RF	1470	0.988725	0.909323	0.721293	0.908524	0.850236	0.873113	0.907326
LASSO	RF	1480	0.988494	0.911485	0.731429	0.910842	0.854193	0.877136	0.90992
LASSO	RF	1490	0.989231	0.911733	0.72219	0.910307	0.853065	0.874385	0.908816
LASSO	RF	1500	0.990968	0.911797	0.719767	0.910485	0.853365	0.874178	0.909075
LASSO	RF	1510	0.988488	0.910614	0.72264	0.909415	0.851669	0.873914	0.908083
LASSO	RF	1520	0.987994	0.909949	0.718129	0.908524	0.850105	0.872024	0.90686
LASSO	RF	1530	0.987487	0.910377	0.720141	0.90888	0.850678	0.872668	0.907211
LASSO	RF	1540	0.989737	0.906803	0.710012	0.905849	0.8459	0.868851	0.904654
LASSO	RF	1550	0.99072	0.911626	0.722906	0.91102	0.854183	0.875084	0.909409
LASSO	RF	1560	0.989727	0.91223	0.728223	0.911555	0.85514	0.876727	0.910203
LASSO	RF	1570	0.988488	0.915408	0.735926	0.913873	0.85896	0.879941	0.912538
LASSO	RF	1580	0.986767	0.912166	0.73014	0.91102	0.854233	0.876358	0.909427
LASSO	RF	1590	0.98998	0.910182	0.720418	0.909415	0.85164	0.873526	0.908047
LASSO	RF	1600	0.9865	0.910385	0.728843	0.909415	0.851753	0.875243	0.908263
LASSO	RF	1610	0.986753	0.909323	0.721997	0.908167	0.849606	0.872691	0.906738
LASSO	RF	1620	0.986993	0.911369	0.723131	0.909593	0.851874	0.873831	0.907995
LASSO	RF	1630	0.988229	0.90886	0.716035	0.907632	0.848659	0.871041	0.906081
LASSO	RF	1640	0.989231	0.907799	0.714697	0.906919	0.847624	0.870576	0.905709
LASSO	RF	1650	0.988736	0.912146	0.730813	0.911198	0.854732	0.877232	0.910226
LASSO	RF	1660	0.987741	0.909953	0.722447	0.908702	0.850544	0.87338	0.907466
LASSO	RF	1670	0.987247	0.909654	0.721482	0.908345	0.849921	0.872794	0.906991
LASSO	RF	1680	0.988736	0.910486	0.724671	0.909415	0.85182	0.874631	0.908436
LASSO	RF	1690	0.989484	0.912402	0.731369	0.911912	0.855787	0.877752	0.910706
LASSO	RF	1700	0.988229	0.909355	0.718277	0.908167	0.849556	0.871954	0.906681
LASSO	RF	1710	0.988983	0.910448	0.719907	0.909058	0.851085	0.873113	0.907739
LASSO	RF	1720	0.988978	0.911379	0.727586	0.910485	0.853507	0.875981	0.909422
LASSO	RF	1730	0.98998	0.91298	0.727166	0.91209	0.855951	0.876709	0.910486
LASSO	RF	1740	0.9885	0.912064	0.724299	0.910663	0.853636	0.874954	0.909055
LASSO	RF	1750	0.986993	0.911898	0.725044	0.910128	0.852759	0.874645	0.908559
LASSO	RF	1760	0.989237	0.913558	0.73117	0.912447	0.856635	0.877988	0.911144
LASSO	RF	1770	0.987506	0.908061	0.724039	0.90781	0.849182	0.873202	0.906724
LASSO	RF	1780	0.987253	0.911075	0.723776	0.909593	0.851903	0.874035	0.908049
LASSO	RF	1790	0.988983	0.910744	0.721673	0.909593	0.851918	0.8738	0.908166
LASSO	RF	1800	0.987994	0.907962	0.723307	0.90781	0.849158	0.873088	0.906732
LASSO	RF	1810	0.98873	0.911572	0.72264	0.90995	0.85254	0.874314	0.908632
LASSO	RF	1820	0.987735	0.906934	0.717978	0.906384	0.846803	0.870882	0.905286
LASSO	RF	1830	0.987247	0.911111	0.724957	0.909593	0.851969	0.874438	0.908254
LASSO	RF	1840	0.989226	0.907404	0.712963	0.906562	0.846982	0.869864	0.905237
LASSO	RF	1850	0.987494	0.910051	0.724218	0.909058	0.851081	0.873921	0.907711
LASSO	RF	1860	0.988241	0.910217	0.724537	0.909415	0.851678	0.874332	0.908108
LASSO	RF	1870	0.988241	0.909984	0.722093	0.909058	0.85104	0.873439	0.907602
LASSO	RF	1880	0.986021	0.910347	0.728229	0.909593	0.851886	0.874866	0.907975
LASSO	RF	1890	0.986507	0.908462	0.719023	0.907275	0.848118	0.871331	0.905756
LASSO	RF	1900	0.989727	0.911204	0.722934	0.910307	0.853067	0.874621	0.908856
LASSO	RF	1910	0.988983	0.908561	0.718245	0.90781	0.849066	0.87193	0.90656
LASSO	RF	1920	0.988983	0.909091	0.721254	0.908702	0.850461	0.87311	0.9073
LASSO	RF	1930	0.987006	0.9126	0.730546	0.911198	0.854577	0.876718	0.909788
LASSO	RF	1940	0.987247	0.909785	0.726003	0.909237	0.851331	0.874345	0.907782
LASSO	RF	1950	0.9875	0.908167	0.712778	0.90674	0.847156	0.869482	0.904962
LASSO	RF	1960	0.987741	0.911314	0.729155	0.910307	0.853221	0.87607	0.909203
LASSO	RF	1970	0.987994	0.908629	0.720374	0.908167	0.849536	0.872332	0.906583
LASSO	RF	1980	0.986747	0.909951	0.72093	0.908345	0.849873	0.872543	0.906868
LASSO	RF	1990	0.985761	0.909487	0.720047	0.90781	0.848949	0.871765	0.906151
LASSO	RF	2000	0.987006	0.910773	0.722353	0.909415	0.851529	0.873377	0.907586
LASSO	RF	2010	0.98873	0.908727	0.719675	0.908167	0.849587	0.872378	0.90678
LASSO	RF	2020	0.988235	0.909818	0.721673	0.90888	0.850749	0.873242	0.907453
LASSO	RF	2030	0.98652	0.909058	0.721997	0.907989	0.849328	0.872525	0.906527
LASSO	RF	2040	0.987982	0.908396	0.71866	0.907454	0.848474	0.871679	0.90619
LASSO	RF	2050	0.987253	0.907703	0.711864	0.906205	0.846307	0.86894	0.904504
LASSO	RF	2060	0.989732	0.908793	0.720231	0.908524	0.850219	0.872919	0.907258
LASSO	RF	2070	0.986747	0.91074	0.724927	0.909593	0.851841	0.874138	0.907892
LASSO	RF	2080	0.988	0.905152	0.71155	0.904957	0.844335	0.868234	0.903485
LASSO	RF	2090	0.987253	0.911006	0.719719	0.909058	0.850985	0.872659	0.907363
LASSO	RF	2100	0.987013	0.910383	0.730546	0.910128	0.852827	0.87598	0.908718
LASSO	RF	2110	0.987494	0.910909	0.725262	0.909772	0.852201	0.874555	0.908294
LASSO	RF	2120	0.988494	0.910018	0.724537	0.909415	0.85168	0.87435	0.908102
LASSO	RF	2130	0.986513	0.909355	0.715876	0.907454	0.848342	0.870581	0.905684
LASSO	RF	2140	0.987747	0.914037	0.730476	0.912447	0.856524	0.87742	0.910734
LASSO	RF	2150	0.988483	0.909781	0.713187	0.908167	0.84943	0.870484	0.906158
LASSO	RF	2160	0.9875	0.91177	0.729494	0.910842	0.853969	0.876255	0.909393
LASSO	RF	2170	0.988247	0.91124	0.72484	0.910128	0.852795	0.874776	0.908654
LASSO	RF	2180	0.987994	0.908096	0.719723	0.907454	0.848508	0.871938	0.906221
LASSO	RF	2190	0.988241	0.910815	0.730415	0.910485	0.85349	0.87649	0.909343
LASSO	RF	2200	0.984784	0.909058	0.7244	0.907989	0.849246	0.872747	0.906296
LASSO	RF	2210	0.987247	0.908826	0.718931	0.907632	0.848716	0.871668	0.906181
LASSO	RF	2220	0.987247	0.904641	0.700764	0.903174	0.841261	0.864217	0.901235
LASSO	RF	2230	0.987741	0.912759	0.729179	0.911377	0.854829	0.87656	0.909906
LASSO	RF	2240	0.987	0.910049	0.716871	0.907989	0.849247	0.871307	0.906353
LASSO	RF	2250	0.986753	0.907794	0.723842	0.907275	0.848357	0.872796	0.906296
LASSO	RF	2260	0.986014	0.906676	0.712536	0.905314	0.844875	0.868409	0.903674
LASSO	RF	2270	0.984539	0.909985	0.721769	0.90781	0.849013	0.872098	0.906234
LASSO	RF	2280	0.985276	0.908793	0.719114	0.907097	0.847819	0.871061	0.905493
LASSO	RF	2290	0.987253	0.907269	0.717265	0.906562	0.846993	0.870596	0.905162
LASSO	RF	2300	0.986753	0.910607	0.721176	0.909058	0.850941	0.872846	0.907227
LASSO	RF	2310	0.986767	0.910016	0.727485	0.909593	0.851878	0.874756	0.907961
LASSO	RF	2320	0.986507	0.911305	0.73014	0.910485	0.853347	0.875984	0.908919
LASSO	RF	2330	0.986267	0.909852	0.723256	0.908524	0.850182	0.873125	0.907024
LASSO	RF	2340	0.985522	0.905152	0.705882	0.903352	0.841674	0.865519	0.901692
LASSO	RF	2350	0.987753	0.911962	0.724502	0.910485	0.853315	0.874739	0.908773
LASSO	RF	2360	0.986014	0.907636	0.720794	0.907097	0.847786	0.871482	0.905467
LASSO	RF	2370	0.985268	0.908161	0.71511	0.905849	0.845901	0.869513	0.904541
LASSO	RF	2380	0.987494	0.90929	0.726855	0.90888	0.850886	0.874546	0.907767
LASSO	RF	2390	0.9865	0.910084	0.7259	0.909058	0.85106	0.874161	0.907644
LASSO	RF	2400	0.986513	0.911861	0.720848	0.909593	0.851817	0.873074	0.907695
LASSO	RF	2410	0.985536	0.909654	0.724942	0.908524	0.850171	0.873377	0.906939
LASSO	RF	2420	0.987994	0.909157	0.722287	0.908702	0.85042	0.873146	0.907146
LASSO	RF	2430	0.987747	0.908564	0.716647	0.90781	0.848858	0.870986	0.905865
LASSO	RF	2440	0.986747	0.906244	0.712297	0.905136	0.844632	0.868429	0.903688
LASSO	RF	2450	0.986014	0.907468	0.716609	0.906205	0.846388	0.87003	0.904712
LASSO	RF	2460	0.988006	0.908065	0.717025	0.907275	0.848131	0.871032	0.905776
LASSO	RF	2470	0.984539	0.910082	0.730159	0.909415	0.85155	0.874926	0.90763
LASSO	RF	2480	0.986021	0.910808	0.724927	0.909415	0.851561	0.873919	0.907667
LASSO	RF	2490	0.986007	0.908063	0.724018	0.907454	0.848505	0.872696	0.906189
LASSO	RF	2500	0.987741	0.907434	0.71866	0.906919	0.847604	0.871278	0.90564
LASSO	RF	2510	0.986014	0.908493	0.729994	0.908524	0.850306	0.874834	0.90736
LASSO	RF	2520	0.988241	0.906807	0.710725	0.90567	0.845512	0.868591	0.904239
LASSO	RF	2530	0.985268	0.909191	0.72382	0.907632	0.848857	0.87276	0.906439
LASSO	RF	2540	0.985283	0.907993	0.721839	0.90674	0.847431	0.871705	0.905547
LASSO	RF	2550	0.986513	0.907529	0.724138	0.907275	0.848286	0.872727	0.90613
LASSO	RF	2560	0.987741	0.90813	0.718984	0.907275	0.848205	0.871618	0.906028
LASSO	RF	2570	0.986028	0.910548	0.727167	0.909415	0.851648	0.874581	0.907904
LASSO	RF	2580	0.983795	0.909456	0.723798	0.907454	0.848498	0.87235	0.90604
LASSO	RF	2590	0.986014	0.908958	0.723281	0.90781	0.849089	0.872751	0.906506
LASSO	RF	2600	0.986513	0.909887	0.727168	0.909058	0.851128	0.874523	0.907757
LASSO	RF	2610	0.986267	0.910974	0.724077	0.909415	0.851569	0.873773	0.907698
LASSO	RF	2620	0.984293	0.909555	0.726322	0.908167	0.849623	0.87339	0.906671
LASSO	RF	2630	0.987753	0.908595	0.719626	0.907989	0.849243	0.871992	0.906361
LASSO	RF	2640	0.9865	0.907967	0.719441	0.907097	0.847813	0.871303	0.905581
LASSO	RF	2650	0.986753	0.910548	0.726535	0.909415	0.851675	0.874612	0.908061
LASSO	RF	2660	0.986253	0.908494	0.717178	0.90674	0.847309	0.870642	0.905385
LASSO	RF	2670	0.985522	0.908727	0.717025	0.90674	0.847265	0.870424	0.905212
LASSO	RF	2680	0.98724	0.909157	0.725377	0.908702	0.850494	0.873925	0.907375
LASSO	RF	2690	0.986014	0.90734	0.721311	0.907097	0.847762	0.871555	0.905407
LASSO	RF	2700	0.986507	0.909488	0.7278	0.909058	0.851072	0.874598	0.907664
LASSO	RF	2710	0.985529	0.908167	0.718492	0.907097	0.847718	0.870729	0.90518
LASSO	RF	2720	0.986253	0.906313	0.71362	0.905314	0.844888	0.868729	0.903758
LASSO	RF	2730	0.987253	0.910053	0.724337	0.90888	0.850856	0.873881	0.907645
LASSO	RF	2740	0.987	0.908992	0.720047	0.907989	0.849235	0.872013	0.906352
LASSO	RF	2750	0.986507	0.909718	0.7244	0.90888	0.850694	0.873542	0.907228
LASSO	RF	2760	0.985529	0.90707	0.72093	0.906562	0.846972	0.871176	0.905042
LASSO	RF	2770	0.98626	0.91031	0.717828	0.908345	0.849745	0.871466	0.906369
LASSO	RF	2780	0.986993	0.910312	0.719298	0.908524	0.850105	0.872201	0.906868
LASSO	RF	2790	0.987006	0.90813	0.721065	0.907454	0.848474	0.872067	0.906102
LASSO	RF	2800	0.985268	0.908297	0.7207	0.907097	0.847807	0.871422	0.905505
LASSO	RF	2810	0.985022	0.905702	0.716916	0.904779	0.844187	0.869213	0.903555
LASSO	RF	2820	0.986507	0.907243	0.712023	0.905849	0.845688	0.868591	0.904041
LASSO	RF	2830	0.988494	0.908629	0.716804	0.907989	0.849185	0.871309	0.906187
LASSO	RF	2840	0.985775	0.909224	0.723183	0.90781	0.849124	0.872727	0.906533
LASSO	RF	2850	0.987747	0.906652	0.709412	0.90567	0.845363	0.867937	0.903776
LASSO	RF	2860	0.986513	0.907142	0.716208	0.906384	0.846595	0.869954	0.904667
LASSO	RF	2870	0.985254	0.907771	0.721734	0.907097	0.84775	0.871586	0.905412
LASSO	RF	2880	0.987747	0.908163	0.720648	0.907632	0.848765	0.872186	0.906314
LASSO	RF	2890	0.985536	0.902408	0.691622	0.900499	0.836788	0.859855	0.898077
LASSO	RF	2900	0.986	0.906114	0.715116	0.905314	0.844899	0.869077	0.903812
LASSO	RF	2910	0.986507	0.903731	0.707388	0.903174	0.841384	0.865875	0.901598
LASSO	RF	2920	0.987253	0.905743	0.714451	0.905314	0.844977	0.869149	0.903972
LASSO	RF	2930	0.98676	0.909586	0.717889	0.907989	0.849209	0.871412	0.906207
LASSO	RF	2940	0.985276	0.906846	0.716804	0.906027	0.845977	0.869642	0.90418
LASSO	RF	2950	0.986267	0.91008	0.716224	0.907989	0.849165	0.870857	0.906003
LASSO	RF	2960	0.986767	0.906244	0.71362	0.905492	0.845192	0.868877	0.903907
LASSO	RF	2970	0.987247	0.906812	0.71729	0.906562	0.846895	0.87045	0.904943
LASSO	RF	2980	0.986014	0.909323	0.723256	0.908167	0.849594	0.872864	0.906678
LASSO	RF	2990	0.98503	0.906706	0.72093	0.906205	0.846387	0.870889	0.904688
LASSO	RF	3000	0.986767	0.908299	0.715962	0.907097	0.847742	0.870343	0.905277
LASSO	RF	3010	0.984531	0.912236	0.731935	0.910485	0.853386	0.876234	0.908954
LASSO	RF	3020	0.985761	0.90767	0.718878	0.90674	0.847191	0.870769	0.905084
LASSO	RF	3030	0.987994	0.911599	0.727911	0.910842	0.853911	0.875835	0.909231
LASSO	RF	3040	0.985268	0.910675	0.724604	0.909058	0.850962	0.873516	0.907283
LASSO	RF	3050	0.986767	0.909949	0.725778	0.909415	0.851549	0.874165	0.907654
LASSO	RF	3060	0.985775	0.908496	0.726636	0.908345	0.849844	0.873635	0.906736
LASSO	RF	3070	0.986513	0.908925	0.723577	0.908167	0.849607	0.873005	0.906715
LASSO	RF	3080	0.988	0.904953	0.712297	0.904957	0.844342	0.868417	0.903509
LASSO	RF	3090	0.986507	0.912893	0.733528	0.911733	0.855414	0.877643	0.910231
LASSO	RF	3100	0.985522	0.90982	0.729808	0.909237	0.851363	0.87505	0.907797
LASSO	RF	3110	0.983786	0.904554	0.718695	0.904422	0.843441	0.869012	0.902846
LASSO	RF	3120	0.983313	0.909619	0.720284	0.907454	0.848288	0.871072	0.905382
LASSO	RF	3130	0.98503	0.909951	0.725891	0.908702	0.850427	0.873624	0.907055
LASSO	RF	3140	0.987506	0.910974	0.728655	0.910485	0.853337	0.875712	0.908875
LASSO	RF	3150	0.987506	0.911038	0.726846	0.910307	0.853023	0.87513	0.908616
LASSO	RF	3160	0.986014	0.913755	0.736597	0.912447	0.856596	0.878789	0.910966
LASSO	RF	3170	0.987494	0.906909	0.71362	0.906027	0.846051	0.869341	0.904488
LASSO	RF	3180	0.986021	0.906681	0.713278	0.90567	0.845388	0.86866	0.903798
LASSO	RF	3190	0.982823	0.906425	0.709677	0.904422	0.843232	0.866309	0.901958
LASSO	RF	3200	0.983803	0.908297	0.719391	0.906562	0.846902	0.870497	0.904773
LASSO	RF	3210	0.985775	0.905983	0.712281	0.904957	0.844265	0.868013	0.903213
LASSO	RF	3220	0.983558	0.909621	0.728121	0.908345	0.849879	0.873767	0.906731
LASSO	RF	3230	0.985283	0.908297	0.720047	0.907097	0.847793	0.871209	0.905406
LASSO	RF	3240	0.982832	0.903143	0.72	0.903531	0.842083	0.868658	0.902035
LASSO	RF	3250	0.985015	0.908299	0.721408	0.907275	0.848038	0.871574	0.90553
LASSO	RF	3260	0.985543	0.907801	0.713196	0.906027	0.846007	0.868847	0.904157
LASSO	RF	3270	0.985775	0.906284	0.710511	0.904957	0.844223	0.867523	0.903074
LASSO	RF	3280	0.984531	0.902089	0.697592	0.900499	0.836896	0.861404	0.898525
LASSO	RF	3290	0.986253	0.910841	0.723653	0.909237	0.851273	0.873583	0.907561
LASSO	RF	3300	0.986028	0.908794	0.715889	0.907275	0.847988	0.870237	0.905242
LASSO	RF	3310	0.986267	0.907273	0.717709	0.906562	0.846903	0.870416	0.904885
LASSO	RF	3320	0.984531	0.905152	0.712536	0.904066	0.842838	0.867406	0.90241
LASSO	RF	3330	0.985775	0.908065	0.721445	0.907275	0.848112	0.871762	0.905693
LASSO	RF	3340	0.983582	0.908031	0.723754	0.907097	0.847792	0.871789	0.905268
LASSO	RF	3350	0.985522	0.909885	0.723355	0.908345	0.849873	0.872921	0.90679
LASSO	RF	3360	0.984531	0.903343	0.705399	0.902282	0.839834	0.864424	0.900387
LASSO	RF	3370	0.988488	0.9082	0.717799	0.90781	0.848919	0.871496	0.906138
LASSO	RF	3380	0.986021	0.909717	0.72137	0.908524	0.850043	0.872369	0.906567
LASSO	RF	3390	0.983558	0.907168	0.720186	0.905849	0.845816	0.870304	0.904268
LASSO	RF	3400	0.984048	0.908926	0.71981	0.907454	0.848243	0.870928	0.905232
LASSO	RF	3410	0.984792	0.904025	0.704784	0.902461	0.840205	0.864534	0.900711
LASSO	RF	3420	0.98626	0.909982	0.724604	0.909058	0.850958	0.873615	0.907301
LASSO	RF	3430	0.985522	0.907703	0.717468	0.906562	0.846876	0.870231	0.904789
LASSO	RF	3440	0.985276	0.911508	0.730344	0.910128	0.852803	0.875709	0.908611
LASSO	RF	3450	0.985768	0.909256	0.721928	0.908167	0.849486	0.872317	0.906344
LASSO	RF	3460	0.986007	0.906642	0.717859	0.906027	0.846068	0.87017	0.904512
LASSO	RF	3470	0.984301	0.912293	0.733491	0.91102	0.854174	0.876695	0.909151
LASSO	RF	3480	0.984539	0.911797	0.733491	0.910842	0.853874	0.876609	0.908995
LASSO	RF	3490	0.984301	0.909124	0.723077	0.907989	0.84916	0.872167	0.905943
LASSO	RF	3500	0.983803	0.909785	0.728446	0.908702	0.850407	0.874011	0.906949
LASSO	RF	3510	0.984539	0.905647	0.710956	0.904066	0.842852	0.867047	0.902397
LASSO	RF	3520	0.985775	0.912102	0.729288	0.910485	0.853371	0.875722	0.908906
LASSO	RF	3530	0.983786	0.910015	0.720944	0.90781	0.848879	0.871582	0.905848
LASSO	RF	3540	0.983313	0.909521	0.73185	0.90888	0.850723	0.874895	0.907195
LASSO	RF	3550	0.987026	0.906415	0.713196	0.905849	0.845703	0.868879	0.904014
LASSO	RF	3560	0.986014	0.909654	0.729384	0.909237	0.851363	0.875017	0.907824
LASSO	RF	3570	0.985775	0.907962	0.722447	0.907097	0.847946	0.872061	0.905805
LASSO	RF	3580	0.984285	0.906341	0.720186	0.90567	0.845505	0.870271	0.904128
LASSO	RF	3590	0.988241	0.909288	0.71934	0.908702	0.850332	0.87229	0.906824
LASSO	RF	3600	0.983819	0.910773	0.72997	0.909772	0.852085	0.874854	0.907678
LASSO	RF	3610	0.985761	0.910643	0.724077	0.909058	0.850978	0.873494	0.907358
LASSO	RF	3620	0.983313	0.906136	0.722319	0.905492	0.845281	0.870589	0.904025
LASSO	RF	3630	0.986007	0.914971	0.738012	0.913338	0.858026	0.879663	0.911779
LASSO	RF	3640	0.984799	0.908926	0.723854	0.907989	0.849218	0.872526	0.90615
LASSO	RF	3650	0.987741	0.909953	0.731679	0.910128	0.852883	0.876458	0.908951
LASSO	RF	3660	0.985283	0.906039	0.7219	0.906027	0.846143	0.871074	0.904612
LASSO	RF	3670	0.985761	0.909553	0.729936	0.909415	0.851565	0.875083	0.907773
LASSO	RF	3680	0.985768	0.905359	0.711606	0.904601	0.843649	0.867578	0.9028
LASSO	RF	3690	0.982343	0.907664	0.724198	0.906384	0.846693	0.871402	0.904722
LASSO	RF	3700	0.984309	0.910675	0.727702	0.909415	0.851525	0.874229	0.90744
LASSO	RF	3710	0.984784	0.910415	0.730029	0.909415	0.851626	0.875076	0.907858
LASSO	RF	3720	0.984784	0.908561	0.730344	0.908524	0.850174	0.874563	0.907012
LASSO	RF	3730	0.984792	0.90929	0.724198	0.907989	0.849289	0.87276	0.906379
LASSO	RF	3740	0.98503	0.911962	0.729841	0.910485	0.853296	0.875611	0.908663
LASSO	RF	3750	0.985775	0.905647	0.717859	0.905492	0.845205	0.86976	0.903948
LASSO	RF	3760	0.984048	0.904579	0.71271	0.903531	0.842035	0.867113	0.901989
LASSO	RF	3770	0.985514	0.913131	0.740267	0.912447	0.856625	0.879637	0.911077
LASSO	RF	3780	0.985045	0.91088	0.730344	0.909772	0.852233	0.875423	0.908226
LASSO	RF	3790	0.986493	0.907044	0.715789	0.906205	0.846295	0.869776	0.904546
LASSO	RF	3800	0.985037	0.905709	0.715032	0.904779	0.844075	0.868593	0.90326
LASSO	RF	3810	0.986753	0.91048	0.731821	0.910307	0.853093	0.876351	0.908878
LASSO	RF	3820	0.984048	0.913683	0.737213	0.91209	0.855953	0.878315	0.910331
LASSO	RF	3830	0.986274	0.909918	0.730455	0.909772	0.852199	0.875549	0.908216
LASSO	RF	3840	0.982832	0.908926	0.722877	0.907275	0.848031	0.871545	0.905293
LASSO	RF	3850	0.985276	0.911277	0.732558	0.910307	0.853115	0.87637	0.908856
LASSO	RF	3860	0.984048	0.908629	0.721601	0.907275	0.848026	0.871426	0.905377
LASSO	RF	3870	0.986267	0.909784	0.725029	0.909058	0.850957	0.873694	0.907276
LASSO	RF	3880	0.985514	0.909421	0.725778	0.908702	0.850374	0.873571	0.906953
LASSO	RF	3890	0.98404	0.907642	0.71734	0.906384	0.846487	0.869674	0.904211
LASSO	RF	3900	0.984546	0.909421	0.724484	0.908345	0.849767	0.872817	0.906401
LASSO	RF	3910	0.984523	0.906871	0.723157	0.906384	0.846694	0.871517	0.904946
LASSO	RF	3920	0.987006	0.909849	0.726631	0.909593	0.851827	0.874496	0.907828
LASSO	RF	3930	0.983811	0.908992	0.724057	0.90781	0.848899	0.872286	0.905863
LASSO	RF	3940	0.983304	0.907732	0.726003	0.906919	0.847568	0.872346	0.905386
LASSO	RF	3950	0.981836	0.905317	0.709677	0.902996	0.84105	0.86561	0.901071
LASSO	RF	3960	0.985514	0.908429	0.726003	0.907989	0.849294	0.873316	0.90651
LASSO	RF	3970	0.984784	0.908132	0.723977	0.907454	0.848373	0.872298	0.90578
LASSO	RF	3980	0.984301	0.907732	0.72833	0.907632	0.848738	0.873454	0.906115
LASSO	RF	3990	0.985768	0.908132	0.724621	0.90781	0.848972	0.87284	0.906234
LASSO	RF	4000	0.983313	0.909223	0.730047	0.908524	0.850114	0.874194	0.906761
LASSO	RF	4010	0.984546	0.906574	0.718039	0.90567	0.845473	0.86972	0.903988
LASSO	RF	4020	0.984293	0.907603	0.722906	0.906919	0.847482	0.871601	0.905178
LASSO	RF	4030	0.984777	0.906472	0.720418	0.905849	0.845828	0.870555	0.904403
LASSO	RF	4040	0.985761	0.905983	0.716453	0.905492	0.845159	0.869399	0.903879
LASSO	RF	4050	0.985283	0.908693	0.724419	0.90781	0.849024	0.872798	0.9063
LASSO	RF	4060	0.983304	0.91154	0.738444	0.910842	0.853945	0.877763	0.909228
LASSO	RF	4070	0.985782	0.911042	0.730994	0.910307	0.85306	0.87594	0.908671
LASSO	RF	4080	0.985283	0.908563	0.722124	0.90781	0.848879	0.87199	0.905868
LASSO	RF	4090	0.983313	0.907938	0.717766	0.906384	0.846493	0.869672	0.904164
LASSO	RF	4100	0.98529	0.906832	0.724437	0.90674	0.847361	0.872186	0.905406
LASSO	RF	4110	0.983803	0.90688	0.715466	0.905492	0.84507	0.868716	0.903457
LASSO	RF	4120	0.985045	0.910682	0.72759	0.909237	0.851362	0.874439	0.907687
LASSO	RF	4130	0.985522	0.906017	0.713868	0.905136	0.844549	0.868469	0.903395
LASSO	RF	4140	0.983313	0.908761	0.722749	0.907454	0.848275	0.871608	0.905364
LASSO	RF	4150	0.983811	0.908362	0.727804	0.90781	0.848991	0.873326	0.906161
LASSO	RF	4160	0.983795	0.907796	0.728009	0.907275	0.848213	0.8732	0.905915
LASSO	RF	4170	0.983304	0.9071	0.725058	0.906384	0.846728	0.871821	0.904929
LASSO	RF	4180	0.984293	0.907431	0.722222	0.906384	0.846751	0.871315	0.904985
LASSO	RF	4190	0.982325	0.909854	0.736475	0.909237	0.851387	0.876218	0.907748
LASSO	RF	4200	0.984546	0.905812	0.719534	0.905492	0.845194	0.869964	0.90386
LASSO	RF	4210	0.982081	0.906176	0.717379	0.904601	0.84371	0.868545	0.902812
LASSO	RF	4220	0.984048	0.910844	0.73185	0.909772	0.852179	0.875581	0.908096
LASSO	RF	4230	0.981095	0.90767	0.723731	0.906205	0.846264	0.870832	0.904205
LASSO	RF	4240	0.983803	0.911411	0.736168	0.910485	0.853408	0.877127	0.908977
LASSO	RF	4250	0.983558	0.906769	0.726322	0.906562	0.847001	0.872216	0.905062
LASSO	RF	4260	0.985761	0.909257	0.730435	0.909058	0.851088	0.875151	0.90771
LASSO	RF	4270	0.986507	0.908958	0.727062	0.908702	0.85048	0.874176	0.907289
LASSO	RF	4280	0.985522	0.911802	0.736411	0.911377	0.854816	0.877912	0.909817
LASSO	RF	4290	0.982823	0.90575	0.716383	0.904601	0.843667	0.868318	0.90271
LASSO	RF	4300	0.985283	0.907465	0.722222	0.90674	0.847328	0.871657	0.905353
LASSO	RF	4310	0.98503	0.909718	0.724604	0.908524	0.850089	0.873117	0.906736
LASSO	RF	4320	0.982832	0.908859	0.727059	0.90781	0.848932	0.872917	0.905933
LASSO	RF	4330	0.984784	0.910902	0.726409	0.909593	0.851776	0.874032	0.907511
LASSO	RF	4340	0.983558	0.906871	0.723032	0.906205	0.846372	0.871153	0.904583
LASSO	RF	4350	0.984539	0.909223	0.727907	0.908345	0.849905	0.87389	0.906853
LASSO	RF	4360	0.982072	0.908393	0.731369	0.907454	0.848552	0.873945	0.906131
LASSO	RF	4370	0.983059	0.909091	0.730858	0.908167	0.849657	0.874336	0.906737
LASSO	RF	4380	0.983068	0.908094	0.729589	0.907454	0.848519	0.873584	0.906054
LASSO	RF	4390	0.98404	0.906409	0.722287	0.906027	0.846058	0.870912	0.904411
LASSO	RF	4400	0.985522	0.912727	0.738012	0.91209	0.855983	0.878754	0.910522
LASSO	RF	4410	0.982814	0.904684	0.716453	0.903887	0.842563	0.867984	0.902203
LASSO	RF	4420	0.986028	0.904449	0.709977	0.903709	0.84232	0.866818	0.902191
LASSO	RF	4430	0.985529	0.908958	0.727273	0.908524	0.850165	0.87392	0.906975
LASSO	RF	4440	0.983795	0.908069	0.723077	0.907275	0.847981	0.871647	0.905253
LASSO	RF	4450	0.986253	0.908364	0.718367	0.907097	0.847797	0.870995	0.905513
LASSO	RF	4460	0.98257	0.906744	0.720424	0.90567	0.845398	0.869913	0.90375
LASSO	RF	4470	0.984531	0.912925	0.74048	0.912268	0.856265	0.879312	0.910662
LASSO	RF	4480	0.983795	0.910617	0.733604	0.909593	0.851978	0.876005	0.908178
LASSO	RF	4490	0.984777	0.907773	0.721893	0.907275	0.847973	0.871481	0.905269
LASSO	RF	4500	0.98626	0.908232	0.722807	0.90781	0.848943	0.872433	0.906166
LASSO	RF	4510	0.983795	0.90783	0.725377	0.906919	0.847613	0.872334	0.905508
LASSO	RF	4520	0.984293	0.912427	0.737213	0.911555	0.855071	0.877978	0.909811
LASSO	RF	4530	0.98503	0.908827	0.728555	0.908702	0.850377	0.874137	0.90694
LASSO	RF	4540	0.984301	0.911503	0.734118	0.910663	0.853605	0.87664	0.908869
LASSO	RF	4550	0.98257	0.908364	0.725882	0.907275	0.848043	0.872272	0.905411
LASSO	RF	4560	0.984301	0.905455	0.708162	0.903709	0.842188	0.865973	0.901771
LASSO	RF	4570	0.983068	0.90625	0.716981	0.905136	0.844502	0.868766	0.903135
LASSO	RF	4580	0.983085	0.906114	0.718824	0.905314	0.844831	0.869341	0.903371
LASSO	RF	4590	0.981357	0.909554	0.726737	0.907632	0.848641	0.87255	0.905693
LASSO	RF	4600	0.983558	0.906244	0.717379	0.905136	0.844574	0.86906	0.90337
LASSO	RF	4610	0.984554	0.906647	0.714623	0.905492	0.845083	0.868608	0.903476
LASSO	RF	4620	0.984293	0.909621	0.732673	0.909237	0.851352	0.875529	0.907724
LASSO	RF	4630	0.988235	0.908695	0.720794	0.908345	0.849818	0.872575	0.906768
LASSO	RF	4640	0.983051	0.907931	0.726003	0.906919	0.847564	0.872328	0.905393
LASSO	RF	4650	0.983558	0.910679	0.731965	0.909593	0.851875	0.8754	0.90786
LASSO	RF	4660	0.986513	0.909223	0.723032	0.908345	0.849854	0.872923	0.906771
LASSO	RF	4670	0.984048	0.904953	0.71729	0.904601	0.843709	0.868763	0.902906
LASSO	RF	4680	0.98257	0.905874	0.726426	0.905849	0.845816	0.871623	0.904295
LASSO	RF	4690	0.984293	0.909951	0.729508	0.909058	0.851004	0.874584	0.907375
LASSO	RF	4700	0.984048	0.907776	0.714456	0.906205	0.846163	0.86876	0.903815
LASSO	RF	4710	0.983558	0.90876	0.723529	0.907454	0.84833	0.871949	0.905576
LASSO	RF	4720	0.982316	0.905282	0.71654	0.904066	0.842834	0.868046	0.902329
LASSO	RF	4730	0.98209	0.91064	0.729005	0.909058	0.850896	0.873912	0.906843
LASSO	RF	4740	0.983321	0.906951	0.717612	0.906027	0.845881	0.869295	0.903666
LASSO	RF	4750	0.983313	0.906545	0.720752	0.905849	0.8457	0.870204	0.903971
LASSO	RF	4760	0.982578	0.910377	0.729537	0.909058	0.850917	0.874164	0.906976
LASSO	RF	4770	0.98503	0.908991	0.733913	0.909237	0.851397	0.875978	0.907882
LASSO	RF	4780	0.982823	0.905887	0.715044	0.904601	0.84362	0.867918	0.902561
LASSO	RF	4790	0.983803	0.910116	0.728764	0.90888	0.850711	0.874228	0.907161
LASSO	RF	4800	0.982081	0.907807	0.721527	0.906562	0.846771	0.870471	0.904267
LASSO	RF	4810	0.98503	0.909552	0.716736	0.907454	0.848273	0.870439	0.90539
LASSO	RF	4820	0.981339	0.902275	0.706228	0.900856	0.837512	0.86328	0.898869
LASSO	RF	4830	0.984056	0.907542	0.717675	0.906384	0.846503	0.869757	0.904222
LASSO	RF	4840	0.981339	0.904244	0.708259	0.902461	0.840042	0.864614	0.900147
LASSO	RF	4850	0.982316	0.904528	0.712103	0.903174	0.841309	0.866316	0.901251
LASSO	RF	4860	0.981854	0.907239	0.723304	0.906205	0.846279	0.870799	0.904198
LASSO	RF	4870	0.984777	0.907642	0.71725	0.906562	0.846787	0.869889	0.904459
LASSO	RF	4880	0.982325	0.907636	0.729841	0.907454	0.848334	0.873268	0.905609
LASSO	RF	4890	0.983051	0.905022	0.722482	0.905136	0.844561	0.870185	0.90342
LASSO	RF	4900	0.982343	0.906918	0.714883	0.905314	0.844707	0.868048	0.902862
LASSO	RF	4910	0.982823	0.907935	0.72104	0.906562	0.846831	0.8706	0.904515
LASSO	RF	4920	0.983558	0.906023	0.713609	0.904779	0.843879	0.86773	0.902657
LASSO	RF	4930	0.981818	0.907145	0.718435	0.905492	0.845041	0.869133	0.903357
LASSO	RF	4940	0.982823	0.903566	0.711685	0.902817	0.840736	0.866025	0.900899
LASSO	RF	4950	0.985514	0.911107	0.72706	0.909593	0.851881	0.874561	0.907974
LASSO	RF	4960	0.983068	0.908497	0.724586	0.907454	0.848296	0.87205	0.905444
LASSO	RF	4970	0.985522	0.906488	0.712766	0.905492	0.845044	0.868259	0.903445
LASSO	RF	4980	0.983321	0.904823	0.719484	0.904779	0.843966	0.869209	0.902937
LASSO	RF	4990	0.982832	0.906545	0.716559	0.905136	0.844517	0.868645	0.903126
LASSO	RF	5000	0.982797	0.9083	0.723177	0.907097	0.847675	0.871425	0.905026
LightGBM	DT	10	0.990968	0.923837	0.798982	0.92582	0.88216	0.904596	0.927636
LightGBM	DT	20	0.989955	0.926811	0.803544	0.928138	0.884757	0.90677	0.929447
LightGBM	DT	30	0.990213	0.932235	0.813129	0.932775	0.891674	0.911859	0.933703
LightGBM	DT	40	0.989711	0.931171	0.81639	0.93224	0.891593	0.912424	0.933535
LightGBM	DT	50	0.98846	0.929805	0.807571	0.929922	0.887319	0.908612	0.93101
LightGBM	DT	60	0.988477	0.928289	0.810047	0.929565	0.886981	0.908938	0.930682
LightGBM	DT	70	0.990462	0.926774	0.80063	0.92796	0.884214	0.905955	0.929141
LightGBM	DT	80	0.989474	0.929255	0.807591	0.9301	0.887543	0.908773	0.931109
LightGBM	DT	90	0.989484	0.928451	0.808645	0.929922	0.88729	0.90886	0.930893
LightGBM	DT	100	0.98797	0.922321	0.794832	0.92368	0.878012	0.901708	0.925169
LightGBM	DT	110	0.987976	0.929752	0.809474	0.9301	0.887619	0.909067	0.931119
LightGBM	DT	120	0.988224	0.923366	0.791163	0.924037	0.877839	0.900917	0.925175
LightGBM	DT	130	0.98443	0.918909	0.786868	0.919579	0.870949	0.896736	0.92098
LightGBM	DT	140	0.986205	0.924727	0.797911	0.924929	0.879538	0.902948	0.9262
LightGBM	DT	150	0.987958	0.916823	0.779749	0.918688	0.869481	0.894844	0.920082
LightGBM	DT	160	0.987698	0.922613	0.796046	0.924037	0.878216	0.902119	0.925409
LightGBM	DT	170	0.990486	0.923048	0.792868	0.924929	0.879433	0.902134	0.9261
LightGBM	DT	180	0.989717	0.92126	0.784169	0.922432	0.875087	0.898382	0.923563
LightGBM	DT	190	0.988488	0.925564	0.806316	0.927782	0.883912	0.906789	0.928769
LightGBM	DT	200	0.989722	0.923164	0.794118	0.924929	0.879322	0.902334	0.926085
LightGBM	DT	210	0.98873	0.916418	0.771873	0.918153	0.867598	0.892341	0.918894
LightGBM	DT	220	0.988224	0.92082	0.787212	0.922076	0.87482	0.898752	0.923308
LightGBM	DT	230	0.987958	0.921053	0.789529	0.922432	0.875392	0.899513	0.923699
LightGBM	DT	240	0.990991	0.926086	0.801892	0.928138	0.88455	0.906323	0.9292
LightGBM	DT	250	0.986687	0.916573	0.780972	0.918331	0.868792	0.894744	0.919705
LightGBM	DT	260	0.987475	0.919909	0.793782	0.922254	0.875616	0.900389	0.923659
LightGBM	DT	270	0.987685	0.92045	0.780283	0.920471	0.872098	0.89614	0.921824
LightGBM	DT	280	0.989975	0.923424	0.795395	0.925285	0.880055	0.902931	0.926507
LightGBM	DT	290	0.98922	0.919768	0.77766	0.920649	0.871925	0.895549	0.921618
LightGBM	DT	300	0.988212	0.917798	0.782338	0.919579	0.871136	0.896116	0.921059
LightGBM	DT	310	0.989717	0.912651	0.766823	0.915121	0.863761	0.88973	0.916611
LightGBM	DT	320	0.989215	0.914854	0.765419	0.916013	0.864755	0.889829	0.917272
LightGBM	DT	330	0.987698	0.923624	0.790058	0.923859	0.87728	0.90046	0.924935
LightGBM	DT	340	0.985972	0.916745	0.77945	0.917796	0.868361	0.894056	0.919289
LightGBM	DT	350	0.990724	0.920831	0.783439	0.922611	0.875175	0.898332	0.923597
LightGBM	DT	360	0.988742	0.917514	0.784704	0.920292	0.872024	0.896987	0.921491
LightGBM	DT	370	0.987716	0.91994	0.777246	0.920114	0.871078	0.894968	0.9211
LightGBM	DT	380	0.987437	0.918014	0.778936	0.918866	0.869757	0.894796	0.920341
LightGBM	DT	390	0.988229	0.916384	0.777836	0.918331	0.868908	0.89415	0.919658
LightGBM	DT	400	0.988229	0.921162	0.790213	0.922611	0.875992	0.899868	0.923959
LightGBM	DT	410	0.9882	0.912009	0.768198	0.91423	0.862763	0.889469	0.915983
LightGBM	DT	420	0.988224	0.918057	0.780127	0.919757	0.870738	0.895469	0.920833
LightGBM	DT	430	0.988465	0.919031	0.774803	0.919223	0.87012	0.8941	0.920534
LightGBM	DT	440	0.990208	0.922643	0.794792	0.92475	0.879322	0.902548	0.926115
LightGBM	DT	450	0.987437	0.914125	0.76679	0.9153	0.863416	0.889451	0.916508
LightGBM	DT	460	0.988206	0.914522	0.772537	0.916548	0.865839	0.891755	0.917897
LightGBM	DT	470	0.985746	0.917274	0.771214	0.917439	0.866473	0.891411	0.91814
LightGBM	DT	480	0.98922	0.915043	0.779609	0.917974	0.868984	0.894624	0.919647
LightGBM	DT	490	0.986733	0.917358	0.773555	0.917439	0.867676	0.892549	0.918909
LightGBM	DT	500	0.988465	0.915406	0.76882	0.916904	0.865722	0.890897	0.917819
LightGBM	DT	510	0.985456	0.921988	0.789445	0.922611	0.874681	0.898963	0.923248
LightGBM	DT	520	0.987202	0.918746	0.785489	0.920471	0.872045	0.897146	0.921666
LightGBM	DT	530	0.987437	0.914264	0.766631	0.9153	0.863478	0.889444	0.916549
LightGBM	DT	540	0.987183	0.912399	0.762854	0.913516	0.860846	0.887479	0.91495
LightGBM	DT	550	0.984693	0.913813	0.77517	0.9153	0.864028	0.891225	0.916728
LightGBM	DT	560	0.986967	0.917621	0.778071	0.918688	0.869104	0.89422	0.919845
LightGBM	DT	570	0.988465	0.915445	0.776495	0.917796	0.867839	0.893469	0.919073
LightGBM	DT	580	0.986184	0.916962	0.771855	0.917261	0.866302	0.891667	0.918248
LightGBM	DT	590	0.986233	0.91839	0.782974	0.919579	0.87072	0.895866	0.920744
LightGBM	DT	600	0.9885	0.917801	0.773636	0.919223	0.869175	0.893312	0.919764
LightGBM	DT	610	0.987704	0.918828	0.781561	0.919936	0.871331	0.896031	0.921252
LightGBM	DT	620	0.987196	0.913492	0.769958	0.9153	0.863718	0.890215	0.916625
LightGBM	DT	630	0.986941	0.91346	0.770844	0.9153	0.863774	0.890415	0.916662
LightGBM	DT	640	0.987456	0.911776	0.759574	0.91316	0.859781	0.886269	0.914218
LightGBM	DT	650	0.98873	0.913757	0.773389	0.916369	0.866001	0.891959	0.917851
LightGBM	DT	660	0.984962	0.914136	0.774841	0.915835	0.864389	0.891313	0.916927
LightGBM	DT	670	0.987729	0.911383	0.765199	0.913695	0.861312	0.888104	0.91503
LightGBM	DT	680	0.988212	0.913409	0.761955	0.914586	0.862138	0.887859	0.91566
LightGBM	DT	690	0.988477	0.912929	0.765381	0.914586	0.862972	0.888929	0.916073
LightGBM	DT	700	0.986191	0.917259	0.781597	0.918866	0.869208	0.895016	0.919961
LightGBM	DT	710	0.9867	0.916573	0.777719	0.918153	0.867951	0.893664	0.919187
LightGBM	DT	720	0.988471	0.913645	0.766525	0.915656	0.863776	0.889547	0.916601
LightGBM	DT	730	0.986961	0.912268	0.763255	0.913516	0.860907	0.887494	0.914872
LightGBM	DT	740	0.986967	0.915933	0.775597	0.917618	0.867128	0.892833	0.918631
LightGBM	DT	750	0.988967	0.916168	0.774947	0.918331	0.868244	0.89336	0.919351
LightGBM	DT	760	0.986713	0.915527	0.769068	0.916191	0.864873	0.890436	0.917294
LightGBM	DT	770	0.983237	0.907494	0.749465	0.908167	0.851554	0.880065	0.909021
LightGBM	DT	780	0.986198	0.906079	0.754953	0.908702	0.853408	0.88241	0.910274
LightGBM	DT	790	0.986466	0.910182	0.760697	0.91209	0.858357	0.885782	0.913276
LightGBM	DT	800	0.988691	0.916947	0.771021	0.917796	0.867445	0.89222	0.918998
LightGBM	DT	810	0.987176	0.910691	0.759747	0.912268	0.858638	0.885871	0.913622
LightGBM	DT	820	0.986459	0.909739	0.759347	0.911555	0.857605	0.885182	0.912842
LightGBM	DT	830	0.98648	0.909637	0.759347	0.911555	0.857664	0.885155	0.9128
LightGBM	DT	840	0.985937	0.908236	0.754697	0.909593	0.854769	0.882957	0.911182
LightGBM	DT	850	0.986733	0.911473	0.764643	0.913695	0.860685	0.887617	0.91463
LightGBM	DT	860	0.983	0.91161	0.764392	0.912447	0.858671	0.886334	0.913328
LightGBM	DT	870	0.984947	0.911149	0.764126	0.91209	0.859149	0.886741	0.913755
LightGBM	DT	880	0.982482	0.90756	0.760128	0.909593	0.854017	0.88339	0.9105
LightGBM	DT	890	0.983722	0.914371	0.772004	0.915121	0.863138	0.890032	0.916144
LightGBM	DT	900	0.986453	0.909125	0.75718	0.910663	0.856512	0.884253	0.912195
LightGBM	DT	910	0.984199	0.908102	0.764365	0.910842	0.856399	0.885555	0.912054
LightGBM	DT	920	0.989204	0.914382	0.771893	0.916726	0.866087	0.891826	0.918081
LightGBM	DT	930	0.985965	0.906692	0.753774	0.908702	0.853534	0.882144	0.910297
LightGBM	DT	940	0.990467	0.91479	0.767613	0.916726	0.866006	0.890956	0.918039
LightGBM	DT	950	0.987196	0.914822	0.774566	0.916726	0.866	0.892195	0.918009
LightGBM	DT	960	0.986205	0.904824	0.748686	0.907275	0.85075	0.879905	0.908661
LightGBM	DT	970	0.988471	0.915976	0.778936	0.918331	0.868991	0.894461	0.919724
LightGBM	DT	980	0.986961	0.912523	0.765708	0.914408	0.861778	0.888397	0.91539
LightGBM	DT	990	0.984183	0.911732	0.764359	0.912981	0.859142	0.886758	0.913802
LightGBM	DT	1000	0.98518	0.910563	0.766112	0.912268	0.859264	0.887285	0.913874
LightGBM	DT	1010	0.986466	0.913442	0.766116	0.914765	0.862352	0.888675	0.915723
LightGBM	DT	1020	0.989701	0.918008	0.776545	0.919579	0.870385	0.894751	0.920759
LightGBM	DT	1030	0.983187	0.91419	0.77577	0.915478	0.863564	0.891049	0.916471
LightGBM	DT	1040	0.985456	0.911831	0.771875	0.914051	0.862115	0.889721	0.915512
LightGBM	DT	1050	0.986948	0.913987	0.766454	0.915121	0.863019	0.88913	0.916213
LightGBM	DT	1060	0.98797	0.914468	0.767924	0.916013	0.864492	0.89012	0.917045
LightGBM	DT	1070	0.985986	0.914857	0.781071	0.917261	0.867447	0.893972	0.918642
LightGBM	DT	1080	0.984453	0.903092	0.74948	0.90567	0.848699	0.879009	0.907328
LightGBM	DT	1090	0.987202	0.909329	0.755579	0.911198	0.85664	0.884037	0.912302
LightGBM	DT	1100	0.986459	0.914447	0.772392	0.916013	0.864786	0.891099	0.917216
LightGBM	DT	1110	0.988241	0.911145	0.761405	0.91316	0.860467	0.88693	0.914487
LightGBM	DT	1120	0.987958	0.917555	0.778309	0.919223	0.869611	0.894607	0.920204
LightGBM	DT	1130	0.984214	0.908408	0.759093	0.910128	0.855285	0.883905	0.91136
LightGBM	DT	1140	0.9867	0.912313	0.762159	0.913695	0.860463	0.887058	0.914625
LightGBM	DT	1150	0.987469	0.915902	0.772655	0.917261	0.866591	0.892009	0.918321
LightGBM	DT	1160	0.986466	0.908784	0.759747	0.911198	0.857026	0.884999	0.912447
LightGBM	DT	1170	0.986707	0.912411	0.762211	0.913873	0.860617	0.88711	0.914683
LightGBM	DT	1180	0.984238	0.913191	0.771745	0.914586	0.862546	0.889725	0.915715
LightGBM	DT	1190	0.983952	0.905263	0.756813	0.907989	0.852051	0.882009	0.909379
LightGBM	DT	1200	0.986928	0.912327	0.762105	0.913338	0.860418	0.88712	0.914704
LightGBM	DT	1210	0.984947	0.905497	0.749739	0.907097	0.85083	0.880061	0.908708
LightGBM	DT	1220	0.988719	0.920127	0.778017	0.921006	0.872069	0.895621	0.921671
LightGBM	DT	1230	0.987958	0.909637	0.762454	0.912447	0.859205	0.886683	0.913826
LightGBM	DT	1240	0.985923	0.909498	0.751464	0.910128	0.854791	0.882295	0.911267
LightGBM	DT	1250	0.987202	0.908408	0.754598	0.910307	0.85565	0.883403	0.911699
LightGBM	DT	1260	0.986446	0.915057	0.770932	0.916013	0.864771	0.890812	0.917272
[truncated: 3,874 more rows]
