# Supplementary material for: Identification of genes related to immune enhancement caused by heterologous ChAdOx1–BNT162b2 vaccines in lymphocytes at single-cell resolution with machine learning methods
Source: Front Immunol. 2023 Mar 2;14:1131051. doi: 10.3389/fimmu.2023.1131051 (PMC10017451; doi:10.3389/fimmu.2023.1131051)
Supplement: Supplementary Table 3 — Venn results for essential features, used in feasible classifiers (if available) or optimal classifiers, identified by five feature ranking algorithms in three immune cell types. [file Table_3.xlsx]

## Sheet: B cell
Features found in one method	Features found in two methods	Features found in three methods	Features found in four methods	Features found in five methods
BTG1	EEF1A1	RPS5	MT-ND2	PLCG2
FAM111B	AC007952.4	RPS3	MTRNR2L12	HLA-DQA2
XIST	JUNB	TXNIP	RPS4X	RPL10
AP001636.3	TRA2B	B2M	RPS3A	MT-CO3
CD74	MT-ND4	RPL9	RPS26	MT-CO2
HLA-DRB5	RPS29	HLA-DPA1	MT-ND3
EZR	PTCH2	HLA-DRB1	JUN
NRDC	HEXIM1	FOSB	IER2
SLC16A4	SLC38A2	MT-CO1	HLA-DPB1
DSP	RPL18	MT-ND5	MT-ND1
ZNF207	RPS28	HLA-DQB1	MT-ATP6
VAMP2	RPL26	FOS
PRKCB	RPL5	MT-CYB
LAMTOR5	EGR1
MTDH	Z93241.1
FOXP1	RPL41
MTRNR2L1	RPS27
JUND	RPL34
RPL3	RPL18A
CSRNP2	CSKMT
RPL15	TMSB4X
RPL11	MT-ND4L
RPL19	FAU
HIST2H2AA4	MT-ATP8
RPL30	RPL39
RPL7A	AL021155.5
RPS23	RPL8
RPS14	RPL7
SNHG12
TNF
RPS27A
RPS11
CITED2
RPS2
RPL13
RPS6
RPS9
RPS24
RPL32
HIST1H2BG
RPS15A
PLK2
GADD45B
HIST1H2AG
RPS7
RPL21
SNHG5
RPS21
NACA
AL360012.1
TPT1
RPL10A
RPS25
RPS12
SRP14
MED29
HLA-DRA
PPP1R15A
CCNI
UBC
SF1
HIST2H4B
CXCR4
ATRX
NPIPB5
EIF1
SAT1
RPL6
SERP1
TUBA1A
SRSF7
DUSP2
RPS17
RBM39
MIF
ARPC2

## Sheet: CD4+ T cell
Features found in one method	Features found in two methods	Features found in three methods	Features found in four methods	Features found in five methods
LTB	TXNIP	MTRNR2L12	PLCG2	RPL10
PTPRC	XIST	RPS27	B2M	RPS4X
PASK	RPS5	MT-ND2	RPL3	MT-CO3
NSF	RPS2	RPL7A	RPL5
RPL13	RPL11	MT-CO1	MT-CO2
GIMAP7	MALAT1	MT-ND4	RPS3
ADTRP	IKZF1	MT-ND1	RPS3A
STAT3	SF1	RPL9	RPS26
PIK3R1	LUC7L3	JUNB	MT-ND3
SAMHD1	TNFAIP3	FOS	JUN
NSA2	RPL15	JUND	FOSB
TSHZ2	IER2	MT-ND5
ARL17A	SRGN	MT-ATP6
SESN3		MT-CYB
FAM13A		RPS29
BCL11B		RPL41
CES3		RPL18
MYOM2
MTRNR2L1
CCL5
S100A9
HLA-E
RPS14
TMSB4X
RPS28
RPL19
HEXIM1
RPS6
RPL18A
RPL30
RPS27A
TPT1
DUSP1
RPSA
RPL7
EEF1G
MT-ND4L
RPS13
RPL12
ITGB1
CD52
IER5
CXCR4
RPS20
MYL12B
EEF1A1
S100A4
RPS12
DDX3X
ZFP36L2
RPS23
NACA
IDS
RPL34
RPL10A
AC007952.4
RBM39
HLA-C
CCNL1
UBC
ARPC2
HLA-DPA1
EIF1
TBC1D10C

## Sheet: CD8+ T cell
Features found in one method	Features found in two methods	Features found in three methods	Features found in four methods	Features found in five methods
GZMK	GNLY	B2M	PLCG2	MTRNR2L12
SAMD3	MALAT1	RPL10	XIST
PTPRC	RPS2	MYOM2	RPS3
PIK3R1	RPS27	RPS4X	RPS29
PPP2R5C	RPLP2	RPL6	RPS3A
TXNIP	RPS14	RPS6	MT-ND3
ETS1	FOSB	MT-ND1	JUN
DTHD1	FOS	MT-CO2	MT-CO3
SYNE1	IER2	MT-ND4	MT-ND2
DDX5	CCL5	RPS26	MT-CO1
SHCBP1	MT-CYB	MT-ATP6	RPL3
ARL4C	TMSB4X	MT-ND5
ZNF207	RPL7A	RPL41
HLA-DQA2	RPL19	RPL5
LTB	RPS15A	RPS7
MTOR	RPL18A	MT-ND4L
PRPF8	RPL15	RPL7
HLA-B	RPL26
AC002463.1	RPS24
SYNE2	RPSA
C9orf139	NACA
LINC02422	MT-ATP8
MBOAT1	RACK1
JUNB	RPL13
MTRNR2L1	RPS28
FGL2	RPL18
DDX3X	RPL34
GZMH	RPS19
AC007952.4	RPL29
LYZ	HLA-A
TPT1	IL32
RPS27A	RPS25
RPS18	EEF1G
RPL11
RPS21
RPL30
RPS12
RPL17
RPL32
RPS9
RPL14
RPL10A
FAU
RPL9
RPS23
RPL23A
RPL21
RPL28
RPL39
RPS5
RPL27A
EEF1A1
RPL8
RPL37
RPL35A
RPL13A
RPL37A
RPS8
RPS15
RPLP1
RPS11
RPS16
FTL
SH3BGRL3
RPS13
RPL12
TRBC2
CD52
TMSB10
GZMA
CCNI
YWHAZ
S100A10
PSMA7
RPS20
CD53
AL627171.2
EEF1B2
UBE2V1
SRP14
COX4I1
TOMM7
ACTB
RPL38
