# Supplementary material for: Identification of genes related to immune enhancement caused by heterologous ChAdOx1–BNT162b2 vaccines in lymphocytes at single-cell resolution with machine learning methods
Source: Front Immunol. 2023 Mar 2;14:1131051. doi: 10.3389/fimmu.2023.1131051 (PMC10017451; doi:10.3389/fimmu.2023.1131051)
Supplement: Supplementary Table 4 — Classification rules based on the optimal DT classifiers created in three immune cell types. Each rule is composed of gene symbol and its expression level and describes how the expression level determines the class labels of samples. [file Table_4.xlsx]

## Sheet: B cell
Rules on LASSO gene list			Rules on LightGBM gene list			Rules on MCFS gene list			Rules on mRMR gene list			Rules on PFI gene list
Rules_0	passed counts:1322		Rules_0	passed counts:1276		Rules_0	passed counts:1478		Rules_0	passed counts:1116		Rules_0	passed counts:1460
node_0: feature_name=MT-CO3	feature_id[3].value <= threshold=5.0652666091918945		node_0: feature_name=RPS3A	feature_id[0].value > threshold=3.4913501739501953		node_0: feature_name=RPS3A	feature_id[10].value > threshold=3.4913501739501953		node_0: feature_name=RPS3A	feature_id[13].value > threshold=3.4913501739501953		node_0: feature_name=RPS3A	feature_id[7].value > threshold=3.4913501739501953
node_1: feature_name=HLA-DQA2	feature_id[1].value <= threshold=0.5120233297348022		node_166: feature_name=HLA-DQA2	feature_id[6].value <= threshold=0.4671822190284729		node_150: feature_name=HLA-DQA2	feature_id[49].value <= threshold=0.4671822190284729		node_188: feature_name=HLA-DQA2	feature_id[16].value <= threshold=0.4671822190284729		node_154: feature_name=HLA-DQA2	feature_id[49].value <= threshold=0.4671822190284729
node_2: feature_name=MT-ND2	feature_id[8].value <= threshold=4.003316164016724		node_167: feature_name=RPS26	feature_id[2].value > threshold=1.4885491728782654		node_151: feature_name=RPS26	feature_id[70].value > threshold=1.4885491728782654		node_189: feature_name=RPS26	feature_id[0].value > threshold=1.4885491728782654		node_155: feature_name=RPS26	feature_id[33].value > threshold=1.4885491728782654
node_3: feature_name=MT-CO3	feature_id[3].value <= threshold=4.601801872253418		node_269: feature_name=PLCG2	feature_id[3].value > threshold=0.5864185690879822		node_233: feature_name=PLCG2	feature_id[7].value > threshold=0.5864185690879822		node_311: feature_name=PLCG2	feature_id[1].value > threshold=0.5864185690879822		node_241: feature_name=RPS4Y1	feature_id[62].value <= threshold=0.4595298171043396
node_4: feature_name=FAM111B	feature_id[6].value <= threshold=2.6798816919326782		node_277: feature_name=MT-CO2	feature_id[12].value <= threshold=5.091726064682007		node_237: feature_name=HLA-DRA	feature_id[100].value > threshold=2.1617385149002075		node_319: feature_name=MT-CO2	feature_id[10].value <= threshold=5.091726064682007		node_242: feature_name=HLA-DRA	feature_id[23].value > threshold=2.1617385149002075
node_5: feature_name=MTDH	feature_id[28].value <= threshold=3.05085551738739		node_278: feature_name=HLA-DPA1	feature_id[9].value > threshold=1.5514892935752869		node_241: feature_name=RPS23	feature_id[35].value <= threshold=4.895965814590454		node_320: feature_name=HLA-DPA1	feature_id[9].value > threshold=1.5514892935752869		node_246: feature_name=MT-CO2	feature_id[10].value <= threshold=5.317056894302368
node_6: feature_name=ZBTB7A	feature_id[132].value <= threshold=3.0050463676452637		node_296: feature_name=MT-ND3	feature_id[4].value <= threshold=4.717968463897705		node_242: feature_name=MT-CO3	feature_id[1].value <= threshold=5.1721014976501465		node_342: feature_name=PLCG2	feature_id[1].value <= threshold=4.99691104888916		node_247: feature_name=MT-ND3	feature_id[45].value <= threshold=4.724771976470947
node_7: feature_name=EYS	feature_id[200].value <= threshold=1.7717481851577759		node_297: feature_name=TXNIP	feature_id[17].value <= threshold=4.732611417770386		node_243: feature_name=RPS17	feature_id[189].value <= threshold=3.7717257738113403		node_343: feature_name=MT-CO3	feature_id[3].value <= threshold=4.839505434036255		node_248: feature_name=HLA-DPA1	feature_id[106].value > threshold=1.302694320678711
node_8: feature_name=NPIPB15	feature_id[76].value <= threshold=1.934904396533966		node_298: feature_name=RPS3	feature_id[23].value <= threshold=4.6626691818237305		node_244: feature_name=MT-ND3	feature_id[0].value <= threshold=4.717968463897705		node_344: feature_name=RPS3A	feature_id[13].value > threshold=3.57184374332428		node_264: feature_name=RPLP1	feature_id[104].value > threshold=2.0901750326156616
node_9: feature_name=AC005332.6	feature_id[859].value <= threshold=2.2186862230300903		node_299: feature_name=HLA-DPB1	feature_id[13].value > threshold=2.049845814704895		node_245: feature_name=RPL10	feature_id[13].value <= threshold=5.621427536010742		node_354: feature_name=MT-CO2	feature_id[10].value <= threshold=5.02520227432251		node_268: feature_name=MT-CO3	feature_id[46].value <= threshold=5.189935922622681
node_10: feature_name=DSP	feature_id[22].value <= threshold=0.9814504384994507		node_311: feature_name=RPL10	feature_id[18].value <= threshold=5.15243935585022		node_246: feature_name=RPL5	feature_id[38].value <= threshold=4.512375831604004		node_355: feature_name=PLCG2	feature_id[1].value <= threshold=4.818448543548584		node_269: feature_name=COL19A1	feature_id[91].value <= threshold=2.8471736907958984
node_11: feature_name=HLA-F-AS1	feature_id[129].value <= threshold=2.2545642852783203		node_312: feature_name=MT-ND3	feature_id[4].value <= threshold=4.654429197311401		node_247: feature_name=RPS16	feature_id[113].value <= threshold=4.3386266231536865		node_356: feature_name=HLA-DPB1	feature_id[6].value > threshold=2.358288526535034		node_270: feature_name=TXNIP	feature_id[32].value <= threshold=4.9412617683410645
node_12: feature_name=PLCG2	feature_id[0].value > threshold=0.5864185690879822		node_313: feature_name=RPS5	feature_id[21].value <= threshold=4.262418031692505		node_248: feature_name=CD74	feature_id[115].value <= threshold=5.1396214962005615		node_364: feature_name=MT-CO3	feature_id[3].value <= threshold=4.722054481506348		node_271: feature_name=CD37	feature_id[85].value <= threshold=4.1799890995025635
node_20: feature_name=COLCA1	feature_id[210].value <= threshold=1.6662540435791016		node_314: feature_name=RPS3A	feature_id[0].value > threshold=3.57184374332428		node_249: feature_name=HLA-DPA1	feature_id[67].value > threshold=1.302694320678711		Class: ChAd-BNT			node_272: feature_name=PRRC2C	feature_id[80].value <= threshold=3.1939202547073364
node_21: feature_name=LRRK2	feature_id[205].value <= threshold=2.656604290008545		node_322: feature_name=HLA-DPA1	feature_id[9].value > threshold=1.7282434105873108		node_263: feature_name=RPL19	feature_id[27].value > threshold=0.9731265306472778					node_273: feature_name=MT-ND4L	feature_id[1].value <= threshold=2.870130777359009
node_22: feature_name=EPB41L2	feature_id[44].value <= threshold=1.9395946860313416		node_326: feature_name=RPS3A	feature_id[0].value > threshold=3.680024027824402		node_265: feature_name=RPL27	feature_id[130].value <= threshold=3.9531325101852417		Rules_1	passed counts:411		node_274: feature_name=RPL6	feature_id[41].value <= threshold=4.395771741867065
node_23: feature_name=ABCA10	feature_id[305].value <= threshold=1.5898664593696594		Class: Class: ChAd-BNT			node_266: feature_name=RPLP1	feature_id[88].value > threshold=1.0175724029541016		node_0: feature_name=RPS3A	feature_id[13].value <= threshold=3.4913501739501953		node_275: feature_name=TPT1	feature_id[4].value <= threshold=5.01577353477478
node_24: feature_name=ING3	feature_id[137].value <= threshold=2.888921856880188					node_270: feature_name=RPL30	feature_id[29].value <= threshold=4.672831296920776		node_1: feature_name=MT-CO1	feature_id[7].value > threshold=5.784592390060425		node_276: feature_name=MT-ND3	feature_id[45].value <= threshold=4.654429197311401
node_25: feature_name=HLA-DRB5	feature_id[15].value <= threshold=3.5790746212005615		Rules_1	passed counts:409		node_271: feature_name=TXNIP	feature_id[112].value <= threshold=4.9412617683410645		node_165: feature_name=MTRNR2L12	feature_id[4].value <= threshold=2.711066484451294		node_277: feature_name=CCNI	feature_id[26].value <= threshold=3.1600154638290405
node_26: feature_name=AC008443.5	feature_id[1641].value <= threshold=2.079205095767975		node_0: feature_name=RPS3A	feature_id[0].value <= threshold=3.4913501739501953		node_272: feature_name=RPL21	feature_id[66].value > threshold=2.0727769136428833		node_166: feature_name=MT-ND4	feature_id[12].value > threshold=4.297971963882446		Class: ChAd-BNT
node_27: feature_name=ADD1	feature_id[203].value <= threshold=3.3428847789764404		node_1: feature_name=MT-ND3	feature_id[4].value > threshold=5.196307420730591		node_276: feature_name=PTMA	feature_id[143].value <= threshold=4.625251770019531		node_168: feature_name=HLA-DPB1	feature_id[6].value <= threshold=2.931486487388611
node_28: feature_name=AC002558.2	feature_id[484].value <= threshold=1.451977789402008		node_147: feature_name=MTRNR2L12	feature_id[7].value <= threshold=2.6817277669906616		node_277: feature_name=RPS13	feature_id[90].value <= threshold=4.244906663894653		Class: BNT-BNT			Rules_1	passed counts:413
node_29: feature_name=AC010883.1	feature_id[2396].value <= threshold=2.342377185821533		node_148: feature_name=PLCG2	feature_id[3].value <= threshold=3.9053889513015747		node_278: feature_name=TXNIP	feature_id[112].value <= threshold=4.732611417770386					node_0: feature_name=RPS3A	feature_id[7].value <= threshold=3.4913501739501953
node_30: feature_name=ADAR	feature_id[250].value <= threshold=2.8932759761810303		node_149: feature_name=RPL10	feature_id[18].value <= threshold=4.3517351150512695		node_279: feature_name=MT-CO2	feature_id[5].value <= threshold=5.086972713470459		Rules_2	passed counts:336		node_1: feature_name=MT-ND3	feature_id[45].value > threshold=5.196307420730591
node_31: feature_name=FAM126B	feature_id[229].value <= threshold=2.6095452308654785		node_150: feature_name=MT-ND1	feature_id[22].value > threshold=4.3139262199401855		Class: ChAd-BNT			node_0: feature_name=RPS3A	feature_id[13].value <= threshold=3.4913501739501953		node_137: feature_name=MTRNR2L12	feature_id[31].value <= threshold=2.6817277669906616
node_32: feature_name=PANTR1	feature_id[111].value <= threshold=0.89029860496521		node_154: feature_name=PLCG2	feature_id[3].value <= threshold=3.172230362892151					node_1: feature_name=MT-CO1	feature_id[7].value <= threshold=5.784592390060425		node_138: feature_name=PLCG2	feature_id[13].value <= threshold=3.9053889513015747
node_33: feature_name=MYOM2	feature_id[30].value <= threshold=2.099130153656006		Class: BNT-BNT			Rules_1	passed counts:414		node_2: feature_name=FOS	feature_id[5].value <= threshold=1.9804697632789612		node_139: feature_name=RPL8	feature_id[2].value <= threshold=3.458166241645813
node_34: feature_name=AC007952.5	feature_id[1533].value <= threshold=1.8059346675872803					node_0: feature_name=RPS3A	feature_id[10].value <= threshold=3.4913501739501953		node_3: feature_name=MT-CO3	feature_id[3].value > threshold=4.5204079151153564		node_140: feature_name=USF2	feature_id[77].value <= threshold=2.9784839153289795
node_35: feature_name=ARFGAP3	feature_id[99].value <= threshold=2.54945170879364		Rules_2	passed counts:298		node_1: feature_name=MT-ND3	feature_id[0].value > threshold=5.196307420730591		node_41: feature_name=HLA-DQB1	feature_id[14].value <= threshold=3.1776169538497925		node_141: feature_name=PRKCB	feature_id[66].value <= threshold=3.1175427436828613
node_36: feature_name=EML6	feature_id[86].value <= threshold=2.0640244483947754		node_0: feature_name=RPS3A	feature_id[0].value <= threshold=3.4913501739501953		node_135: feature_name=MTRNR2L12	feature_id[80].value <= threshold=2.6817277669906616		node_42: feature_name=HLA-DPA1	feature_id[9].value <= threshold=3.4561970233917236		Class: BNT-BNT
node_37: feature_name=GIMAP7	feature_id[40].value <= threshold=2.4425153732299805		node_1: feature_name=MT-ND3	feature_id[4].value <= threshold=5.196307420730591		node_136: feature_name=PLCG2	feature_id[7].value <= threshold=3.9053889513015747		node_43: feature_name=IER2	feature_id[11].value <= threshold=2.291147828102112
node_38: feature_name=AC004893.3	feature_id[141].value <= threshold=0.6798717379570007		node_2: feature_name=FOS	feature_id[14].value <= threshold=2.077348232269287		node_137: feature_name=RPL8	feature_id[76].value <= threshold=3.458166241645813		node_44: feature_name=RPS26	feature_id[0].value <= threshold=2.9711668491363525		Rules_2	passed counts:347
node_39: feature_name=MT-CO2	feature_id[9].value <= threshold=5.046633720397949		node_3: feature_name=MT-CO3	feature_id[1].value > threshold=4.5204079151153564		node_138: feature_name=FAU	feature_id[60].value <= threshold=3.488641142845154		node_45: feature_name=MT-CYB	feature_id[15].value > threshold=3.4683425426483154		node_0: feature_name=RPS3A	feature_id[7].value <= threshold=3.4913501739501953
node_40: feature_name=AC005332.3	feature_id[856].value <= threshold=1.609915554523468		node_29: feature_name=HLA-DQB1	feature_id[5].value <= threshold=3.1776169538497925		node_139: feature_name=RPL11	feature_id[26].value <= threshold=3.845297336578369		node_51: feature_name=JUN	feature_id[2].value <= threshold=3.6994043588638306		node_1: feature_name=MT-ND3	feature_id[45].value <= threshold=5.196307420730591
node_41: feature_name=PRDM2	feature_id[37].value <= threshold=3.4540679454803467		node_30: feature_name=MTRNR2L1	feature_id[15].value <= threshold=0.8587319850921631		Class: BNT-BNT			node_52: feature_name=MT-ND4	feature_id[12].value <= threshold=5.6465842723846436		node_2: feature_name=FOS	feature_id[50].value <= threshold=2.077348232269287
node_42: feature_name=NSF	feature_id[90].value <= threshold=2.734641432762146		node_31: feature_name=AC007952.4	feature_id[24].value <= threshold=2.424951195716858					node_53: feature_name=MTRNR2L12	feature_id[4].value <= threshold=4.810739278793335		node_3: feature_name=MT-CO3	feature_id[46].value > threshold=4.5204079151153564
node_43: feature_name=MOAP1	feature_id[211].value <= threshold=2.791399121284485		node_32: feature_name=HLA-DPA1	feature_id[9].value <= threshold=3.608431816101074		Rules_2	passed counts:352		node_54: feature_name=FOSB	feature_id[8].value <= threshold=1.9446370601654053		node_33: feature_name=HLA-DQB1	feature_id[8].value <= threshold=3.1776169538497925
node_44: feature_name=AC011921.1	feature_id[2659].value <= threshold=1.613666832447052		node_33: feature_name=MT-ND2	feature_id[20].value > threshold=3.172668695449829		node_0: feature_name=RPS3A	feature_id[10].value <= threshold=3.4913501739501953		node_55: feature_name=MT-ND5	feature_id[19].value <= threshold=3.9510109424591064		node_34: feature_name=HLA-DPA1	feature_id[106].value <= threshold=3.4740229845046997
node_45: feature_name=RPS3	feature_id[21].value <= threshold=4.738072395324707		node_39: feature_name=MT-ND1	feature_id[22].value <= threshold=5.304752826690674		node_1: feature_name=MT-ND3	feature_id[0].value <= threshold=5.196307420730591		node_56: feature_name=MT-CO1	feature_id[7].value > threshold=3.418753743171692		node_35: feature_name=IER2	feature_id[17].value <= threshold=2.291147828102112
node_46: feature_name=AC005037.1	feature_id[760].value <= threshold=1.691057562828064		node_40: feature_name=TXNIP	feature_id[17].value > threshold=2.8489643335342407		node_2: feature_name=FOS	feature_id[124].value <= threshold=2.077348232269287		node_60: feature_name=HLA-DQB1	feature_id[14].value <= threshold=2.877996802330017		node_36: feature_name=MT-ND1	feature_id[57].value <= threshold=5.304752826690674
node_47: feature_name=AC069287.2	feature_id[235].value <= threshold=1.3453144431114197		node_76: feature_name=TRA2B	feature_id[27].value <= threshold=2.88397479057312		node_3: feature_name=MT-CO3	feature_id[1].value > threshold=4.5204079151153564		node_61: feature_name=MT-CO3	feature_id[3].value > threshold=4.526814222335815		node_37: feature_name=RPS26	feature_id[33].value <= threshold=2.986323833465576
node_48: feature_name=RPL3	feature_id[223].value <= threshold=5.085659980773926		node_77: feature_name=MT-ATP6	feature_id[28].value > threshold=3.905697822570801		node_35: feature_name=HLA-DQB1	feature_id[122].value <= threshold=3.1776169538497925		node_65: feature_name=MT-ND5	feature_id[19].value <= threshold=3.7915093898773193		node_38: feature_name=TNF	feature_id[103].value <= threshold=0.7082963585853577
node_49: feature_name=AC009118.3	feature_id[1926].value <= threshold=1.8198022246360779		node_81: feature_name=IER2	feature_id[11].value <= threshold=2.315451741218567		node_36: feature_name=MTRNR2L1	feature_id[188].value <= threshold=0.8587319850921631		Class: ChAd-ChAd			node_39: feature_name=MS4A1	feature_id[105].value <= threshold=4.413554430007935
Class: ChAd-BNT			node_82: feature_name=HLA-DQB1	feature_id[5].value <= threshold=3.050894856452942		node_37: feature_name=AC007952.4	feature_id[146].value <= threshold=2.424951195716858					node_40: feature_name=MT-CYB	feature_id[38].value > threshold=3.4683425426483154
			ChAd-ChAd			node_38: feature_name=AL360012.1	feature_id[99].value <= threshold=1.342980980873108		Rules_3	passed counts:141		node_46: feature_name=HIST2H2AA4	feature_id[90].value <= threshold=1.2955963611602783
Rules_1	passed counts:435					node_39: feature_name=MT-ND2	feature_id[11].value > threshold=3.324023962020874		node_0: feature_name=RPS3A	feature_id[13].value > threshold=3.4913501739501953		node_47: feature_name=JUN	feature_id[22].value <= threshold=3.6994043588638306
node_0: feature_name=MT-CO3	feature_id[3].value > threshold=5.0652666091918945		Rules_3	passed counts:143		node_47: feature_name=HIST2H2AA4	feature_id[28].value <= threshold=1.2871150970458984		node_188: feature_name=HLA-DQA2	feature_id[16].value <= threshold=0.4671822190284729		node_48: feature_name=MTRNR2L12	feature_id[31].value <= threshold=5.031635761260986
node_354: feature_name=MTRNR2L12	feature_id[13].value <= threshold=1.3759880065917969		node_0: feature_name=RPS3A	feature_id[0].value > threshold=3.4913501739501953		node_48: feature_name=TPT1	feature_id[98].value > threshold=2.473235845565796		node_189: feature_name=RPS26	feature_id[0].value <= threshold=1.4885491728782654		node_49: feature_name=AC007952.4	feature_id[71].value <= threshold=2.428609013557434
node_355: feature_name=PLCG2	feature_id[0].value <= threshold=2.8507286310195923		node_166: feature_name=HLA-DQA2	feature_id[6].value <= threshold=0.4671822190284729		node_64: feature_name=JUN	feature_id[18].value <= threshold=3.7384743690490723		node_190: feature_name=MT-CO3	feature_id[3].value <= threshold=4.7603349685668945		node_50: feature_name=HLA-DQB1	feature_id[8].value <= threshold=2.877996802330017
node_356: feature_name=XIST	feature_id[11].value <= threshold=1.054250717163086		node_167: feature_name=RPS26	feature_id[2].value <= threshold=1.4885491728782654		node_65: feature_name=PTMA	feature_id[143].value <= threshold=4.697439670562744		node_191: feature_name=FOS	feature_id[5].value > threshold=1.7017329931259155		node_51: feature_name=MT-CO1	feature_id[63].value > threshold=3.418753743171692
node_357: feature_name=SF1	feature_id[171].value <= threshold=3.32859206199646		node_168: feature_name=MT-CO3	feature_id[1].value <= threshold=4.7603349685668945		node_66: feature_name=CD52	feature_id[171].value <= threshold=3.8812249898910522		node_243: feature_name=RPS3A	feature_id[13].value > threshold=3.608982801437378		node_55: feature_name=FOS	feature_id[50].value <= threshold=2.03685200214386
node_358: feature_name=RPL9	feature_id[10].value <= threshold=4.128392457962036		node_169: feature_name=FOS	feature_id[14].value > threshold=1.7017329931259155		node_67: feature_name=TNF	feature_id[42].value <= threshold=0.7082963585853577		node_249: feature_name=IER2	feature_id[11].value <= threshold=3.683929681777954		node_56: feature_name=G3BP1	feature_id[83].value <= threshold=2.648049473762512
node_359: feature_name=BIRC3	feature_id[34].value <= threshold=3.5618062019348145		node_211: feature_name=MT-ND2	feature_id[20].value <= threshold=4.3107969760894775		node_68: feature_name=UBA52	feature_id[127].value <= threshold=3.8026918172836304		Class: ChAd-BNT			node_57: feature_name=DUSP2	feature_id[52].value <= threshold=2.4293402433395386
node_360: feature_name=LINC00926	feature_id[55].value <= threshold=3.989339232444763		node_212: feature_name=RPS3A	feature_id[0].value > threshold=3.608982801437378		node_69: feature_name=ID2	feature_id[173].value <= threshold=2.0238054394721985					node_58: feature_name=ARPC2	feature_id[59].value <= threshold=2.7441102266311646
node_361: feature_name=RPL5	feature_id[53].value <= threshold=3.7809630632400513		Class: Class: ChAd-BNT			node_70: feature_name=MT-ATP6	feature_id[3].value > threshold=3.905697822570801		Rules_4	passed counts:129		Class: ChAd-ChAd
Class: BNT-BNT						node_74: feature_name=B2M	feature_id[14].value > threshold=1.106149435043335		node_0: feature_name=RPS3A	feature_id[13].value > threshold=3.4913501739501953
			Rules_4	passed counts:82		Class: ChAd-ChAd			node_188: feature_name=HLA-DQA2	feature_id[16].value <= threshold=0.4671822190284729		Rules_3	passed counts:144
Rules_2	passed counts:264		node_0: feature_name=RPS3A	feature_id[0].value > threshold=3.4913501739501953					node_189: feature_name=RPS26	feature_id[0].value > threshold=1.4885491728782654		node_0: feature_name=RPS3A	feature_id[7].value > threshold=3.4913501739501953
node_0: feature_name=MT-CO3	feature_id[3].value <= threshold=5.0652666091918945		node_166: feature_name=HLA-DQA2	feature_id[6].value > threshold=0.4671822190284729		Rules_3	passed counts:150		node_311: feature_name=PLCG2	feature_id[1].value > threshold=0.5864185690879822		node_154: feature_name=HLA-DQA2	feature_id[49].value <= threshold=0.4671822190284729
node_1: feature_name=HLA-DQA2	feature_id[1].value <= threshold=0.5120233297348022		node_362: feature_name=PLCG2	feature_id[3].value > threshold=1.6922205686569214		node_0: feature_name=RPS3A	feature_id[10].value > threshold=3.4913501739501953		node_319: feature_name=MT-CO2	feature_id[10].value <= threshold=5.091726064682007		node_155: feature_name=RPS26	feature_id[33].value <= threshold=1.4885491728782654
node_2: feature_name=MT-ND2	feature_id[8].value > threshold=4.003316164016724		node_364: feature_name=HLA-DQA2	feature_id[6].value > threshold=1.3385844230651855		node_150: feature_name=HLA-DQA2	feature_id[49].value <= threshold=0.4671822190284729		node_320: feature_name=HLA-DPA1	feature_id[9].value > threshold=1.5514892935752869		node_156: feature_name=MT-CO3	feature_id[46].value <= threshold=4.7603349685668945
node_210: feature_name=STX7	feature_id[66].value <= threshold=1.8888464570045471		node_366: feature_name=JUND	feature_id[29].value <= threshold=3.907457947731018		node_151: feature_name=RPS26	feature_id[70].value <= threshold=1.4885491728782654		node_342: feature_name=PLCG2	feature_id[1].value <= threshold=4.99691104888916		node_157: feature_name=FOS	feature_id[50].value > threshold=1.7017329931259155
node_211: feature_name=FAM111B	feature_id[6].value <= threshold=1.9565445184707642		ChAd-ChAd			node_152: feature_name=MT-CO3	feature_id[1].value <= threshold=4.7603349685668945		node_343: feature_name=MT-CO3	feature_id[3].value > threshold=4.839505434036255		node_191: feature_name=G3BP1	feature_id[83].value <= threshold=1.89300537109375
node_212: feature_name=YPEL2	feature_id[84].value <= threshold=1.6649553775787354					node_153: feature_name=FOS	feature_id[124].value > threshold=1.7017329931259155		node_377: feature_name=MT-ND5	feature_id[19].value > threshold=2.013504147529602		node_192: feature_name=PRKCB	feature_id[66].value <= threshold=2.8568745851516724
node_213: feature_name=RPL10	feature_id[2].value <= threshold=5.138093709945679		Rules_5	passed counts:80		node_185: feature_name=GADD45B	feature_id[62].value <= threshold=2.8874675035476685		node_383: feature_name=HLA-DPB1	feature_id[6].value > threshold=2.0143224000930786		Class: ChAd-BNT
node_214: feature_name=NRDC	feature_id[17].value <= threshold=1.938588798046112		node_0: feature_name=RPS3A	feature_id[0].value <= threshold=3.4913501739501953		node_186: feature_name=IER5	feature_id[118].value <= threshold=3.1849974393844604		node_387: feature_name=MT-CO1	feature_id[7].value > threshold=3.9622637033462524
node_215: feature_name=B4GALT1	feature_id[244].value <= threshold=2.5215582847595215		node_1: feature_name=MT-ND3	feature_id[4].value <= threshold=5.196307420730591		node_187: feature_name=COX4I1	feature_id[186].value <= threshold=3.158887267112732		node_391: feature_name=HLA-DPA1	feature_id[9].value > threshold=2.092734932899475		Rules_4	passed counts:82
node_216: feature_name=GPR155	feature_id[144].value <= threshold=1.8473284244537354		node_2: feature_name=FOS	feature_id[14].value <= threshold=2.077348232269287		node_188: feature_name=LFNG	feature_id[155].value <= threshold=1.9023156762123108		Class: ChAd-BNT			node_0: feature_name=RPS3A	feature_id[7].value > threshold=3.4913501739501953
node_217: feature_name=HDAC9	feature_id[192].value <= threshold=1.8331701755523682		node_3: feature_name=MT-CO3	feature_id[1].value > threshold=4.5204079151153564		Class: ChAd-BNT						node_154: feature_name=HLA-DQA2	feature_id[49].value > threshold=0.4671822190284729
node_218: feature_name=TLE1	feature_id[88].value <= threshold=2.1955060958862305		node_29: feature_name=HLA-DQB1	feature_id[5].value <= threshold=3.1776169538497925					Rules_5	passed counts:89		node_326: feature_name=PLCG2	feature_id[13].value > threshold=1.6922205686569214
node_219: feature_name=EPB41L2	feature_id[44].value <= threshold=1.6159982085227966		node_30: feature_name=MTRNR2L1	feature_id[15].value <= threshold=0.8587319850921631		Rules_4	passed counts:82		node_0: feature_name=RPS3A	feature_id[13].value > threshold=3.4913501739501953		node_328: feature_name=HLA-DQA2	feature_id[49].value > threshold=1.3385844230651855
node_220: feature_name=KMT5A	feature_id[218].value <= threshold=1.8359959721565247		node_31: feature_name=AC007952.4	feature_id[24].value <= threshold=2.424951195716858		node_0: feature_name=RPS3A	feature_id[10].value > threshold=3.4913501739501953		node_188: feature_name=HLA-DQA2	feature_id[16].value <= threshold=0.4671822190284729		node_330: feature_name=FOSB	feature_id[108].value <= threshold=2.4411325454711914
node_221: feature_name=PPIA	feature_id[259].value <= threshold=3.2816359996795654		node_32: feature_name=HLA-DPA1	feature_id[9].value <= threshold=3.608431816101074		node_150: feature_name=HLA-DQA2	feature_id[49].value > threshold=0.4671822190284729		node_189: feature_name=RPS26	feature_id[0].value > threshold=1.4885491728782654		Class: ChAd-ChAd
node_222: feature_name=AC015813.1	feature_id[2957].value <= threshold=1.692460060119629		node_33: feature_name=MT-ND2	feature_id[20].value > threshold=3.172668695449829		node_318: feature_name=PLCG2	feature_id[7].value > threshold=1.6922205686569214		node_311: feature_name=PLCG2	feature_id[1].value > threshold=0.5864185690879822
node_223: feature_name=CD3G	feature_id[162].value <= threshold=2.1531689167022705		node_39: feature_name=MT-ND1	feature_id[22].value <= threshold=5.304752826690674		node_320: feature_name=EGR1	feature_id[61].value <= threshold=0.6424600481987		node_319: feature_name=MT-CO2	feature_id[10].value <= threshold=5.091726064682007		Rules_5	passed counts:77
node_224: feature_name=DENND11	feature_id[156].value <= threshold=1.9388373494148254		node_40: feature_name=TXNIP	feature_id[17].value <= threshold=2.8489643335342407		node_321: feature_name=FOSB	feature_id[45].value <= threshold=2.4411325454711914		node_320: feature_name=HLA-DPA1	feature_id[9].value > threshold=1.5514892935752869		node_0: feature_name=RPS3A	feature_id[7].value > threshold=3.4913501739501953
node_225: feature_name=DSP	feature_id[22].value <= threshold=1.1108872890472412		node_41: feature_name=MT-CO1	feature_id[19].value > threshold=3.9065945148468018		Class: ChAd-ChAd			node_342: feature_name=PLCG2	feature_id[1].value <= threshold=4.99691104888916		node_154: feature_name=HLA-DQA2	feature_id[49].value <= threshold=0.4671822190284729
node_226: feature_name=AC008149.2	feature_id[1597].value <= threshold=0.7627152800559998		node_45: feature_name=AC007952.4	feature_id[24].value <= threshold=1.6746453642845154					node_343: feature_name=MT-CO3	feature_id[3].value <= threshold=4.839505434036255		node_155: feature_name=RPS26	feature_id[33].value <= threshold=1.4885491728782654
node_227: feature_name=AC011450.1	feature_id[2524].value <= threshold=1.7928240895271301		node_46: feature_name=TXNIP	feature_id[17].value <= threshold=2.842306613922119		Rules_5	passed counts:82		node_344: feature_name=RPS3A	feature_id[13].value > threshold=3.57184374332428		node_156: feature_name=MT-CO3	feature_id[46].value <= threshold=4.7603349685668945
node_228: feature_name=PRKCI	feature_id[206].value <= threshold=0.8719151020050049		node_47: feature_name=HLA-DQB1	feature_id[5].value <= threshold=2.589496612548828		node_0: feature_name=RPS3A	feature_id[10].value <= threshold=3.4913501739501953		node_354: feature_name=MT-CO2	feature_id[10].value <= threshold=5.02520227432251		node_157: feature_name=FOS	feature_id[50].value <= threshold=1.7017329931259155
node_229: feature_name=AC008608.2	feature_id[1701].value <= threshold=1.106886625289917		node_48: feature_name=MTRNR2L12	feature_id[7].value <= threshold=5.031635761260986		node_1: feature_name=MT-ND3	feature_id[0].value <= threshold=5.196307420730591		node_355: feature_name=PLCG2	feature_id[1].value <= threshold=4.818448543548584		node_158: feature_name=HLA-DPB1	feature_id[0].value > threshold=2.953963279724121
node_230: feature_name=AC008764.3	feature_id[1787].value <= threshold=0.8367580771446228		node_49: feature_name=JUNB	feature_id[26].value <= threshold=3.197790026664734		node_2: feature_name=FOS	feature_id[124].value > threshold=2.077348232269287		node_356: feature_name=HLA-DPB1	feature_id[6].value <= threshold=2.358288526535034		node_172: feature_name=MT-ND3	feature_id[45].value <= threshold=4.267335891723633
node_231: feature_name=NAPA	feature_id[114].value <= threshold=1.848334550857544		node_50: feature_name=TXNIP	feature_id[17].value <= threshold=2.783477544784546		node_108: feature_name=PLCG2	feature_id[7].value > threshold=2.3796557188034058		node_357: feature_name=HLA-DPB1	feature_id[6].value <= threshold=2.3559058904647827		node_173: feature_name=MT-CO3	feature_id[46].value <= threshold=4.492122650146484
node_232: feature_name=AC008875.2	feature_id[1818].value <= threshold=1.3103659749031067		node_51: feature_name=MT-ND2	feature_id[20].value <= threshold=5.408836841583252		node_116: feature_name=HLA-DQA2	feature_id[49].value <= threshold=0.8250003457069397		node_358: feature_name=MT-ND4	feature_id[12].value > threshold=2.9414126873016357		node_174: feature_name=NPIPB5	feature_id[36].value <= threshold=1.9224572777748108
Class: ChAd-BNT			ChAd-ChAd			node_117: feature_name=MT-ND2	feature_id[11].value <= threshold=4.518035173416138		Class: ChAd-BNT			Class: ChAd-BNT
						node_118: feature_name=RPS19	feature_id[114].value <= threshold=3.9856635332107544
Rules_3	passed counts:260		Rules_6	passed counts:73		node_119: feature_name=RPS13	feature_id[90].value <= threshold=3.8762933015823364		Rules_6	passed counts:82		Rules_6	passed counts:73
node_0: feature_name=MT-CO3	feature_id[3].value <= threshold=5.0652666091918945		node_0: feature_name=RPS3A	feature_id[0].value <= threshold=3.4913501739501953		Class: ChAd-BNT			node_0: feature_name=RPS3A	feature_id[13].value > threshold=3.4913501739501953		node_0: feature_name=RPS3A	feature_id[7].value <= threshold=3.4913501739501953
node_1: feature_name=HLA-DQA2	feature_id[1].value <= threshold=0.5120233297348022		node_1: feature_name=MT-ND3	feature_id[4].value <= threshold=5.196307420730591					node_188: feature_name=HLA-DQA2	feature_id[16].value > threshold=0.4671822190284729		node_1: feature_name=MT-ND3	feature_id[45].value <= threshold=5.196307420730591
node_2: feature_name=MT-ND2	feature_id[8].value <= threshold=4.003316164016724		node_2: feature_name=FOS	feature_id[14].value > threshold=2.077348232269287		Rules_6	passed counts:78		node_410: feature_name=PLCG2	feature_id[1].value > threshold=1.6922205686569214		node_2: feature_name=FOS	feature_id[50].value > threshold=2.077348232269287
node_3: feature_name=MT-CO3	feature_id[3].value > threshold=4.601801872253418		node_114: feature_name=PLCG2	feature_id[3].value > threshold=2.3796557188034058		node_0: feature_name=RPS3A	feature_id[10].value > threshold=3.4913501739501953		node_412: feature_name=HLA-DQA2	feature_id[16].value > threshold=1.3385844230651855		node_110: feature_name=PLCG2	feature_id[13].value > threshold=2.3796557188034058
node_125: feature_name=STX7	feature_id[66].value <= threshold=1.883852481842041		node_122: feature_name=HLA-DQA2	feature_id[6].value <= threshold=0.8250003457069397		node_150: feature_name=HLA-DQA2	feature_id[49].value <= threshold=0.4671822190284729		node_414: feature_name=FOSB	feature_id[8].value <= threshold=2.4411325454711914		node_118: feature_name=HLA-DQA2	feature_id[49].value <= threshold=0.8250003457069397
node_126: feature_name=NRDC	feature_id[17].value <= threshold=1.8465107083320618		node_123: feature_name=MT-ND2	feature_id[20].value <= threshold=4.518035173416138		node_151: feature_name=RPS26	feature_id[70].value <= threshold=1.4885491728782654		Class: ChAd-ChAd			node_119: feature_name=RPL6	feature_id[41].value <= threshold=3.6560537815093994
node_127: feature_name=PSMD7	feature_id[135].value <= threshold=2.0112286806106567		node_124: feature_name=RPS5	feature_id[21].value <= threshold=3.638596296310425		node_152: feature_name=MT-CO3	feature_id[1].value <= threshold=4.7603349685668945					node_120: feature_name=MT-CO3	feature_id[46].value <= threshold=5.063568830490112
node_128: feature_name=ARFGAP3	feature_id[99].value <= threshold=2.01445996761322		node_125: feature_name=PLCG2	feature_id[3].value <= threshold=5.049169063568115		node_153: feature_name=FOS	feature_id[124].value <= threshold=1.7017329931259155		Rules_7	passed counts:81		node_121: feature_name=RPL38	feature_id[64].value <= threshold=3.7693512439727783
node_129: feature_name=FMR1-IT1	feature_id[77].value <= threshold=0.7600524425506592		node_126: feature_name=FOS	feature_id[14].value > threshold=2.223977565765381		node_154: feature_name=HLA-DPB1	feature_id[31].value > threshold=2.953963279724121		node_0: feature_name=RPS3A	feature_id[13].value > threshold=3.4913501739501953		Class: ChAd-BNT
node_130: feature_name=FAM111B	feature_id[6].value <= threshold=2.0441640615463257		Class: Class: ChAd-BNT			node_168: feature_name=MT-ND3	feature_id[0].value <= threshold=4.267335891723633		node_188: feature_name=HLA-DQA2	feature_id[16].value <= threshold=0.4671822190284729
node_131: feature_name=RBM38	feature_id[75].value <= threshold=2.679634213447571					node_169: feature_name=MT-CO3	feature_id[1].value <= threshold=4.492122650146484		node_189: feature_name=RPS26	feature_id[0].value > threshold=1.4885491728782654		Rules_7	passed counts:71
node_132: feature_name=AC009126.1	feature_id[1937].value <= threshold=1.279110610485077		Rules_7	passed counts:72		node_170: feature_name=RPL41	feature_id[21].value > threshold=2.6561859846115112		node_311: feature_name=PLCG2	feature_id[1].value > threshold=0.5864185690879822		node_0: feature_name=RPS3A	feature_id[7].value > threshold=3.4913501739501953
node_133: feature_name=FIZ1	feature_id[263].value <= threshold=2.001711666584015		node_0: feature_name=RPS3A	feature_id[0].value > threshold=3.4913501739501953		node_172: feature_name=FAM111B	feature_id[150].value <= threshold=2.78782320022583		node_319: feature_name=MT-CO2	feature_id[10].value <= threshold=5.091726064682007		node_154: feature_name=HLA-DQA2	feature_id[49].value <= threshold=0.4671822190284729
node_134: feature_name=IL10RA	feature_id[57].value <= threshold=0.8696697354316711		node_166: feature_name=HLA-DQA2	feature_id[6].value <= threshold=0.4671822190284729		Class: ChAd-BNT			node_320: feature_name=HLA-DPA1	feature_id[9].value > threshold=1.5514892935752869		node_155: feature_name=RPS26	feature_id[33].value > threshold=1.4885491728782654
node_135: feature_name=MYOM2	feature_id[30].value <= threshold=1.7505990266799927		node_167: feature_name=RPS26	feature_id[2].value <= threshold=1.4885491728782654					node_342: feature_name=PLCG2	feature_id[1].value <= threshold=4.99691104888916		node_241: feature_name=RPS4Y1	feature_id[62].value <= threshold=0.4595298171043396
node_136: feature_name=ZNF107	feature_id[47].value <= threshold=2.331157922744751		node_168: feature_name=MT-CO3	feature_id[1].value <= threshold=4.7603349685668945		Rules_7	passed counts:72		node_343: feature_name=MT-CO3	feature_id[3].value <= threshold=4.839505434036255		node_242: feature_name=HLA-DRA	feature_id[23].value > threshold=2.1617385149002075
node_137: feature_name=ABCD2	feature_id[337].value <= threshold=0.7146303653717041		node_169: feature_name=FOS	feature_id[14].value <= threshold=1.7017329931259155		node_0: feature_name=RPS3A	feature_id[10].value > threshold=3.4913501739501953		node_344: feature_name=RPS3A	feature_id[13].value > threshold=3.57184374332428		node_246: feature_name=MT-CO2	feature_id[10].value <= threshold=5.317056894302368
node_138: feature_name=RPS9	feature_id[54].value <= threshold=4.695389270782471		node_170: feature_name=HLA-DPB1	feature_id[13].value > threshold=2.953963279724121		node_150: feature_name=HLA-DQA2	feature_id[49].value <= threshold=0.4671822190284729		node_354: feature_name=MT-CO2	feature_id[10].value <= threshold=5.02520227432251		node_247: feature_name=MT-ND3	feature_id[45].value <= threshold=4.724771976470947
node_139: feature_name=TMEM156	feature_id[227].value <= threshold=2.6675437688827515		node_184: feature_name=MT-ND3	feature_id[4].value <= threshold=4.267335891723633		node_151: feature_name=RPS26	feature_id[70].value <= threshold=1.4885491728782654		node_355: feature_name=PLCG2	feature_id[1].value <= threshold=4.818448543548584		node_248: feature_name=HLA-DPA1	feature_id[106].value <= threshold=1.302694320678711
Class: ChAd-BNT			node_185: feature_name=MT-CO3	feature_id[1].value <= threshold=4.492122650146484		node_152: feature_name=MT-CO3	feature_id[1].value > threshold=4.7603349685668945		node_356: feature_name=HLA-DPB1	feature_id[6].value > threshold=2.358288526535034		node_249: feature_name=RPS17	feature_id[54].value <= threshold=2.9438120126724243
			node_186: feature_name=RPS3A	feature_id[0].value > threshold=3.619083881378174		node_198: feature_name=HLA-DQB1	feature_id[122].value <= threshold=1.862441599369049		node_364: feature_name=MT-CO3	feature_id[3].value > threshold=4.722054481506348		node_250: feature_name=RPS25	feature_id[11].value <= threshold=3.9176403284072876
Rules_4	passed counts:119		node_190: feature_name=RPS3	feature_id[23].value <= threshold=4.245813846588135		node_199: feature_name=MT-ND3	feature_id[0].value <= threshold=5.464810609817505		node_366: feature_name=MT-CO3	feature_id[3].value > threshold=4.723140239715576		node_251: feature_name=RPS6	feature_id[78].value <= threshold=4.429316282272339
node_0: feature_name=MT-CO3	feature_id[3].value <= threshold=5.0652666091918945		Class: Class: ChAd-BNT			node_200: feature_name=CD52	feature_id[171].value <= threshold=3.5345441102981567		Class: ChAd-BNT			Class: ChAd-BNT
node_1: feature_name=HLA-DQA2	feature_id[1].value > threshold=0.5120233297348022					node_201: feature_name=MT-ND5	feature_id[9].value <= threshold=4.2223005294799805
node_345: feature_name=PLCG2	feature_id[0].value > threshold=1.6872574090957642		Rules_8	passed counts:70		node_202: feature_name=RPL13	feature_id[50].value > threshold=3.286115527153015		Rules_8	passed counts:73		Rules_8	passed counts:69
node_347: feature_name=COA6-AS1	feature_id[219].value <= threshold=0.531681478023529		node_0: feature_name=RPS3A	feature_id[0].value > threshold=3.4913501739501953		node_204: feature_name=CXCR4	feature_id[168].value <= threshold=3.7426124811172485		node_0: feature_name=RPS3A	feature_id[13].value > threshold=3.4913501739501953		node_0: feature_name=RPS3A	feature_id[7].value > threshold=3.4913501739501953
node_348: feature_name=PRPF4B	feature_id[222].value <= threshold=3.3532817363739014		node_166: feature_name=HLA-DQA2	feature_id[6].value <= threshold=0.4671822190284729		Class: ChAd-ChAd			node_188: feature_name=HLA-DQA2	feature_id[16].value <= threshold=0.4671822190284729		node_154: feature_name=HLA-DQA2	feature_id[49].value <= threshold=0.4671822190284729
Class: ChAd-ChAd			node_167: feature_name=RPS26	feature_id[2].value > threshold=1.4885491728782654					node_189: feature_name=RPS26	feature_id[0].value <= threshold=1.4885491728782654		node_155: feature_name=RPS26	feature_id[33].value <= threshold=1.4885491728782654
			node_269: feature_name=PLCG2	feature_id[3].value > threshold=0.5864185690879822		Rules_8	passed counts:71		node_190: feature_name=MT-CO3	feature_id[3].value <= threshold=4.7603349685668945		node_156: feature_name=MT-CO3	feature_id[46].value > threshold=4.7603349685668945
Rules_5	passed counts:106		node_277: feature_name=MT-CO2	feature_id[12].value <= threshold=5.091726064682007		node_0: feature_name=RPS3A	feature_id[10].value > threshold=3.4913501739501953		node_191: feature_name=FOS	feature_id[5].value <= threshold=1.7017329931259155		node_200: feature_name=HLA-DQB1	feature_id[8].value <= threshold=1.862441599369049
node_0: feature_name=MT-CO3	feature_id[3].value > threshold=5.0652666091918945		node_278: feature_name=HLA-DPA1	feature_id[9].value <= threshold=1.5514892935752869		node_150: feature_name=HLA-DQA2	feature_id[49].value <= threshold=0.4671822190284729		node_192: feature_name=HLA-DPB1	feature_id[6].value > threshold=2.953963279724121		node_201: feature_name=MT-CO3	feature_id[46].value <= threshold=6.160721063613892
node_354: feature_name=MTRNR2L12	feature_id[13].value > threshold=1.3759880065917969		node_279: feature_name=FOS	feature_id[14].value > threshold=1.524602472782135		node_151: feature_name=RPS26	feature_id[70].value > threshold=1.4885491728782654		node_214: feature_name=HLA-DPA1	feature_id[9].value > threshold=2.3404064178466797		node_202: feature_name=RPL8	feature_id[2].value > threshold=2.1129809617996216
node_388: feature_name=MT-CO3	feature_id[3].value <= threshold=6.312646865844727		Class: Class: ChAd-BNT			node_233: feature_name=PLCG2	feature_id[7].value > threshold=0.5864185690879822		node_228: feature_name=PLCG2	feature_id[1].value > threshold=1.0124017000198364		node_206: feature_name=TMSB4X	feature_id[30].value <= threshold=4.412393808364868
node_389: feature_name=HLA-DQA2	feature_id[1].value <= threshold=0.7433314919471741					node_237: feature_name=HLA-DRA	feature_id[100].value > threshold=2.1617385149002075		node_230: feature_name=RPS4X	feature_id[18].value <= threshold=4.901124715805054		node_207: feature_name=RPS17	feature_id[54].value <= threshold=3.7700600624084473
node_390: feature_name=MT-CO3	feature_id[3].value > threshold=5.4023237228393555		Rules_9	passed counts:64		node_241: feature_name=RPS23	feature_id[35].value <= threshold=4.895965814590454		node_231: feature_name=MT-CO1	feature_id[7].value <= threshold=5.1564905643463135		node_208: feature_name=FOS	feature_id[50].value <= threshold=2.9171589612960815
node_440: feature_name=TXNIP	feature_id[4].value > threshold=2.696980834007263		node_0: feature_name=RPS3A	feature_id[0].value > threshold=3.4913501739501953		node_242: feature_name=MT-CO3	feature_id[1].value <= threshold=5.1721014976501465		node_232: feature_name=RPS4X	feature_id[18].value <= threshold=4.668497800827026		Class: ChAd-ChAd
node_460: feature_name=RPL5	feature_id[53].value <= threshold=4.148410797119141		node_166: feature_name=HLA-DQA2	feature_id[6].value <= threshold=0.4671822190284729		node_243: feature_name=RPS17	feature_id[189].value <= threshold=3.7717257738113403		node_233: feature_name=PLCG2	feature_id[1].value > threshold=2.994133234024048
node_461: feature_name=ABCF1	feature_id[341].value <= threshold=2.591905951499939		node_167: feature_name=RPS26	feature_id[2].value > threshold=1.4885491728782654		node_244: feature_name=MT-ND3	feature_id[0].value <= threshold=4.717968463897705		Class: ChAd-BNT			Rules_9	passed counts:47
node_462: feature_name=MT-ND2	feature_id[8].value > threshold=3.763582706451416		node_269: feature_name=PLCG2	feature_id[3].value > threshold=0.5864185690879822		node_245: feature_name=RPL10	feature_id[13].value <= threshold=5.621427536010742					node_0: feature_name=RPS3A	feature_id[7].value <= threshold=3.4913501739501953
node_466: feature_name=ABHD10	feature_id[350].value <= threshold=1.1281139850616455		node_277: feature_name=MT-CO2	feature_id[12].value <= threshold=5.091726064682007		node_246: feature_name=RPL5	feature_id[38].value <= threshold=4.512375831604004		Rules_9	passed counts:70		node_1: feature_name=MT-ND3	feature_id[45].value <= threshold=5.196307420730591
node_467: feature_name=AACS	feature_id[279].value <= threshold=2.5345391035079956		node_278: feature_name=HLA-DPA1	feature_id[9].value > threshold=1.5514892935752869		node_247: feature_name=RPS16	feature_id[113].value <= threshold=4.3386266231536865		node_0: feature_name=RPS3A	feature_id[13].value > threshold=3.4913501739501953		node_2: feature_name=FOS	feature_id[50].value <= threshold=2.077348232269287
node_468: feature_name=ABCA1	feature_id[304].value <= threshold=0.7535589933395386		node_296: feature_name=MT-ND3	feature_id[4].value <= threshold=4.717968463897705		node_248: feature_name=CD74	feature_id[115].value <= threshold=5.1396214962005615		node_188: feature_name=HLA-DQA2	feature_id[16].value <= threshold=0.4671822190284729		node_3: feature_name=MT-CO3	feature_id[46].value <= threshold=4.5204079151153564
node_469: feature_name=RHOQ	feature_id[110].value <= threshold=3.058131694793701		node_297: feature_name=TXNIP	feature_id[17].value <= threshold=4.732611417770386		node_249: feature_name=HLA-DPA1	feature_id[67].value <= threshold=1.302694320678711		node_189: feature_name=RPS26	feature_id[0].value > threshold=1.4885491728782654		node_4: feature_name=RPS26	feature_id[33].value > threshold=0.6969208121299744
node_470: feature_name=AC002091.2	feature_id[428].value <= threshold=1.2722591161727905		node_298: feature_name=RPS3	feature_id[23].value <= threshold=4.6626691818237305		node_250: feature_name=RPS17	feature_id[189].value <= threshold=2.9438120126724243		node_311: feature_name=PLCG2	feature_id[1].value > threshold=0.5864185690879822		node_24: feature_name=HLA-DPA1	feature_id[106].value > threshold=1.9215186834335327
Class: ChAd-ChAd			node_299: feature_name=HLA-DPB1	feature_id[13].value > threshold=2.049845814704895		node_251: feature_name=RPS25	feature_id[111].value <= threshold=3.9657373428344727		node_319: feature_name=MT-CO2	feature_id[10].value <= threshold=5.091726064682007		node_28: feature_name=RPS27	feature_id[20].value <= threshold=4.9398462772369385
			node_311: feature_name=RPL10	feature_id[18].value <= threshold=5.15243935585022		node_252: feature_name=ARHGAP4	feature_id[140].value <= threshold=1.872248351573944		node_320: feature_name=HLA-DPA1	feature_id[9].value <= threshold=1.5514892935752869		node_29: feature_name=ATRX	feature_id[35].value <= threshold=2.848334550857544
Rules_6	passed counts:77		node_312: feature_name=MT-ND3	feature_id[4].value <= threshold=4.654429197311401		Class: ChAd-BNT			node_321: feature_name=FOS	feature_id[5].value > threshold=1.524602472782135		Class: ChAd-BNT
node_0: feature_name=MT-CO3	feature_id[3].value > threshold=5.0652666091918945		node_313: feature_name=RPS5	feature_id[21].value <= threshold=4.262418031692505					Class: ChAd-BNT
node_354: feature_name=MTRNR2L12	feature_id[13].value > threshold=1.3759880065917969		node_314: feature_name=RPS3A	feature_id[0].value > threshold=3.57184374332428		Rules_9	passed counts:47					Rules_10	passed counts:43
node_388: feature_name=MT-CO3	feature_id[3].value <= threshold=6.312646865844727		node_322: feature_name=HLA-DPA1	feature_id[9].value > threshold=1.7282434105873108		node_0: feature_name=RPS3A	feature_id[10].value <= threshold=3.4913501739501953		Rules_10	passed counts:65		node_0: feature_name=RPS3A	feature_id[7].value <= threshold=3.4913501739501953
node_389: feature_name=HLA-DQA2	feature_id[1].value > threshold=0.7433314919471741		node_326: feature_name=RPS3A	feature_id[0].value <= threshold=3.680024027824402		node_1: feature_name=MT-ND3	feature_id[0].value <= threshold=5.196307420730591		node_0: feature_name=RPS3A	feature_id[13].value <= threshold=3.4913501739501953		node_1: feature_name=MT-ND3	feature_id[45].value <= threshold=5.196307420730591
Class: ChAd-ChAd			node_327: feature_name=RPS3A	feature_id[0].value <= threshold=3.6771435737609863		node_2: feature_name=FOS	feature_id[124].value <= threshold=2.077348232269287		node_1: feature_name=MT-CO1	feature_id[7].value <= threshold=5.784592390060425		node_2: feature_name=FOS	feature_id[50].value <= threshold=2.077348232269287
			Class: Class: ChAd-BNT			node_3: feature_name=MT-CO3	feature_id[1].value <= threshold=4.5204079151153564		node_2: feature_name=FOS	feature_id[5].value > threshold=1.9804697632789612		node_3: feature_name=MT-CO3	feature_id[46].value <= threshold=4.5204079151153564
Rules_7	passed counts:55					node_4: feature_name=RPS26	feature_id[70].value > threshold=0.6969208121299744		node_122: feature_name=JUN	feature_id[2].value <= threshold=3.9609183073043823		node_4: feature_name=RPS26	feature_id[33].value <= threshold=0.6969208121299744
node_0: feature_name=MT-CO3	feature_id[3].value > threshold=5.0652666091918945		Rules_10	passed counts:63		node_26: feature_name=RPL24	feature_id[137].value <= threshold=3.5648409128189087		node_123: feature_name=HLA-DQB1	feature_id[14].value > threshold=2.162106990814209		node_5: feature_name=EIF1	feature_id[39].value <= threshold=3.6346216201782227
node_354: feature_name=MTRNR2L12	feature_id[13].value > threshold=1.3759880065917969		node_0: feature_name=RPS3A	feature_id[0].value > threshold=3.4913501739501953		node_27: feature_name=HLA-DPA1	feature_id[67].value > threshold=1.9215186834335327		node_143: feature_name=HLA-DQA2	feature_id[16].value <= threshold=0.781548798084259		node_6: feature_name=RPS17	feature_id[54].value > threshold=0.971074104309082
node_388: feature_name=MT-CO3	feature_id[3].value <= threshold=6.312646865844727		node_166: feature_name=HLA-DQA2	feature_id[6].value <= threshold=0.4671822190284729		node_31: feature_name=EEF1B2	feature_id[156].value <= threshold=3.7212945222854614		node_144: feature_name=RPS3A	feature_id[13].value > threshold=2.27696692943573		node_12: feature_name=CRIP1	feature_id[60].value <= threshold=2.7167866230010986
node_389: feature_name=HLA-DQA2	feature_id[1].value <= threshold=0.7433314919471741		node_167: feature_name=RPS26	feature_id[2].value <= threshold=1.4885491728782654		Class: ChAd-BNT			node_150: feature_name=FOS	feature_id[5].value > threshold=2.2047359943389893		node_13: feature_name=AC007952.4	feature_id[71].value <= threshold=0.9437045454978943
node_390: feature_name=MT-CO3	feature_id[3].value <= threshold=5.4023237228393555		node_168: feature_name=MT-CO3	feature_id[1].value > threshold=4.7603349685668945					node_154: feature_name=PLCG2	feature_id[1].value > threshold=1.8540353178977966		node_14: feature_name=RPS27	feature_id[20].value <= threshold=4.961955308914185
node_391: feature_name=TXNIP	feature_id[4].value > threshold=2.3914432525634766		node_220: feature_name=HLA-DQB1	feature_id[5].value <= threshold=1.862441599369049		Rules_10	passed counts:44		Class: ChAd-BNT			node_15: feature_name=TRA2B	feature_id[24].value <= threshold=2.9079647064208984
node_399: feature_name=MTRNR2L12	feature_id[13].value <= threshold=3.639783263206482		node_221: feature_name=MT-CO1	feature_id[19].value <= threshold=5.745641231536865		node_0: feature_name=RPS3A	feature_id[10].value <= threshold=3.4913501739501953					Class: ChAd-ChAd
node_400: feature_name=ABCB8	feature_id[322].value <= threshold=0.7443926334381104		node_222: feature_name=MTRNR2L12	feature_id[7].value <= threshold=4.0521299839019775		node_1: feature_name=MT-ND3	feature_id[0].value <= threshold=5.196307420730591		Rules_11	passed counts:62
node_401: feature_name=TSC22D3	feature_id[93].value <= threshold=3.2918641567230225		node_223: feature_name=MT-ND5	feature_id[25].value <= threshold=4.2223005294799805		node_2: feature_name=FOS	feature_id[124].value <= threshold=2.077348232269287		node_0: feature_name=RPS3A	feature_id[13].value > threshold=3.4913501739501953		Rules_11	passed counts:41
node_402: feature_name=BIRC3	feature_id[34].value > threshold=1.8505763411521912		node_224: feature_name=RPS3	feature_id[23].value > threshold=2.6362595558166504		node_3: feature_name=MT-CO3	feature_id[1].value <= threshold=4.5204079151153564		node_188: feature_name=HLA-DQA2	feature_id[16].value <= threshold=0.4671822190284729		node_0: feature_name=RPS3A	feature_id[7].value <= threshold=3.4913501739501953
node_418: feature_name=RPL6	feature_id[39].value > threshold=2.0689423084259033		node_228: feature_name=HLA-DPA1	feature_id[9].value <= threshold=3.4620836973190308		node_4: feature_name=RPS26	feature_id[70].value <= threshold=0.6969208121299744		node_189: feature_name=RPS26	feature_id[0].value <= threshold=1.4885491728782654		node_1: feature_name=MT-ND3	feature_id[45].value > threshold=5.196307420730591
node_422: feature_name=AC008393.1	feature_id[1621].value <= threshold=0.9292559623718262		node_229: feature_name=HLA-DRB1	feature_id[10].value <= threshold=3.359421730041504		node_5: feature_name=EIF1	feature_id[154].value <= threshold=3.6346216201782227		node_190: feature_name=MT-CO3	feature_id[3].value > threshold=4.7603349685668945		node_137: feature_name=MTRNR2L12	feature_id[31].value > threshold=2.6817277669906616
node_423: feature_name=NDUFV2	feature_id[216].value <= threshold=2.5538986921310425		ChAd-ChAd			node_6: feature_name=PTMA	feature_id[143].value > threshold=2.9020943641662598		node_254: feature_name=HLA-DQB1	feature_id[14].value <= threshold=1.862441599369049		node_149: feature_name=FOSB	feature_id[108].value <= threshold=2.5113619565963745
Class: ChAd-ChAd						node_12: feature_name=TXNIP	feature_id[112].value > threshold=2.579731583595276		node_255: feature_name=MT-CO1	feature_id[7].value <= threshold=5.745641231536865		node_150: feature_name=MT-CO2	feature_id[10].value > threshold=5.343470573425293
			Rules_11	passed counts:57		node_16: feature_name=EEF1G	feature_id[109].value <= threshold=3.690922737121582		node_256: feature_name=MTRNR2L12	feature_id[4].value <= threshold=4.0521299839019775		Class: ChAd-ChAd
Rules_8	passed counts:55		node_0: feature_name=RPS3A	feature_id[0].value > threshold=3.4913501739501953		node_17: feature_name=B2M	feature_id[14].value <= threshold=4.86407732963562		node_257: feature_name=MT-ND5	feature_id[19].value <= threshold=4.2223005294799805
node_0: feature_name=MT-CO3	feature_id[3].value <= threshold=5.0652666091918945		node_166: feature_name=HLA-DQA2	feature_id[6].value <= threshold=0.4671822190284729		node_18: feature_name=RPS5	feature_id[73].value > threshold=1.0877394676208496		node_258: feature_name=RPS4X	feature_id[18].value > threshold=2.895034670829773		Rules_12	passed counts:37
node_1: feature_name=HLA-DQA2	feature_id[1].value <= threshold=0.5120233297348022		node_167: feature_name=RPS26	feature_id[2].value > threshold=1.4885491728782654		Class: ChAd-ChAd			node_262: feature_name=HLA-DPA1	feature_id[9].value <= threshold=3.4620836973190308		node_0: feature_name=RPS3A	feature_id[7].value > threshold=3.4913501739501953
node_2: feature_name=MT-ND2	feature_id[8].value <= threshold=4.003316164016724		node_269: feature_name=PLCG2	feature_id[3].value > threshold=0.5864185690879822					node_263: feature_name=HLA-DRB1	feature_id[17].value <= threshold=3.359421730041504		node_154: feature_name=HLA-DQA2	feature_id[49].value <= threshold=0.4671822190284729
node_3: feature_name=MT-CO3	feature_id[3].value > threshold=4.601801872253418		node_277: feature_name=MT-CO2	feature_id[12].value <= threshold=5.091726064682007		Rules_11	passed counts:41		Class: ChAd-ChAd			node_155: feature_name=RPS26	feature_id[33].value <= threshold=1.4885491728782654
node_125: feature_name=STX7	feature_id[66].value > threshold=1.883852481842041		node_278: feature_name=HLA-DPA1	feature_id[9].value > threshold=1.5514892935752869		node_0: feature_name=RPS3A	feature_id[10].value <= threshold=3.4913501739501953					node_156: feature_name=MT-CO3	feature_id[46].value <= threshold=4.7603349685668945
node_181: feature_name=RPS3	feature_id[21].value <= threshold=4.362491130828857		node_296: feature_name=MT-ND3	feature_id[4].value <= threshold=4.717968463897705		node_1: feature_name=MT-ND3	feature_id[0].value > threshold=5.196307420730591		Rules_12	passed counts:41		node_157: feature_name=FOS	feature_id[50].value <= threshold=1.7017329931259155
node_182: feature_name=PARP14	feature_id[33].value <= threshold=2.396987199783325		node_297: feature_name=TXNIP	feature_id[17].value <= threshold=4.732611417770386		node_135: feature_name=MTRNR2L12	feature_id[80].value > threshold=2.6817277669906616		node_0: feature_name=RPS3A	feature_id[13].value <= threshold=3.4913501739501953		node_158: feature_name=HLA-DPB1	feature_id[0].value <= threshold=2.953963279724121
node_183: feature_name=RPL4	feature_id[101].value <= threshold=3.054565668106079		node_298: feature_name=RPS3	feature_id[23].value <= threshold=4.6626691818237305		node_145: feature_name=CSKMT	feature_id[40].value <= threshold=1.3522553443908691		node_1: feature_name=MT-CO1	feature_id[7].value <= threshold=5.784592390060425		node_159: feature_name=TRA2B	feature_id[24].value <= threshold=1.9442120790481567
node_184: feature_name=AL133243.3	feature_id[176].value <= threshold=0.786205530166626		node_299: feature_name=HLA-DPB1	feature_id[13].value <= threshold=2.049845814704895		node_146: feature_name=MT-CO3	feature_id[1].value > threshold=5.423999547958374		node_2: feature_name=FOS	feature_id[5].value <= threshold=1.9804697632789612		node_160: feature_name=MT-ND1	feature_id[57].value <= threshold=4.276031017303467
node_185: feature_name=USP34	feature_id[204].value <= threshold=2.1826268434524536		node_300: feature_name=RPS3A	feature_id[0].value > threshold=3.6882258653640747		Class: ChAd-ChAd			node_3: feature_name=MT-CO3	feature_id[3].value <= threshold=4.5204079151153564		node_161: feature_name=TXNIP	feature_id[32].value > threshold=2.5376211404800415
node_186: feature_name=SEL1L3	feature_id[32].value <= threshold=2.190750241279602		node_304: feature_name=MT-CO3	feature_id[1].value <= threshold=5.1640095710754395					node_4: feature_name=RPS26	feature_id[0].value > threshold=0.6969208121299744		node_163: feature_name=ARPC2	feature_id[59].value <= threshold=2.638815999031067
node_187: feature_name=GOLGA3	feature_id[120].value <= threshold=2.3572171926498413		node_305: feature_name=RPS3	feature_id[23].value <= threshold=4.286541938781738		Rules_12	passed counts:41		node_26: feature_name=HLA-DPA1	feature_id[9].value > threshold=1.9215186834335327		Class: ChAd-ChAd
node_188: feature_name=AP001636.3	feature_id[12].value <= threshold=0.9420444965362549		Class: Class: ChAd-BNT			node_0: feature_name=RPS3A	feature_id[10].value <= threshold=3.4913501739501953		node_32: feature_name=HLA-DRB1	feature_id[17].value > threshold=2.403982996940613
node_189: feature_name=ABHD5	feature_id[368].value <= threshold=0.9659916758537292					node_1: feature_name=MT-ND3	feature_id[0].value <= threshold=5.196307420730591		node_36: feature_name=MT-CO1	feature_id[7].value > threshold=3.355164408683777		Rules_13	passed counts:35
node_190: feature_name=ZNF107	feature_id[47].value <= threshold=2.5184578895568848		Rules_12	passed counts:47		node_2: feature_name=FOS	feature_id[124].value <= threshold=2.077348232269287		Class: ChAd-BNT			node_0: feature_name=RPS3A	feature_id[7].value > threshold=3.4913501739501953
Class: ChAd-BNT			node_0: feature_name=RPS3A	feature_id[0].value <= threshold=3.4913501739501953		node_3: feature_name=MT-CO3	feature_id[1].value > threshold=4.5204079151153564					node_154: feature_name=HLA-DQA2	feature_id[49].value <= threshold=0.4671822190284729
			node_1: feature_name=MT-ND3	feature_id[4].value <= threshold=5.196307420730591		node_35: feature_name=HLA-DQB1	feature_id[122].value <= threshold=3.1776169538497925		Rules_13	passed counts:37		node_155: feature_name=RPS26	feature_id[33].value > threshold=1.4885491728782654
Rules_9	passed counts:52		node_2: feature_name=FOS	feature_id[14].value <= threshold=2.077348232269287		node_36: feature_name=MTRNR2L1	feature_id[188].value <= threshold=0.8587319850921631		node_0: feature_name=RPS3A	feature_id[13].value > threshold=3.4913501739501953		node_241: feature_name=RPS4Y1	feature_id[62].value <= threshold=0.4595298171043396
node_0: feature_name=MT-CO3	feature_id[3].value > threshold=5.0652666091918945		node_3: feature_name=MT-CO3	feature_id[1].value <= threshold=4.5204079151153564		node_37: feature_name=AC007952.4	feature_id[146].value <= threshold=2.424951195716858		node_188: feature_name=HLA-DQA2	feature_id[16].value <= threshold=0.4671822190284729		node_242: feature_name=HLA-DRA	feature_id[23].value > threshold=2.1617385149002075
node_354: feature_name=MTRNR2L12	feature_id[13].value <= threshold=1.3759880065917969		node_4: feature_name=RPS26	feature_id[2].value > threshold=0.6969208121299744		node_38: feature_name=AL360012.1	feature_id[99].value <= threshold=1.342980980873108		node_189: feature_name=RPS26	feature_id[0].value > threshold=1.4885491728782654		node_246: feature_name=MT-CO2	feature_id[10].value <= threshold=5.317056894302368
node_355: feature_name=PLCG2	feature_id[0].value > threshold=2.8507286310195923		node_22: feature_name=RPS3	feature_id[23].value <= threshold=4.0765252113342285		node_39: feature_name=MT-ND2	feature_id[11].value > threshold=3.324023962020874		node_311: feature_name=PLCG2	feature_id[1].value > threshold=0.5864185690879822		node_247: feature_name=MT-ND3	feature_id[45].value <= threshold=4.724771976470947
node_373: feature_name=MT-CO2	feature_id[9].value <= threshold=5.913881301879883		node_23: feature_name=HLA-DPA1	feature_id[9].value > threshold=1.9215186834335327		node_47: feature_name=HIST2H2AA4	feature_id[28].value <= threshold=1.2871150970458984		node_319: feature_name=MT-CO2	feature_id[10].value <= threshold=5.091726064682007		node_248: feature_name=HLA-DPA1	feature_id[106].value > threshold=1.302694320678711
node_374: feature_name=PSMD7	feature_id[135].value <= threshold=2.163629174232483		Class: Class: ChAd-BNT			node_48: feature_name=TPT1	feature_id[98].value <= threshold=2.473235845565796		node_320: feature_name=HLA-DPA1	feature_id[9].value > threshold=1.5514892935752869		node_264: feature_name=RPLP1	feature_id[104].value > threshold=2.0901750326156616
node_375: feature_name=AC009522.1	feature_id[2064].value <= threshold=0.9989452958106995					node_49: feature_name=HLA-DRB1	feature_id[65].value <= threshold=3.372709035873413		node_342: feature_name=PLCG2	feature_id[1].value <= threshold=4.99691104888916		node_268: feature_name=MT-CO3	feature_id[46].value <= threshold=5.189935922622681
node_376: feature_name=RPL37	feature_id[56].value <= threshold=4.114442348480225		Rules_13	passed counts:41		node_50: feature_name=MT-ATP8	feature_id[69].value <= threshold=2.397686243057251		node_343: feature_name=MT-CO3	feature_id[3].value <= threshold=4.839505434036255		node_269: feature_name=COL19A1	feature_id[91].value <= threshold=2.8471736907958984
node_377: feature_name=AC005261.1	feature_id[824].value <= threshold=2.8599718809127808		node_0: feature_name=RPS3A	feature_id[0].value > threshold=3.4913501739501953		node_51: feature_name=RPS26	feature_id[70].value <= threshold=2.8344147205352783		node_344: feature_name=RPS3A	feature_id[13].value <= threshold=3.57184374332428		node_270: feature_name=TXNIP	feature_id[32].value <= threshold=4.9412617683410645
Class: ChAd-ChAd			node_166: feature_name=HLA-DQA2	feature_id[6].value <= threshold=0.4671822190284729		node_52: feature_name=HLA-DQB1	feature_id[122].value <= threshold=2.5451860427856445		node_345: feature_name=RPS3A	feature_id[13].value <= threshold=3.570351481437683		node_271: feature_name=CD37	feature_id[85].value <= threshold=4.1799890995025635
			node_167: feature_name=RPS26	feature_id[2].value > threshold=1.4885491728782654		Class: ChAd-ChAd			node_346: feature_name=HLA-DPB1	feature_id[6].value > threshold=2.130735993385315		node_272: feature_name=PRRC2C	feature_id[80].value <= threshold=3.1939202547073364
Rules_10	passed counts:50		node_269: feature_name=PLCG2	feature_id[3].value > threshold=0.5864185690879822					node_348: feature_name=RPS3A	feature_id[13].value <= threshold=3.5680426359176636		node_273: feature_name=MT-ND4L	feature_id[1].value > threshold=2.870130777359009
node_0: feature_name=MT-CO3	feature_id[3].value <= threshold=5.0652666091918945		node_277: feature_name=MT-CO2	feature_id[12].value <= threshold=5.091726064682007		Rules_13	passed counts:34		Class: ChAd-BNT			node_291: feature_name=RPS26	feature_id[33].value > threshold=2.0237606167793274
node_1: feature_name=HLA-DQA2	feature_id[1].value <= threshold=0.5120233297348022		node_278: feature_name=HLA-DPA1	feature_id[9].value > threshold=1.5514892935752869		node_0: feature_name=RPS3A	feature_id[10].value > threshold=3.4913501739501953					Class: ChAd-BNT
node_2: feature_name=MT-ND2	feature_id[8].value > threshold=4.003316164016724		node_296: feature_name=MT-ND3	feature_id[4].value <= threshold=4.717968463897705		node_150: feature_name=HLA-DQA2	feature_id[49].value <= threshold=0.4671822190284729		Rules_14	passed counts:37
node_210: feature_name=STX7	feature_id[66].value > threshold=1.8888464570045471		node_297: feature_name=TXNIP	feature_id[17].value <= threshold=4.732611417770386		node_151: feature_name=RPS26	feature_id[70].value <= threshold=1.4885491728782654		node_0: feature_name=RPS3A	feature_id[13].value <= threshold=3.4913501739501953		Rules_14	passed counts:34
node_306: feature_name=NACA	feature_id[96].value > threshold=2.5934805870056152		node_298: feature_name=RPS3	feature_id[23].value <= threshold=4.6626691818237305		node_152: feature_name=MT-CO3	feature_id[1].value > threshold=4.7603349685668945		node_1: feature_name=MT-CO1	feature_id[7].value > threshold=5.784592390060425		node_0: feature_name=RPS3A	feature_id[7].value > threshold=3.4913501739501953
node_324: feature_name=EEF1A1	feature_id[19].value > threshold=3.7504918575286865		node_299: feature_name=HLA-DPB1	feature_id[13].value > threshold=2.049845814704895		node_198: feature_name=HLA-DQB1	feature_id[122].value > threshold=1.862441599369049		node_165: feature_name=MTRNR2L12	feature_id[4].value > threshold=2.711066484451294		node_154: feature_name=HLA-DQA2	feature_id[49].value <= threshold=0.4671822190284729
node_330: feature_name=MT-CO2	feature_id[9].value > threshold=4.27282977104187		node_311: feature_name=RPL10	feature_id[18].value <= threshold=5.15243935585022		node_210: feature_name=HLA-DPB1	feature_id[31].value <= threshold=3.3040138483047485		node_173: feature_name=FOSB	feature_id[8].value <= threshold=1.235250473022461		node_155: feature_name=RPS26	feature_id[33].value <= threshold=1.4885491728782654
node_334: feature_name=AC004889.1	feature_id[705].value <= threshold=1.7829793095588684		node_312: feature_name=MT-ND3	feature_id[4].value <= threshold=4.654429197311401		node_211: feature_name=FOS	feature_id[124].value <= threshold=2.336197257041931		node_174: feature_name=FOS	feature_id[5].value <= threshold=1.3708646297454834		node_156: feature_name=MT-CO3	feature_id[46].value > threshold=4.7603349685668945
node_335: feature_name=NACA	feature_id[96].value <= threshold=3.68485164642334		node_313: feature_name=RPS5	feature_id[21].value <= threshold=4.262418031692505		node_212: feature_name=Z93241.1	feature_id[79].value <= threshold=0.9429922103881836		node_175: feature_name=JUN	feature_id[2].value <= threshold=3.0881720781326294		node_200: feature_name=HLA-DQB1	feature_id[8].value > threshold=1.862441599369049
node_336: feature_name=RPL10	feature_id[2].value > threshold=3.7142832279205322		node_314: feature_name=RPS3A	feature_id[0].value <= threshold=3.57184374332428		node_213: feature_name=RPL22	feature_id[138].value > threshold=1.9858665466308594		node_176: feature_name=MT-CO3	feature_id[3].value > threshold=5.739603757858276		node_216: feature_name=HLA-DPB1	feature_id[0].value <= threshold=3.3040138483047485
Class: ChAd-ChAd			node_315: feature_name=RPS3A	feature_id[0].value <= threshold=3.570351481437683		node_217: feature_name=HLA-DQB1	feature_id[122].value > threshold=2.016316056251526		Class: ChAd-ChAd			node_217: feature_name=FOS	feature_id[50].value <= threshold=2.336197257041931
			node_316: feature_name=HLA-DRB1	feature_id[10].value <= threshold=4.138214111328125		Class: ChAd-ChAd						node_218: feature_name=Z93241.1	feature_id[86].value <= threshold=0.9429922103881836
Rules_11	passed counts:30		Class: Class: ChAd-BNT						Rules_15	passed counts:36		node_219: feature_name=RPL22	feature_id[89].value > threshold=1.9858665466308594
node_0: feature_name=MT-CO3	feature_id[3].value > threshold=5.0652666091918945					Rules_14	passed counts:34		node_0: feature_name=RPS3A	feature_id[13].value <= threshold=3.4913501739501953		node_225: feature_name=HLA-DQB1	feature_id[8].value > threshold=2.016316056251526
node_354: feature_name=MTRNR2L12	feature_id[13].value > threshold=1.3759880065917969		Rules_14	passed counts:41		node_0: feature_name=RPS3A	feature_id[10].value > threshold=3.4913501739501953		node_1: feature_name=MT-CO1	feature_id[7].value <= threshold=5.784592390060425		Class: ChAd-ChAd
node_388: feature_name=MT-CO3	feature_id[3].value <= threshold=6.312646865844727		node_0: feature_name=RPS3A	feature_id[0].value <= threshold=3.4913501739501953		node_150: feature_name=HLA-DQA2	feature_id[49].value <= threshold=0.4671822190284729		node_2: feature_name=FOS	feature_id[5].value <= threshold=1.9804697632789612
node_389: feature_name=HLA-DQA2	feature_id[1].value <= threshold=0.7433314919471741		node_1: feature_name=MT-ND3	feature_id[4].value > threshold=5.196307420730591		node_151: feature_name=RPS26	feature_id[70].value <= threshold=1.4885491728782654		node_3: feature_name=MT-CO3	feature_id[3].value <= threshold=4.5204079151153564		Rules_15	passed counts:34
node_390: feature_name=MT-CO3	feature_id[3].value > threshold=5.4023237228393555		node_147: feature_name=MTRNR2L12	feature_id[7].value > threshold=2.6817277669906616		node_152: feature_name=MT-CO3	feature_id[1].value <= threshold=4.7603349685668945		node_4: feature_name=RPS26	feature_id[0].value <= threshold=0.6969208121299744		node_0: feature_name=RPS3A	feature_id[7].value <= threshold=3.4913501739501953
node_440: feature_name=TXNIP	feature_id[4].value <= threshold=2.696980834007263		node_161: feature_name=FOSB	feature_id[16].value <= threshold=2.5113619565963745		node_153: feature_name=FOS	feature_id[124].value <= threshold=1.7017329931259155		node_5: feature_name=HLA-DRB1	feature_id[17].value <= threshold=3.262115955352783		node_1: feature_name=MT-ND3	feature_id[45].value <= threshold=5.196307420730591
node_441: feature_name=CD74	feature_id[14].value <= threshold=3.6073778867721558		node_162: feature_name=MT-CO2	feature_id[12].value > threshold=5.343470573425293		node_154: feature_name=HLA-DPB1	feature_id[31].value <= threshold=2.953963279724121		node_6: feature_name=IER2	feature_id[11].value <= threshold=2.0110934376716614		node_2: feature_name=FOS	feature_id[50].value <= threshold=2.077348232269287
node_442: feature_name=MTRNR2L12	feature_id[13].value > threshold=2.753424882888794		ChAd-ChAd			node_155: feature_name=RPS3A	feature_id[10].value <= threshold=4.205445051193237		node_7: feature_name=MTRNR2L12	feature_id[4].value <= threshold=3.3266353607177734		node_3: feature_name=MT-CO3	feature_id[46].value > threshold=4.5204079151153564
node_446: feature_name=MT-CO2	feature_id[9].value > threshold=5.5824949741363525					node_156: feature_name=IER2	feature_id[52].value <= threshold=1.8051925301551819		node_8: feature_name=MT-CO1	feature_id[7].value > threshold=1.3176600933074951		node_33: feature_name=HLA-DQB1	feature_id[8].value <= threshold=3.1776169538497925
node_450: feature_name=XYLT1	feature_id[182].value <= threshold=1.3708646297454834		Rules_15	passed counts:40		node_157: feature_name=RPS3	feature_id[78].value > threshold=3.2356350421905518		Class: ChAd-ChAd			node_34: feature_name=HLA-DPA1	feature_id[106].value <= threshold=3.4740229845046997
Class: ChAd-ChAd			node_0: feature_name=RPS3A	feature_id[0].value <= threshold=3.4913501739501953		node_161: feature_name=CD52	feature_id[171].value <= threshold=3.596330761909485					node_35: feature_name=IER2	feature_id[17].value <= threshold=2.291147828102112
			node_1: feature_name=MT-ND3	feature_id[4].value <= threshold=5.196307420730591		Class: ChAd-ChAd			Rules_16	passed counts:34		node_36: feature_name=MT-ND1	feature_id[57].value <= threshold=5.304752826690674
Rules_12	passed counts:29		node_2: feature_name=FOS	feature_id[14].value <= threshold=2.077348232269287					node_0: feature_name=RPS3A	feature_id[13].value > threshold=3.4913501739501953		node_37: feature_name=RPS26	feature_id[33].value <= threshold=2.986323833465576
node_0: feature_name=MT-CO3	feature_id[3].value <= threshold=5.0652666091918945		node_3: feature_name=MT-CO3	feature_id[1].value <= threshold=4.5204079151153564		Rules_15	passed counts:30		node_188: feature_name=HLA-DQA2	feature_id[16].value <= threshold=0.4671822190284729		node_38: feature_name=TNF	feature_id[103].value <= threshold=0.7082963585853577
node_1: feature_name=HLA-DQA2	feature_id[1].value <= threshold=0.5120233297348022		node_4: feature_name=RPS26	feature_id[2].value <= threshold=0.6969208121299744		node_0: feature_name=RPS3A	feature_id[10].value <= threshold=3.4913501739501953		node_189: feature_name=RPS26	feature_id[0].value <= threshold=1.4885491728782654		node_39: feature_name=MS4A1	feature_id[105].value <= threshold=4.413554430007935
node_2: feature_name=MT-ND2	feature_id[8].value <= threshold=4.003316164016724		node_5: feature_name=HLA-DRB1	feature_id[10].value <= threshold=3.262115955352783		node_1: feature_name=MT-ND3	feature_id[0].value <= threshold=5.196307420730591		node_190: feature_name=MT-CO3	feature_id[3].value > threshold=4.7603349685668945		node_40: feature_name=MT-CYB	feature_id[38].value > threshold=3.4683425426483154
node_3: feature_name=MT-CO3	feature_id[3].value <= threshold=4.601801872253418		node_6: feature_name=IER2	feature_id[11].value <= threshold=2.0110934376716614		node_2: feature_name=FOS	feature_id[124].value > threshold=2.077348232269287		node_254: feature_name=HLA-DQB1	feature_id[14].value > threshold=1.862441599369049		node_46: feature_name=HIST2H2AA4	feature_id[90].value <= threshold=1.2955963611602783
node_4: feature_name=FAM111B	feature_id[6].value <= threshold=2.6798816919326782		node_7: feature_name=TXNIP	feature_id[17].value > threshold=2.579731583595276		node_108: feature_name=PLCG2	feature_id[7].value <= threshold=2.3796557188034058		node_276: feature_name=HLA-DPB1	feature_id[6].value <= threshold=3.3040138483047485		node_47: feature_name=JUN	feature_id[22].value <= threshold=3.6994043588638306
node_5: feature_name=MTDH	feature_id[28].value <= threshold=3.05085551738739		node_11: feature_name=RPS5	feature_id[21].value > threshold=1.0877394676208496		node_109: feature_name=MTRNR2L12	feature_id[80].value <= threshold=0.8353536128997803		node_277: feature_name=FOS	feature_id[5].value <= threshold=2.336197257041931		node_48: feature_name=MTRNR2L12	feature_id[31].value <= threshold=5.031635761260986
node_6: feature_name=ZBTB7A	feature_id[132].value <= threshold=3.0050463676452637		ChAd-ChAd			node_110: feature_name=JUN	feature_id[18].value > threshold=2.3260631561279297		node_278: feature_name=HLA-DQB1	feature_id[14].value <= threshold=3.0905336141586304		node_49: feature_name=AC007952.4	feature_id[71].value <= threshold=2.428609013557434
node_7: feature_name=EYS	feature_id[200].value <= threshold=1.7717481851577759					Class: BNT-BNT			node_279: feature_name=HLA-DQB1	feature_id[14].value > threshold=2.012917399406433		node_50: feature_name=HLA-DQB1	feature_id[8].value <= threshold=2.877996802330017
node_8: feature_name=NPIPB15	feature_id[76].value <= threshold=1.934904396533966		Rules_16	passed counts:37					node_281: feature_name=FOSB	feature_id[8].value <= threshold=2.9153831005096436		node_51: feature_name=MT-CO1	feature_id[63].value > threshold=3.418753743171692
node_9: feature_name=AC005332.6	feature_id[859].value <= threshold=2.2186862230300903		node_0: feature_name=RPS3A	feature_id[0].value > threshold=3.4913501739501953		Rules_16	passed counts:29		node_282: feature_name=MTRNR2L12	feature_id[4].value <= threshold=3.994304060935974		node_55: feature_name=FOS	feature_id[50].value <= threshold=2.03685200214386
node_10: feature_name=DSP	feature_id[22].value <= threshold=0.9814504384994507		node_166: feature_name=HLA-DQA2	feature_id[6].value <= threshold=0.4671822190284729		node_0: feature_name=RPS3A	feature_id[10].value > threshold=3.4913501739501953		Class: ChAd-ChAd			node_56: feature_name=G3BP1	feature_id[83].value <= threshold=2.648049473762512
node_11: feature_name=HLA-F-AS1	feature_id[129].value <= threshold=2.2545642852783203		node_167: feature_name=RPS26	feature_id[2].value <= threshold=1.4885491728782654		node_150: feature_name=HLA-DQA2	feature_id[49].value > threshold=0.4671822190284729					node_57: feature_name=DUSP2	feature_id[52].value <= threshold=2.4293402433395386
node_12: feature_name=PLCG2	feature_id[0].value > threshold=0.5864185690879822		node_168: feature_name=MT-CO3	feature_id[1].value <= threshold=4.7603349685668945		node_318: feature_name=PLCG2	feature_id[7].value <= threshold=1.6922205686569214		Rules_17	passed counts:31		node_58: feature_name=ARPC2	feature_id[59].value > threshold=2.7441102266311646
node_20: feature_name=COLCA1	feature_id[210].value <= threshold=1.6662540435791016		node_169: feature_name=FOS	feature_id[14].value <= threshold=1.7017329931259155		Class: BNT-BNT			node_0: feature_name=RPS3A	feature_id[13].value <= threshold=3.4913501739501953		node_60: feature_name=TUBA1A	feature_id[47].value <= threshold=2.0981306433677673
node_21: feature_name=LRRK2	feature_id[205].value <= threshold=2.656604290008545		node_170: feature_name=HLA-DPB1	feature_id[13].value <= threshold=2.953963279724121					node_1: feature_name=MT-CO1	feature_id[7].value <= threshold=5.784592390060425		node_61: feature_name=ARPC2	feature_id[59].value > threshold=2.7488921880722046
node_22: feature_name=EPB41L2	feature_id[44].value > threshold=1.9395946860313416		node_171: feature_name=TRA2B	feature_id[27].value <= threshold=1.9442120790481567		Rules_17	passed counts:29		node_2: feature_name=FOS	feature_id[5].value <= threshold=1.9804697632789612		Class: ChAd-ChAd
node_98: feature_name=RBM27	feature_id[221].value <= threshold=2.049508810043335		node_172: feature_name=MT-ND1	feature_id[22].value <= threshold=4.276031017303467		node_0: feature_name=RPS3A	feature_id[10].value > threshold=3.4913501739501953		node_3: feature_name=MT-CO3	feature_id[3].value > threshold=4.5204079151153564
node_99: feature_name=YPEL2	feature_id[84].value <= threshold=2.1073092222213745		node_173: feature_name=TXNIP	feature_id[17].value > threshold=2.5376211404800415		node_150: feature_name=HLA-DQA2	feature_id[49].value <= threshold=0.4671822190284729		node_41: feature_name=HLA-DQB1	feature_id[14].value <= threshold=3.1776169538497925		Rules_16	passed counts:30
node_100: feature_name=SF1	feature_id[171].value <= threshold=2.8780624866485596		node_175: feature_name=RPS3A	feature_id[0].value <= threshold=4.22644305229187		node_151: feature_name=RPS26	feature_id[70].value > threshold=1.4885491728782654		node_42: feature_name=HLA-DPA1	feature_id[9].value <= threshold=3.4561970233917236		node_0: feature_name=RPS3A	feature_id[7].value <= threshold=3.4913501739501953
Class: ChAd-BNT			ChAd-ChAd			node_233: feature_name=PLCG2	feature_id[7].value > threshold=0.5864185690879822		node_43: feature_name=IER2	feature_id[11].value <= threshold=2.291147828102112		node_1: feature_name=MT-ND3	feature_id[45].value <= threshold=5.196307420730591
						node_237: feature_name=HLA-DRA	feature_id[100].value > threshold=2.1617385149002075		node_44: feature_name=RPS26	feature_id[0].value <= threshold=2.9711668491363525		node_2: feature_name=FOS	feature_id[50].value > threshold=2.077348232269287
Rules_13	passed counts:28		Rules_17	passed counts:35		node_241: feature_name=RPS23	feature_id[35].value <= threshold=4.895965814590454		node_45: feature_name=MT-CYB	feature_id[15].value > threshold=3.4683425426483154		node_110: feature_name=PLCG2	feature_id[13].value <= threshold=2.3796557188034058
node_0: feature_name=MT-CO3	feature_id[3].value <= threshold=5.0652666091918945		node_0: feature_name=RPS3A	feature_id[0].value > threshold=3.4913501739501953		node_242: feature_name=MT-CO3	feature_id[1].value > threshold=5.1721014976501465		node_51: feature_name=JUN	feature_id[2].value <= threshold=3.6994043588638306		node_111: feature_name=CD37	feature_id[85].value <= threshold=3.471765875816345
node_1: feature_name=HLA-DQA2	feature_id[1].value <= threshold=0.5120233297348022		node_166: feature_name=HLA-DQA2	feature_id[6].value <= threshold=0.4671822190284729		node_310: feature_name=JUNB	feature_id[178].value > threshold=0.4340861439704895		node_52: feature_name=MT-ND4	feature_id[12].value <= threshold=5.6465842723846436		node_112: feature_name=MTRNR2L12	feature_id[31].value <= threshold=0.8353536128997803
node_2: feature_name=MT-ND2	feature_id[8].value <= threshold=4.003316164016724		node_167: feature_name=RPS26	feature_id[2].value <= threshold=1.4885491728782654		node_314: feature_name=RPL37A	feature_id[120].value <= threshold=3.826592803001404		node_53: feature_name=MTRNR2L12	feature_id[4].value <= threshold=4.810739278793335		Class: BNT-BNT
node_3: feature_name=MT-CO3	feature_id[3].value > threshold=4.601801872253418		node_168: feature_name=MT-CO3	feature_id[1].value > threshold=4.7603349685668945		Class: ChAd-BNT			node_54: feature_name=FOSB	feature_id[8].value <= threshold=1.9446370601654053
node_125: feature_name=STX7	feature_id[66].value <= threshold=1.883852481842041		node_220: feature_name=HLA-DQB1	feature_id[5].value > threshold=1.862441599369049					node_55: feature_name=MT-ND5	feature_id[19].value > threshold=3.9510109424591064		Rules_17	passed counts:29
node_126: feature_name=NRDC	feature_id[17].value <= threshold=1.8465107083320618		node_242: feature_name=HLA-DPB1	feature_id[13].value <= threshold=3.3040138483047485		Rules_18	passed counts:28		node_77: feature_name=MT-CO3	feature_id[3].value > threshold=5.2617645263671875		node_0: feature_name=RPS3A	feature_id[7].value > threshold=3.4913501739501953
node_127: feature_name=PSMD7	feature_id[135].value <= threshold=2.0112286806106567		node_243: feature_name=FOS	feature_id[14].value <= threshold=2.336197257041931		node_0: feature_name=RPS3A	feature_id[10].value > threshold=3.4913501739501953		node_83: feature_name=PLCG2	feature_id[1].value <= threshold=5.0269083976745605		node_154: feature_name=HLA-DQA2	feature_id[49].value > threshold=0.4671822190284729
node_128: feature_name=ARFGAP3	feature_id[99].value <= threshold=2.01445996761322		node_244: feature_name=HLA-DQB1	feature_id[5].value <= threshold=3.0905336141586304		node_150: feature_name=HLA-DQA2	feature_id[49].value <= threshold=0.4671822190284729		node_84: feature_name=MT-CO3	feature_id[3].value > threshold=5.396448373794556		node_326: feature_name=PLCG2	feature_id[13].value <= threshold=1.6922205686569214
node_129: feature_name=FMR1-IT1	feature_id[77].value <= threshold=0.7600524425506592		node_245: feature_name=HLA-DQB1	feature_id[5].value > threshold=2.012917399406433		node_151: feature_name=RPS26	feature_id[70].value <= threshold=1.4885491728782654		Class: ChAd-ChAd			Class: BNT-BNT
node_130: feature_name=FAM111B	feature_id[6].value <= threshold=2.0441640615463257		node_247: feature_name=JUNB	feature_id[26].value <= threshold=3.48349928855896		node_152: feature_name=MT-CO3	feature_id[1].value > threshold=4.7603349685668945
node_131: feature_name=RBM38	feature_id[75].value <= threshold=2.679634213447571		node_248: feature_name=TRA2B	feature_id[27].value <= threshold=2.877278685569763		node_198: feature_name=HLA-DQB1	feature_id[122].value > threshold=1.862441599369049		Rules_18	passed counts:30		Rules_18	passed counts:28
node_132: feature_name=AC009126.1	feature_id[1937].value <= threshold=1.279110610485077		ChAd-ChAd			node_210: feature_name=HLA-DPB1	feature_id[31].value > threshold=3.3040138483047485		node_0: feature_name=RPS3A	feature_id[13].value > threshold=3.4913501739501953		node_0: feature_name=RPS3A	feature_id[7].value > threshold=3.4913501739501953
node_133: feature_name=FIZ1	feature_id[263].value <= threshold=2.001711666584015					node_226: feature_name=TXNIP	feature_id[112].value <= threshold=3.7413610219955444		node_188: feature_name=HLA-DQA2	feature_id[16].value <= threshold=0.4671822190284729		node_154: feature_name=HLA-DQA2	feature_id[49].value <= threshold=0.4671822190284729
node_134: feature_name=IL10RA	feature_id[57].value > threshold=0.8696697354316711		Rules_18	passed counts:31		Class: ChAd-BNT			node_189: feature_name=RPS26	feature_id[0].value <= threshold=1.4885491728782654		node_155: feature_name=RPS26	feature_id[33].value <= threshold=1.4885491728782654
node_148: feature_name=RNF145	feature_id[145].value <= threshold=1.8282910585403442		node_0: feature_name=RPS3A	feature_id[0].value > threshold=3.4913501739501953					node_190: feature_name=MT-CO3	feature_id[3].value > threshold=4.7603349685668945		node_156: feature_name=MT-CO3	feature_id[46].value > threshold=4.7603349685668945
node_149: feature_name=RPS4X	feature_id[20].value > threshold=3.4640151262283325		node_166: feature_name=HLA-DQA2	feature_id[6].value <= threshold=0.4671822190284729		Rules_19	passed counts:23		node_254: feature_name=HLA-DQB1	feature_id[14].value > threshold=1.862441599369049		node_200: feature_name=HLA-DQB1	feature_id[8].value > threshold=1.862441599369049
node_153: feature_name=AP3B1	feature_id[63].value <= threshold=1.7835323810577393		node_167: feature_name=RPS26	feature_id[2].value > threshold=1.4885491728782654		node_0: feature_name=RPS3A	feature_id[10].value > threshold=3.4913501739501953		node_276: feature_name=HLA-DPB1	feature_id[6].value > threshold=3.3040138483047485		node_216: feature_name=HLA-DPB1	feature_id[0].value > threshold=3.3040138483047485
Class: ChAd-BNT			node_269: feature_name=PLCG2	feature_id[3].value > threshold=0.5864185690879822		node_150: feature_name=HLA-DQA2	feature_id[49].value <= threshold=0.4671822190284729		node_296: feature_name=MT-CO3	feature_id[3].value <= threshold=5.129820108413696		node_234: feature_name=TXNIP	feature_id[32].value <= threshold=3.7413610219955444
			node_277: feature_name=MT-CO2	feature_id[12].value > threshold=5.091726064682007		node_151: feature_name=RPS26	feature_id[70].value > threshold=1.4885491728782654		node_297: feature_name=RPS3A	feature_id[13].value > threshold=3.6005779504776		Class: ChAd-BNT
Rules_14	passed counts:26		node_351: feature_name=JUNB	feature_id[26].value > threshold=1.9862269759178162		node_233: feature_name=PLCG2	feature_id[7].value > threshold=0.5864185690879822		node_301: feature_name=RPS3A	feature_id[13].value <= threshold=4.497265815734863
node_0: feature_name=MT-CO3	feature_id[3].value <= threshold=5.0652666091918945		node_359: feature_name=HLA-DQB1	feature_id[5].value > threshold=0.8762248754501343		node_237: feature_name=HLA-DRA	feature_id[100].value > threshold=2.1617385149002075		Class: ChAd-BNT			Rules_19	passed counts:22
node_1: feature_name=HLA-DQA2	feature_id[1].value > threshold=0.5120233297348022		Class: Class: ChAd-BNT			node_241: feature_name=RPS23	feature_id[35].value <= threshold=4.895965814590454					node_0: feature_name=RPS3A	feature_id[7].value <= threshold=3.4913501739501953
node_345: feature_name=PLCG2	feature_id[0].value <= threshold=1.6872574090957642					node_242: feature_name=MT-CO3	feature_id[1].value <= threshold=5.1721014976501465		Rules_19	passed counts:29		node_1: feature_name=MT-ND3	feature_id[45].value <= threshold=5.196307420730591
Class: BNT-BNT			Rules_19	passed counts:30		node_243: feature_name=RPS17	feature_id[189].value <= threshold=3.7717257738113403		node_0: feature_name=RPS3A	feature_id[13].value > threshold=3.4913501739501953		node_2: feature_name=FOS	feature_id[50].value <= threshold=2.077348232269287
			node_0: feature_name=RPS3A	feature_id[0].value <= threshold=3.4913501739501953		node_244: feature_name=MT-ND3	feature_id[0].value <= threshold=4.717968463897705		node_188: feature_name=HLA-DQA2	feature_id[16].value > threshold=0.4671822190284729		node_3: feature_name=MT-CO3	feature_id[46].value > threshold=4.5204079151153564
Rules_15	passed counts:23		node_1: feature_name=MT-ND3	feature_id[4].value <= threshold=5.196307420730591		node_245: feature_name=RPL10	feature_id[13].value <= threshold=5.621427536010742		node_410: feature_name=PLCG2	feature_id[1].value <= threshold=1.6922205686569214		node_33: feature_name=HLA-DQB1	feature_id[8].value <= threshold=3.1776169538497925
node_0: feature_name=MT-CO3	feature_id[3].value <= threshold=5.0652666091918945		node_2: feature_name=FOS	feature_id[14].value > threshold=2.077348232269287		node_246: feature_name=RPL5	feature_id[38].value <= threshold=4.512375831604004		Class: BNT-BNT			node_34: feature_name=HLA-DPA1	feature_id[106].value <= threshold=3.4740229845046997
node_1: feature_name=HLA-DQA2	feature_id[1].value <= threshold=0.5120233297348022		node_114: feature_name=PLCG2	feature_id[3].value <= threshold=2.3796557188034058		node_247: feature_name=RPS16	feature_id[113].value <= threshold=4.3386266231536865					node_35: feature_name=IER2	feature_id[17].value <= threshold=2.291147828102112
node_2: feature_name=MT-ND2	feature_id[8].value > threshold=4.003316164016724		node_115: feature_name=MTRNR2L12	feature_id[7].value <= threshold=0.8353536128997803		node_248: feature_name=CD74	feature_id[115].value <= threshold=5.1396214962005615		Rules_20	passed counts:29		node_36: feature_name=MT-ND1	feature_id[57].value <= threshold=5.304752826690674
node_210: feature_name=STX7	feature_id[66].value > threshold=1.8888464570045471		node_116: feature_name=JUN	feature_id[8].value > threshold=2.3260631561279297		node_249: feature_name=HLA-DPA1	feature_id[67].value > threshold=1.302694320678711		node_0: feature_name=RPS3A	feature_id[13].value > threshold=3.4913501739501953		node_37: feature_name=RPS26	feature_id[33].value <= threshold=2.986323833465576
node_306: feature_name=NACA	feature_id[96].value <= threshold=2.5934805870056152		Class: BNT-BNT			node_263: feature_name=RPL19	feature_id[27].value > threshold=0.9731265306472778		node_188: feature_name=HLA-DQA2	feature_id[16].value <= threshold=0.4671822190284729		node_38: feature_name=TNF	feature_id[103].value <= threshold=0.7082963585853577
node_307: feature_name=MT-CO2	feature_id[9].value <= threshold=4.692180871963501					node_265: feature_name=RPL27	feature_id[130].value <= threshold=3.9531325101852417		node_189: feature_name=RPS26	feature_id[0].value <= threshold=1.4885491728782654		node_39: feature_name=MS4A1	feature_id[105].value <= threshold=4.413554430007935
node_308: feature_name=BCL2L11	feature_id[238].value <= threshold=1.9006296396255493		Rules_20	passed counts:29		node_266: feature_name=RPLP1	feature_id[88].value > threshold=1.0175724029541016		node_190: feature_name=MT-CO3	feature_id[3].value <= threshold=4.7603349685668945		node_40: feature_name=MT-CYB	feature_id[38].value > threshold=3.4683425426483154
node_309: feature_name=CTSC	feature_id[212].value <= threshold=1.1425223350524902		node_0: feature_name=RPS3A	feature_id[0].value > threshold=3.4913501739501953		node_270: feature_name=RPL30	feature_id[29].value <= threshold=4.672831296920776		node_191: feature_name=FOS	feature_id[5].value <= threshold=1.7017329931259155		node_46: feature_name=HIST2H2AA4	feature_id[90].value <= threshold=1.2955963611602783
Class: ChAd-BNT			node_166: feature_name=HLA-DQA2	feature_id[6].value > threshold=0.4671822190284729		node_271: feature_name=TXNIP	feature_id[112].value <= threshold=4.9412617683410645		node_192: feature_name=HLA-DPB1	feature_id[6].value <= threshold=2.953963279724121		node_47: feature_name=JUN	feature_id[22].value <= threshold=3.6994043588638306
			node_362: feature_name=PLCG2	feature_id[3].value <= threshold=1.6922205686569214		node_272: feature_name=RPL21	feature_id[66].value > threshold=2.0727769136428833		node_193: feature_name=RPS3A	feature_id[13].value <= threshold=4.205445051193237		node_48: feature_name=MTRNR2L12	feature_id[31].value <= threshold=5.031635761260986
Rules_16	passed counts:23		Class: BNT-BNT			node_276: feature_name=PTMA	feature_id[143].value <= threshold=4.625251770019531		node_194: feature_name=IER2	feature_id[11].value <= threshold=1.8051925301551819		node_49: feature_name=AC007952.4	feature_id[71].value <= threshold=2.428609013557434
node_0: feature_name=MT-CO3	feature_id[3].value <= threshold=5.0652666091918945					node_277: feature_name=RPS13	feature_id[90].value <= threshold=4.244906663894653		node_195: feature_name=MT-ND5	feature_id[19].value <= threshold=3.9283822774887085		node_50: feature_name=HLA-DQB1	feature_id[8].value > threshold=2.877996802330017
node_1: feature_name=HLA-DQA2	feature_id[1].value <= threshold=0.5120233297348022		Rules_21	passed counts:28		node_278: feature_name=TXNIP	feature_id[112].value <= threshold=4.732611417770386		node_196: feature_name=HLA-DRB1	feature_id[17].value <= threshold=3.277747869491577		node_74: feature_name=PPP1R15A	feature_id[25].value <= threshold=0.9918501377105713
node_2: feature_name=MT-ND2	feature_id[8].value > threshold=4.003316164016724		node_0: feature_name=RPS3A	feature_id[0].value > threshold=3.4913501739501953		node_279: feature_name=MT-CO2	feature_id[5].value > threshold=5.086972713470459		node_197: feature_name=HLA-DQB1	feature_id[14].value <= threshold=2.976763129234314		node_75: feature_name=PLCG2	feature_id[13].value <= threshold=4.57846212387085
node_210: feature_name=STX7	feature_id[66].value <= threshold=1.8888464570045471		node_166: feature_name=HLA-DQA2	feature_id[6].value <= threshold=0.4671822190284729		node_281: feature_name=RPL3	feature_id[20].value <= threshold=4.674243688583374		Class: ChAd-ChAd			Class: ChAd-ChAd
node_211: feature_name=FAM111B	feature_id[6].value > threshold=1.9565445184707642		node_167: feature_name=RPS26	feature_id[2].value <= threshold=1.4885491728782654		Class: ChAd-BNT
node_299: feature_name=MT-CO2	feature_id[9].value > threshold=4.348020076751709		node_168: feature_name=MT-CO3	feature_id[1].value > threshold=4.7603349685668945					Rules_21	passed counts:28		Rules_20	passed counts:21
node_301: feature_name=NACA	feature_id[96].value <= threshold=3.5081851482391357		node_220: feature_name=HLA-DQB1	feature_id[5].value > threshold=1.862441599369049		Rules_20	passed counts:21		node_0: feature_name=RPS3A	feature_id[13].value <= threshold=3.4913501739501953		node_0: feature_name=RPS3A	feature_id[7].value > threshold=3.4913501739501953
node_302: feature_name=AAGAB	feature_id[286].value <= threshold=1.0272362232208252		node_242: feature_name=HLA-DPB1	feature_id[13].value > threshold=3.3040138483047485		node_0: feature_name=RPS3A	feature_id[10].value > threshold=3.4913501739501953		node_1: feature_name=MT-CO1	feature_id[7].value <= threshold=5.784592390060425		node_154: feature_name=HLA-DQA2	feature_id[49].value <= threshold=0.4671822190284729
Class: ChAd-ChAd			node_260: feature_name=TXNIP	feature_id[17].value <= threshold=3.7413610219955444		node_150: feature_name=HLA-DQA2	feature_id[49].value <= threshold=0.4671822190284729		node_2: feature_name=FOS	feature_id[5].value > threshold=1.9804697632789612		node_155: feature_name=RPS26	feature_id[33].value <= threshold=1.4885491728782654
			Class: Class: ChAd-BNT			node_151: feature_name=RPS26	feature_id[70].value <= threshold=1.4885491728782654		node_122: feature_name=JUN	feature_id[2].value > threshold=3.9609183073043823		node_156: feature_name=MT-CO3	feature_id[46].value <= threshold=4.7603349685668945
Rules_17	passed counts:20					node_152: feature_name=MT-CO3	feature_id[1].value <= threshold=4.7603349685668945		node_162: feature_name=PLCG2	feature_id[1].value <= threshold=3.3556630611419678		node_157: feature_name=FOS	feature_id[50].value <= threshold=1.7017329931259155
node_0: feature_name=MT-CO3	feature_id[3].value > threshold=5.0652666091918945		Rules_22	passed counts:25		node_153: feature_name=FOS	feature_id[124].value <= threshold=1.7017329931259155		Class: BNT-BNT			node_158: feature_name=HLA-DPB1	feature_id[0].value > threshold=2.953963279724121
node_354: feature_name=MTRNR2L12	feature_id[13].value > threshold=1.3759880065917969		node_0: feature_name=RPS3A	feature_id[0].value > threshold=3.4913501739501953		node_154: feature_name=HLA-DPB1	feature_id[31].value > threshold=2.953963279724121					node_172: feature_name=MT-ND3	feature_id[45].value <= threshold=4.267335891723633
node_388: feature_name=MT-CO3	feature_id[3].value <= threshold=6.312646865844727		node_166: feature_name=HLA-DQA2	feature_id[6].value <= threshold=0.4671822190284729		node_168: feature_name=MT-ND3	feature_id[0].value <= threshold=4.267335891723633		Rules_22	passed counts:24		node_173: feature_name=MT-CO3	feature_id[46].value > threshold=4.492122650146484
node_389: feature_name=HLA-DQA2	feature_id[1].value <= threshold=0.7433314919471741		node_167: feature_name=RPS26	feature_id[2].value > threshold=1.4885491728782654		node_169: feature_name=MT-CO3	feature_id[1].value > threshold=4.492122650146484		node_0: feature_name=RPS3A	feature_id[13].value > threshold=3.4913501739501953		node_179: feature_name=HLA-DPA1	feature_id[106].value > threshold=2.1784162521362305
node_390: feature_name=MT-CO3	feature_id[3].value <= threshold=5.4023237228393555		node_269: feature_name=PLCG2	feature_id[3].value > threshold=0.5864185690879822		node_175: feature_name=HLA-DPA1	feature_id[67].value > threshold=2.1784162521362305		node_188: feature_name=HLA-DQA2	feature_id[16].value <= threshold=0.4671822190284729		node_183: feature_name=TPT1	feature_id[4].value <= threshold=4.822033405303955
node_391: feature_name=TXNIP	feature_id[4].value > threshold=2.3914432525634766		node_277: feature_name=MT-CO2	feature_id[12].value <= threshold=5.091726064682007		node_179: feature_name=RPL18	feature_id[24].value <= threshold=4.095311164855957		node_189: feature_name=RPS26	feature_id[0].value > threshold=1.4885491728782654		node_184: feature_name=RPL37	feature_id[98].value <= threshold=4.408185720443726
node_399: feature_name=MTRNR2L12	feature_id[13].value <= threshold=3.639783263206482		node_278: feature_name=HLA-DPA1	feature_id[9].value <= threshold=1.5514892935752869		Class: ChAd-BNT			node_311: feature_name=PLCG2	feature_id[1].value > threshold=0.5864185690879822		Class: ChAd-BNT
node_400: feature_name=ABCB8	feature_id[322].value <= threshold=0.7443926334381104		node_279: feature_name=FOS	feature_id[14].value <= threshold=1.524602472782135					node_319: feature_name=MT-CO2	feature_id[10].value > threshold=5.091726064682007
node_401: feature_name=TSC22D3	feature_id[93].value <= threshold=3.2918641567230225		node_280: feature_name=RPS3	feature_id[23].value <= threshold=3.700440287590027		Rules_21	passed counts:21		node_399: feature_name=FOS	feature_id[5].value > threshold=0.8408284187316895		Rules_21	passed counts:21
node_402: feature_name=BIRC3	feature_id[34].value <= threshold=1.8505763411521912		node_281: feature_name=RPS3A	feature_id[0].value > threshold=3.6476162672042847		node_0: feature_name=RPS3A	feature_id[10].value <= threshold=3.4913501739501953		Class: ChAd-BNT			node_0: feature_name=RPS3A	feature_id[7].value <= threshold=3.4913501739501953
node_403: feature_name=RPS7	feature_id[31].value > threshold=3.3724138736724854		node_283: feature_name=MT-ND2	feature_id[20].value <= threshold=4.6121532917022705		node_1: feature_name=MT-ND3	feature_id[0].value <= threshold=5.196307420730591					node_1: feature_name=MT-ND3	feature_id[45].value <= threshold=5.196307420730591
node_415: feature_name=DAZAP1	feature_id[127].value <= threshold=1.7233007550239563		Class: Class: ChAd-BNT			node_2: feature_name=FOS	feature_id[124].value <= threshold=2.077348232269287		Rules_23	passed counts:24		node_2: feature_name=FOS	feature_id[50].value <= threshold=2.077348232269287
Class: ChAd-ChAd						node_3: feature_name=MT-CO3	feature_id[1].value > threshold=4.5204079151153564		node_0: feature_name=RPS3A	feature_id[13].value > threshold=3.4913501739501953		node_3: feature_name=MT-CO3	feature_id[46].value > threshold=4.5204079151153564
			Rules_23	passed counts:21		node_35: feature_name=HLA-DQB1	feature_id[122].value > threshold=3.1776169538497925		node_188: feature_name=HLA-DQA2	feature_id[16].value <= threshold=0.4671822190284729		node_33: feature_name=HLA-DQB1	feature_id[8].value > threshold=3.1776169538497925
Rules_18	passed counts:20		node_0: feature_name=RPS3A	feature_id[0].value > threshold=3.4913501739501953		node_101: feature_name=RPL10	feature_id[13].value <= threshold=4.269409418106079		node_189: feature_name=RPS26	feature_id[0].value > threshold=1.4885491728782654		node_103: feature_name=RPL10	feature_id[15].value <= threshold=4.269409418106079
node_0: feature_name=MT-CO3	feature_id[3].value > threshold=5.0652666091918945		node_166: feature_name=HLA-DQA2	feature_id[6].value <= threshold=0.4671822190284729		node_102: feature_name=MT-CO2	feature_id[5].value <= threshold=5.634741306304932		node_311: feature_name=PLCG2	feature_id[1].value > threshold=0.5864185690879822		node_104: feature_name=MT-CO2	feature_id[10].value <= threshold=5.634741306304932
node_354: feature_name=MTRNR2L12	feature_id[13].value > threshold=1.3759880065917969		node_167: feature_name=RPS26	feature_id[2].value <= threshold=1.4885491728782654		Class: ChAd-BNT			node_319: feature_name=MT-CO2	feature_id[10].value <= threshold=5.091726064682007		Class: ChAd-BNT
node_388: feature_name=MT-CO3	feature_id[3].value <= threshold=6.312646865844727		node_168: feature_name=MT-CO3	feature_id[1].value <= threshold=4.7603349685668945					node_320: feature_name=HLA-DPA1	feature_id[9].value <= threshold=1.5514892935752869
node_389: feature_name=HLA-DQA2	feature_id[1].value <= threshold=0.7433314919471741		node_169: feature_name=FOS	feature_id[14].value <= threshold=1.7017329931259155		Rules_22	passed counts:14		node_321: feature_name=FOS	feature_id[5].value <= threshold=1.524602472782135		Rules_22	passed counts:20
node_390: feature_name=MT-CO3	feature_id[3].value <= threshold=5.4023237228393555		node_170: feature_name=HLA-DPB1	feature_id[13].value > threshold=2.953963279724121		node_0: feature_name=RPS3A	feature_id[10].value > threshold=3.4913501739501953		node_322: feature_name=RPS26	feature_id[0].value > threshold=2.1895906925201416		node_0: feature_name=RPS3A	feature_id[7].value > threshold=3.4913501739501953
node_391: feature_name=TXNIP	feature_id[4].value <= threshold=2.3914432525634766		node_184: feature_name=MT-ND3	feature_id[4].value <= threshold=4.267335891723633		node_150: feature_name=HLA-DQA2	feature_id[49].value <= threshold=0.4671822190284729		node_332: feature_name=PLCG2	feature_id[1].value <= threshold=4.219462633132935		node_154: feature_name=HLA-DQA2	feature_id[49].value <= threshold=0.4671822190284729
node_392: feature_name=MTRNR2L12	feature_id[13].value <= threshold=3.6058229207992554		node_185: feature_name=MT-CO3	feature_id[1].value > threshold=4.492122650146484		node_151: feature_name=RPS26	feature_id[70].value > threshold=1.4885491728782654		node_333: feature_name=MT-ND5	feature_id[19].value <= threshold=3.6041985750198364		node_155: feature_name=RPS26	feature_id[33].value > threshold=1.4885491728782654
node_393: feature_name=DDX6	feature_id[117].value <= threshold=1.8368957042694092		node_195: feature_name=HLA-DPA1	feature_id[9].value > threshold=2.1784162521362305		node_233: feature_name=PLCG2	feature_id[7].value <= threshold=0.5864185690879822		Class: ChAd-BNT			node_241: feature_name=RPS4Y1	feature_id[62].value <= threshold=0.4595298171043396
Class: ChAd-BNT			node_201: feature_name=PLCG2	feature_id[3].value > threshold=2.8931021690368652		node_234: feature_name=RPL30	feature_id[29].value <= threshold=4.066010594367981					node_242: feature_name=HLA-DRA	feature_id[23].value > threshold=2.1617385149002075
			node_203: feature_name=MT-CO1	feature_id[19].value > threshold=3.2476863861083984		Class: ChAd-BNT			Rules_24	passed counts:20		node_246: feature_name=MT-CO2	feature_id[10].value <= threshold=5.317056894302368
Rules_19	passed counts:17		Class: Class: ChAd-BNT						node_0: feature_name=RPS3A	feature_id[13].value <= threshold=3.4913501739501953		node_247: feature_name=MT-ND3	feature_id[45].value <= threshold=4.724771976470947
node_0: feature_name=MT-CO3	feature_id[3].value > threshold=5.0652666091918945					Rules_23	passed counts:12		node_1: feature_name=MT-CO1	feature_id[7].value <= threshold=5.784592390060425		node_248: feature_name=HLA-DPA1	feature_id[106].value > threshold=1.302694320678711
node_354: feature_name=MTRNR2L12	feature_id[13].value > threshold=1.3759880065917969		Rules_24	passed counts:21		node_0: feature_name=RPS3A	feature_id[10].value > threshold=3.4913501739501953		node_2: feature_name=FOS	feature_id[5].value <= threshold=1.9804697632789612		node_264: feature_name=RPLP1	feature_id[104].value > threshold=2.0901750326156616
node_388: feature_name=MT-CO3	feature_id[3].value <= threshold=6.312646865844727		node_0: feature_name=RPS3A	feature_id[0].value <= threshold=3.4913501739501953		node_150: feature_name=HLA-DQA2	feature_id[49].value <= threshold=0.4671822190284729		node_3: feature_name=MT-CO3	feature_id[3].value > threshold=4.5204079151153564		node_268: feature_name=MT-CO3	feature_id[46].value > threshold=5.189935922622681
node_389: feature_name=HLA-DQA2	feature_id[1].value <= threshold=0.7433314919471741		node_1: feature_name=MT-ND3	feature_id[4].value <= threshold=5.196307420730591		node_151: feature_name=RPS26	feature_id[70].value > threshold=1.4885491728782654		node_41: feature_name=HLA-DQB1	feature_id[14].value <= threshold=3.1776169538497925		node_308: feature_name=RPL37A	feature_id[73].value <= threshold=3.7160269021987915
node_390: feature_name=MT-CO3	feature_id[3].value <= threshold=5.4023237228393555		node_2: feature_name=FOS	feature_id[14].value <= threshold=2.077348232269287		node_233: feature_name=PLCG2	feature_id[7].value <= threshold=0.5864185690879822		node_42: feature_name=HLA-DPA1	feature_id[9].value <= threshold=3.4561970233917236		Class: ChAd-BNT
node_391: feature_name=TXNIP	feature_id[4].value > threshold=2.3914432525634766		node_3: feature_name=MT-CO3	feature_id[1].value > threshold=4.5204079151153564		node_234: feature_name=RPL30	feature_id[29].value > threshold=4.066010594367981		node_43: feature_name=IER2	feature_id[11].value <= threshold=2.291147828102112
node_399: feature_name=MTRNR2L12	feature_id[13].value <= threshold=3.639783263206482		node_29: feature_name=HLA-DQB1	feature_id[5].value > threshold=3.1776169538497925		Class: BNT-BNT			node_44: feature_name=RPS26	feature_id[0].value <= threshold=2.9711668491363525		Rules_23	passed counts:15
node_400: feature_name=ABCB8	feature_id[322].value <= threshold=0.7443926334381104		node_107: feature_name=RPL10	feature_id[18].value <= threshold=4.269409418106079					node_45: feature_name=MT-CYB	feature_id[15].value > threshold=3.4683425426483154		node_0: feature_name=RPS3A	feature_id[7].value > threshold=3.4913501739501953
node_401: feature_name=TSC22D3	feature_id[93].value <= threshold=3.2918641567230225		node_108: feature_name=MT-CO2	feature_id[12].value <= threshold=5.634741306304932		Rules_24	passed counts:12		node_51: feature_name=JUN	feature_id[2].value <= threshold=3.6994043588638306		node_154: feature_name=HLA-DQA2	feature_id[49].value <= threshold=0.4671822190284729
node_402: feature_name=BIRC3	feature_id[34].value <= threshold=1.8505763411521912		Class: Class: ChAd-BNT			node_0: feature_name=RPS3A	feature_id[10].value > threshold=3.4913501739501953		node_52: feature_name=MT-ND4	feature_id[12].value <= threshold=5.6465842723846436		node_155: feature_name=RPS26	feature_id[33].value <= threshold=1.4885491728782654
node_403: feature_name=RPS7	feature_id[31].value <= threshold=3.3724138736724854					node_150: feature_name=HLA-DQA2	feature_id[49].value <= threshold=0.4671822190284729		node_53: feature_name=MTRNR2L12	feature_id[4].value <= threshold=4.810739278793335		node_156: feature_name=MT-CO3	feature_id[46].value <= threshold=4.7603349685668945
node_404: feature_name=ADD1	feature_id[203].value <= threshold=1.8333977460861206		Rules_25	passed counts:18		node_151: feature_name=RPS26	feature_id[70].value <= threshold=1.4885491728782654		node_54: feature_name=FOSB	feature_id[8].value <= threshold=1.9446370601654053		node_157: feature_name=FOS	feature_id[50].value <= threshold=1.7017329931259155
node_405: feature_name=PARP14	feature_id[33].value <= threshold=1.853284239768982		node_0: feature_name=RPS3A	feature_id[0].value > threshold=3.4913501739501953		node_152: feature_name=MT-CO3	feature_id[1].value <= threshold=4.7603349685668945		node_55: feature_name=MT-ND5	feature_id[19].value <= threshold=3.9510109424591064		node_158: feature_name=HLA-DPB1	feature_id[0].value <= threshold=2.953963279724121
node_406: feature_name=USP34	feature_id[204].value <= threshold=1.8276428580284119		node_166: feature_name=HLA-DQA2	feature_id[6].value <= threshold=0.4671822190284729		node_153: feature_name=FOS	feature_id[124].value <= threshold=1.7017329931259155		node_56: feature_name=MT-CO1	feature_id[7].value > threshold=3.418753743171692		node_159: feature_name=TRA2B	feature_id[24].value > threshold=1.9442120790481567
node_407: feature_name=AC008014.1	feature_id[1549].value <= threshold=1.1725330352783203		node_167: feature_name=RPS26	feature_id[2].value > threshold=1.4885491728782654		node_154: feature_name=HLA-DPB1	feature_id[31].value <= threshold=2.953963279724121		node_60: feature_name=HLA-DQB1	feature_id[14].value > threshold=2.877996802330017		node_169: feature_name=RPS23	feature_id[68].value > threshold=2.7978310585021973
Class: ChAd-BNT			node_269: feature_name=PLCG2	feature_id[3].value > threshold=0.5864185690879822		node_155: feature_name=RPS3A	feature_id[10].value > threshold=4.205445051193237		node_70: feature_name=RPS26	feature_id[0].value <= threshold=1.9525645971298218		Class: ChAd-BNT
			node_277: feature_name=MT-CO2	feature_id[12].value <= threshold=5.091726064682007		node_165: feature_name=EEF1A1	feature_id[68].value > threshold=3.597107768058777		node_71: feature_name=PLCG2	feature_id[1].value <= threshold=4.57846212387085
Rules_20	passed counts:16		node_278: feature_name=HLA-DPA1	feature_id[9].value > threshold=1.5514892935752869		Class: ChAd-BNT			Class: ChAd-ChAd			Rules_24	passed counts:13
node_0: feature_name=MT-CO3	feature_id[3].value > threshold=5.0652666091918945		node_296: feature_name=MT-ND3	feature_id[4].value <= threshold=4.717968463897705								node_0: feature_name=RPS3A	feature_id[7].value > threshold=3.4913501739501953
node_354: feature_name=MTRNR2L12	feature_id[13].value > threshold=1.3759880065917969		node_297: feature_name=TXNIP	feature_id[17].value <= threshold=4.732611417770386		Rules_25	passed counts:12		Rules_25	passed counts:19		node_154: feature_name=HLA-DQA2	feature_id[49].value <= threshold=0.4671822190284729
node_388: feature_name=MT-CO3	feature_id[3].value > threshold=6.312646865844727		node_298: feature_name=RPS3	feature_id[23].value <= threshold=4.6626691818237305		node_0: feature_name=RPS3A	feature_id[10].value <= threshold=3.4913501739501953		node_0: feature_name=RPS3A	feature_id[13].value <= threshold=3.4913501739501953		node_155: feature_name=RPS26	feature_id[33].value > threshold=1.4885491728782654
node_480: feature_name=MTRNR2L12	feature_id[13].value <= threshold=2.7989035844802856		node_299: feature_name=HLA-DPB1	feature_id[13].value > threshold=2.049845814704895		node_1: feature_name=MT-ND3	feature_id[0].value <= threshold=5.196307420730591		node_1: feature_name=MT-CO1	feature_id[7].value <= threshold=5.784592390060425		node_241: feature_name=RPS4Y1	feature_id[62].value <= threshold=0.4595298171043396
Class: BNT-BNT			node_311: feature_name=RPL10	feature_id[18].value > threshold=5.15243935585022		node_2: feature_name=FOS	feature_id[124].value <= threshold=2.077348232269287		node_2: feature_name=FOS	feature_id[5].value > threshold=1.9804697632789612		node_242: feature_name=HLA-DRA	feature_id[23].value > threshold=2.1617385149002075
			node_337: feature_name=HLA-DPB1	feature_id[13].value > threshold=2.9336527585983276		node_3: feature_name=MT-CO3	feature_id[1].value <= threshold=4.5204079151153564		node_122: feature_name=JUN	feature_id[2].value <= threshold=3.9609183073043823		node_246: feature_name=MT-CO2	feature_id[10].value <= threshold=5.317056894302368
Rules_21	passed counts:15		Class: Class: ChAd-BNT			node_4: feature_name=RPS26	feature_id[70].value <= threshold=0.6969208121299744		node_123: feature_name=HLA-DQB1	feature_id[14].value <= threshold=2.162106990814209		node_247: feature_name=MT-ND3	feature_id[45].value <= threshold=4.724771976470947
node_0: feature_name=MT-CO3	feature_id[3].value > threshold=5.0652666091918945					node_5: feature_name=EIF1	feature_id[154].value > threshold=3.6346216201782227		node_124: feature_name=RPS26	feature_id[0].value <= threshold=1.698769986629486		node_248: feature_name=HLA-DPA1	feature_id[106].value > threshold=1.302694320678711
node_354: feature_name=MTRNR2L12	feature_id[13].value > threshold=1.3759880065917969		Rules_26	passed counts:15		node_23: feature_name=RPL14	feature_id[104].value <= threshold=3.9731487035751343		node_125: feature_name=FOSB	feature_id[8].value <= threshold=2.3072546124458313		node_264: feature_name=RPLP1	feature_id[104].value > threshold=2.0901750326156616
node_388: feature_name=MT-CO3	feature_id[3].value <= threshold=6.312646865844727		node_0: feature_name=RPS3A	feature_id[0].value > threshold=3.4913501739501953		Class: ChAd-BNT			node_126: feature_name=MT-CO3	feature_id[3].value > threshold=3.9197086095809937		node_268: feature_name=MT-CO3	feature_id[46].value <= threshold=5.189935922622681
node_389: feature_name=HLA-DQA2	feature_id[1].value <= threshold=0.7433314919471741		node_166: feature_name=HLA-DQA2	feature_id[6].value <= threshold=0.4671822190284729					node_128: feature_name=MT-CO2	feature_id[10].value > threshold=4.433919668197632		node_269: feature_name=COL19A1	feature_id[91].value <= threshold=2.8471736907958984
node_390: feature_name=MT-CO3	feature_id[3].value > threshold=5.4023237228393555		node_167: feature_name=RPS26	feature_id[2].value <= threshold=1.4885491728782654		Rules_26	passed counts:11		Class: ChAd-ChAd			node_270: feature_name=TXNIP	feature_id[32].value <= threshold=4.9412617683410645
node_440: feature_name=TXNIP	feature_id[4].value <= threshold=2.696980834007263		node_168: feature_name=MT-CO3	feature_id[1].value <= threshold=4.7603349685668945		node_0: feature_name=RPS3A	feature_id[10].value > threshold=3.4913501739501953					node_271: feature_name=CD37	feature_id[85].value > threshold=4.1799890995025635
node_441: feature_name=CD74	feature_id[14].value > threshold=3.6073778867721558		node_169: feature_name=FOS	feature_id[14].value <= threshold=1.7017329931259155		node_150: feature_name=HLA-DQA2	feature_id[49].value <= threshold=0.4671822190284729		Rules_26	passed counts:15		node_299: feature_name=RPS23	feature_id[68].value <= threshold=4.221072196960449
node_453: feature_name=EEF1B2	feature_id[43].value <= threshold=2.258328080177307		node_170: feature_name=HLA-DPB1	feature_id[13].value <= threshold=2.953963279724121		node_151: feature_name=RPS26	feature_id[70].value > threshold=1.4885491728782654		node_0: feature_name=RPS3A	feature_id[13].value > threshold=3.4913501739501953		Class: ChAd-BNT
node_454: feature_name=IQSEC1	feature_id[121].value <= threshold=2.8976060152053833		node_171: feature_name=TRA2B	feature_id[27].value > threshold=1.9442120790481567		node_233: feature_name=PLCG2	feature_id[7].value > threshold=0.5864185690879822		node_188: feature_name=HLA-DQA2	feature_id[16].value <= threshold=0.4671822190284729
Class: ChAd-BNT			node_181: feature_name=MT-CO3	feature_id[1].value <= threshold=4.584035158157349		node_237: feature_name=HLA-DRA	feature_id[100].value > threshold=2.1617385149002075		node_189: feature_name=RPS26	feature_id[0].value > threshold=1.4885491728782654		Rules_25	passed counts:12
			Class: Class: ChAd-BNT			node_241: feature_name=RPS23	feature_id[35].value <= threshold=4.895965814590454		node_311: feature_name=PLCG2	feature_id[1].value > threshold=0.5864185690879822		node_0: feature_name=RPS3A	feature_id[7].value <= threshold=3.4913501739501953
Rules_22	passed counts:15					node_242: feature_name=MT-CO3	feature_id[1].value <= threshold=5.1721014976501465		node_319: feature_name=MT-CO2	feature_id[10].value <= threshold=5.091726064682007		node_1: feature_name=MT-ND3	feature_id[45].value <= threshold=5.196307420730591
node_0: feature_name=MT-CO3	feature_id[3].value > threshold=5.0652666091918945		Rules_27	passed counts:14		node_243: feature_name=RPS17	feature_id[189].value <= threshold=3.7717257738113403		node_320: feature_name=HLA-DPA1	feature_id[9].value > threshold=1.5514892935752869		node_2: feature_name=FOS	feature_id[50].value > threshold=2.077348232269287
node_354: feature_name=MTRNR2L12	feature_id[13].value > threshold=1.3759880065917969		node_0: feature_name=RPS3A	feature_id[0].value > threshold=3.4913501739501953		node_244: feature_name=MT-ND3	feature_id[0].value <= threshold=4.717968463897705		node_342: feature_name=PLCG2	feature_id[1].value <= threshold=4.99691104888916		node_110: feature_name=PLCG2	feature_id[13].value > threshold=2.3796557188034058
node_388: feature_name=MT-CO3	feature_id[3].value <= threshold=6.312646865844727		node_166: feature_name=HLA-DQA2	feature_id[6].value <= threshold=0.4671822190284729		node_245: feature_name=RPL10	feature_id[13].value <= threshold=5.621427536010742		node_343: feature_name=MT-CO3	feature_id[3].value > threshold=4.839505434036255		node_118: feature_name=HLA-DQA2	feature_id[49].value <= threshold=0.8250003457069397
node_389: feature_name=HLA-DQA2	feature_id[1].value <= threshold=0.7433314919471741		node_167: feature_name=RPS26	feature_id[2].value > threshold=1.4885491728782654		node_246: feature_name=RPL5	feature_id[38].value <= threshold=4.512375831604004		node_377: feature_name=MT-ND5	feature_id[19].value > threshold=2.013504147529602		node_119: feature_name=RPL6	feature_id[41].value <= threshold=3.6560537815093994
node_390: feature_name=MT-CO3	feature_id[3].value <= threshold=5.4023237228393555		node_269: feature_name=PLCG2	feature_id[3].value > threshold=0.5864185690879822		node_247: feature_name=RPS16	feature_id[113].value <= threshold=4.3386266231536865		node_383: feature_name=HLA-DPB1	feature_id[6].value > threshold=2.0143224000930786		node_120: feature_name=MT-CO3	feature_id[46].value > threshold=5.063568830490112
node_391: feature_name=TXNIP	feature_id[4].value > threshold=2.3914432525634766		node_277: feature_name=MT-CO2	feature_id[12].value <= threshold=5.091726064682007		node_248: feature_name=CD74	feature_id[115].value <= threshold=5.1396214962005615		node_387: feature_name=MT-CO1	feature_id[7].value > threshold=3.9622637033462524		node_124: feature_name=TXNIP	feature_id[32].value <= threshold=3.050714373588562
node_399: feature_name=MTRNR2L12	feature_id[13].value > threshold=3.639783263206482		node_278: feature_name=HLA-DPA1	feature_id[9].value > threshold=1.5514892935752869		node_249: feature_name=HLA-DPA1	feature_id[67].value > threshold=1.302694320678711		node_391: feature_name=HLA-DPA1	feature_id[9].value <= threshold=2.092734932899475		node_125: feature_name=MT-CO2	feature_id[10].value <= threshold=5.861287832260132
node_433: feature_name=RPL9	feature_id[10].value <= threshold=3.94341242313385		node_296: feature_name=MT-ND3	feature_id[4].value <= threshold=4.717968463897705		node_263: feature_name=RPL19	feature_id[27].value > threshold=0.9731265306472778		node_392: feature_name=HLA-DPA1	feature_id[9].value <= threshold=2.0564082860946655		Class: ChAd-BNT
node_434: feature_name=ABCA7	feature_id[312].value <= threshold=0.9256181120872498		node_297: feature_name=TXNIP	feature_id[17].value <= threshold=4.732611417770386		node_265: feature_name=RPL27	feature_id[130].value <= threshold=3.9531325101852417		Class: ChAd-BNT
Class: ChAd-BNT			node_298: feature_name=RPS3	feature_id[23].value <= threshold=4.6626691818237305		node_266: feature_name=RPLP1	feature_id[88].value > threshold=1.0175724029541016					Rules_26	passed counts:12
			node_299: feature_name=HLA-DPB1	feature_id[13].value > threshold=2.049845814704895		node_270: feature_name=RPL30	feature_id[29].value <= threshold=4.672831296920776		Rules_27	passed counts:14		node_0: feature_name=RPS3A	feature_id[7].value <= threshold=3.4913501739501953
Rules_23	passed counts:14		node_311: feature_name=RPL10	feature_id[18].value <= threshold=5.15243935585022		node_271: feature_name=TXNIP	feature_id[112].value <= threshold=4.9412617683410645		node_0: feature_name=RPS3A	feature_id[13].value > threshold=3.4913501739501953		node_1: feature_name=MT-ND3	feature_id[45].value <= threshold=5.196307420730591
node_0: feature_name=MT-CO3	feature_id[3].value <= threshold=5.0652666091918945		node_312: feature_name=MT-ND3	feature_id[4].value <= threshold=4.654429197311401		node_272: feature_name=RPL21	feature_id[66].value > threshold=2.0727769136428833		node_188: feature_name=HLA-DQA2	feature_id[16].value <= threshold=0.4671822190284729		node_2: feature_name=FOS	feature_id[50].value <= threshold=2.077348232269287
node_1: feature_name=HLA-DQA2	feature_id[1].value <= threshold=0.5120233297348022		node_313: feature_name=RPS5	feature_id[21].value <= threshold=4.262418031692505		node_276: feature_name=PTMA	feature_id[143].value <= threshold=4.625251770019531		node_189: feature_name=RPS26	feature_id[0].value <= threshold=1.4885491728782654		node_3: feature_name=MT-CO3	feature_id[46].value <= threshold=4.5204079151153564
node_2: feature_name=MT-ND2	feature_id[8].value <= threshold=4.003316164016724		node_314: feature_name=RPS3A	feature_id[0].value > threshold=3.57184374332428		node_277: feature_name=RPS13	feature_id[90].value <= threshold=4.244906663894653		node_190: feature_name=MT-CO3	feature_id[3].value <= threshold=4.7603349685668945		node_4: feature_name=RPS26	feature_id[33].value <= threshold=0.6969208121299744
node_3: feature_name=MT-CO3	feature_id[3].value > threshold=4.601801872253418		node_322: feature_name=HLA-DPA1	feature_id[9].value <= threshold=1.7282434105873108		node_278: feature_name=TXNIP	feature_id[112].value > threshold=4.732611417770386		node_191: feature_name=FOS	feature_id[5].value <= threshold=1.7017329931259155		node_5: feature_name=EIF1	feature_id[39].value > threshold=3.6346216201782227
node_125: feature_name=STX7	feature_id[66].value <= threshold=1.883852481842041		node_323: feature_name=JUND	feature_id[29].value > threshold=1.9614587426185608		node_284: feature_name=RPS26	feature_id[70].value > threshold=1.9530509114265442		node_192: feature_name=HLA-DPB1	feature_id[6].value > threshold=2.953963279724121		node_21: feature_name=RPL10	feature_id[15].value <= threshold=4.675575256347656
node_126: feature_name=NRDC	feature_id[17].value > threshold=1.8465107083320618		Class: Class: ChAd-BNT			Class: ChAd-BNT			node_214: feature_name=HLA-DPA1	feature_id[9].value <= threshold=2.3404064178466797		Class: ChAd-BNT
node_174: feature_name=RPL10	feature_id[2].value <= threshold=4.762012481689453								node_215: feature_name=RPS4X	feature_id[18].value > threshold=3.5255725383758545
node_175: feature_name=MACF1	feature_id[178].value <= threshold=1.7427698373794556		Rules_28	passed counts:13		Rules_27	passed counts:11		node_219: feature_name=HLA-DPB1	feature_id[6].value <= threshold=3.6888033151626587		Rules_27	passed counts:11
node_176: feature_name=LTA4H	feature_id[131].value <= threshold=0.6768743395805359		node_0: feature_name=RPS3A	feature_id[0].value > threshold=3.4913501739501953		node_0: feature_name=RPS3A	feature_id[10].value > threshold=3.4913501739501953		Class: ChAd-BNT			node_0: feature_name=RPS3A	feature_id[7].value > threshold=3.4913501739501953
Class: ChAd-BNT			node_166: feature_name=HLA-DQA2	feature_id[6].value <= threshold=0.4671822190284729		node_150: feature_name=HLA-DQA2	feature_id[49].value <= threshold=0.4671822190284729					node_154: feature_name=HLA-DQA2	feature_id[49].value <= threshold=0.4671822190284729
			node_167: feature_name=RPS26	feature_id[2].value > threshold=1.4885491728782654		node_151: feature_name=RPS26	feature_id[70].value <= threshold=1.4885491728782654		Rules_28	passed counts:13		node_155: feature_name=RPS26	feature_id[33].value > threshold=1.4885491728782654
Rules_24	passed counts:13		node_269: feature_name=PLCG2	feature_id[3].value > threshold=0.5864185690879822		node_152: feature_name=MT-CO3	feature_id[1].value > threshold=4.7603349685668945		node_0: feature_name=RPS3A	feature_id[13].value > threshold=3.4913501739501953		node_241: feature_name=RPS4Y1	feature_id[62].value <= threshold=0.4595298171043396
node_0: feature_name=MT-CO3	feature_id[3].value <= threshold=5.0652666091918945		node_277: feature_name=MT-CO2	feature_id[12].value <= threshold=5.091726064682007		node_198: feature_name=HLA-DQB1	feature_id[122].value > threshold=1.862441599369049		node_188: feature_name=HLA-DQA2	feature_id[16].value <= threshold=0.4671822190284729		node_242: feature_name=HLA-DRA	feature_id[23].value > threshold=2.1617385149002075
node_1: feature_name=HLA-DQA2	feature_id[1].value <= threshold=0.5120233297348022		node_278: feature_name=HLA-DPA1	feature_id[9].value > threshold=1.5514892935752869		node_210: feature_name=HLA-DPB1	feature_id[31].value <= threshold=3.3040138483047485		node_189: feature_name=RPS26	feature_id[0].value > threshold=1.4885491728782654		node_246: feature_name=MT-CO2	feature_id[10].value > threshold=5.317056894302368
node_2: feature_name=MT-ND2	feature_id[8].value > threshold=4.003316164016724		node_296: feature_name=MT-ND3	feature_id[4].value <= threshold=4.717968463897705		node_211: feature_name=FOS	feature_id[124].value > threshold=2.336197257041931		node_311: feature_name=PLCG2	feature_id[1].value <= threshold=0.5864185690879822		node_318: feature_name=MT-ND3	feature_id[45].value > threshold=4.255903244018555
node_210: feature_name=STX7	feature_id[66].value <= threshold=1.8888464570045471		node_297: feature_name=TXNIP	feature_id[17].value > threshold=4.732611417770386		node_223: feature_name=RPL35	feature_id[176].value > threshold=0.9206746220588684		node_312: feature_name=JUN	feature_id[2].value <= threshold=2.7963279485702515		node_322: feature_name=RBM39	feature_id[56].value <= threshold=2.7117607593536377
node_211: feature_name=FAM111B	feature_id[6].value <= threshold=1.9565445184707642		node_345: feature_name=MT-CO3	feature_id[1].value <= threshold=4.793268442153931		Class: ChAd-BNT			node_313: feature_name=HLA-DRB1	feature_id[17].value > threshold=1.2337660789489746		Class: ChAd-BNT
node_212: feature_name=YPEL2	feature_id[84].value > threshold=1.6649553775787354		Class: Class: ChAd-BNT						Class: ChAd-BNT
node_288: feature_name=RPS5	feature_id[7].value > threshold=3.2452536821365356					Rules_28	passed counts:11					Rules_28	passed counts:11
node_296: feature_name=AASDH	feature_id[296].value <= threshold=0.9347816705703735		Rules_29	passed counts:13		node_0: feature_name=RPS3A	feature_id[10].value <= threshold=3.4913501739501953		Rules_29	passed counts:13		node_0: feature_name=RPS3A	feature_id[7].value > threshold=3.4913501739501953
Class: ChAd-ChAd			node_0: feature_name=RPS3A	feature_id[0].value > threshold=3.4913501739501953		node_1: feature_name=MT-ND3	feature_id[0].value <= threshold=5.196307420730591		node_0: feature_name=RPS3A	feature_id[13].value <= threshold=3.4913501739501953		node_154: feature_name=HLA-DQA2	feature_id[49].value <= threshold=0.4671822190284729
			node_166: feature_name=HLA-DQA2	feature_id[6].value <= threshold=0.4671822190284729		node_2: feature_name=FOS	feature_id[124].value <= threshold=2.077348232269287		node_1: feature_name=MT-CO1	feature_id[7].value <= threshold=5.784592390060425		node_155: feature_name=RPS26	feature_id[33].value <= threshold=1.4885491728782654
Rules_25	passed counts:12		node_167: feature_name=RPS26	feature_id[2].value > threshold=1.4885491728782654		node_3: feature_name=MT-CO3	feature_id[1].value > threshold=4.5204079151153564		node_2: feature_name=FOS	feature_id[5].value <= threshold=1.9804697632789612		node_156: feature_name=MT-CO3	feature_id[46].value > threshold=4.7603349685668945
node_0: feature_name=MT-CO3	feature_id[3].value <= threshold=5.0652666091918945		node_269: feature_name=PLCG2	feature_id[3].value <= threshold=0.5864185690879822		node_35: feature_name=HLA-DQB1	feature_id[122].value <= threshold=3.1776169538497925		node_3: feature_name=MT-CO3	feature_id[3].value <= threshold=4.5204079151153564		node_200: feature_name=HLA-DQB1	feature_id[8].value > threshold=1.862441599369049
node_1: feature_name=HLA-DQA2	feature_id[1].value <= threshold=0.5120233297348022		node_270: feature_name=JUN	feature_id[8].value <= threshold=2.7963279485702515		node_36: feature_name=MTRNR2L1	feature_id[188].value <= threshold=0.8587319850921631		node_4: feature_name=RPS26	feature_id[0].value <= threshold=0.6969208121299744		node_216: feature_name=HLA-DPB1	feature_id[0].value <= threshold=3.3040138483047485
node_2: feature_name=MT-ND2	feature_id[8].value > threshold=4.003316164016724		node_271: feature_name=MT-CO1	feature_id[19].value <= threshold=5.229674339294434		node_37: feature_name=AC007952.4	feature_id[146].value <= threshold=2.424951195716858		node_5: feature_name=HLA-DRB1	feature_id[17].value > threshold=3.262115955352783		node_217: feature_name=FOS	feature_id[50].value > threshold=2.336197257041931
node_210: feature_name=STX7	feature_id[66].value > threshold=1.8888464570045471		Class: Class: ChAd-BNT			node_38: feature_name=AL360012.1	feature_id[99].value <= threshold=1.342980980873108		node_17: feature_name=RPS4X	feature_id[18].value <= threshold=3.7270344495773315		node_231: feature_name=BIRC3	feature_id[70].value <= threshold=2.235280394554138
node_306: feature_name=NACA	feature_id[96].value <= threshold=2.5934805870056152					node_39: feature_name=MT-ND2	feature_id[11].value <= threshold=3.324023962020874		node_18: feature_name=MT-CO2	feature_id[10].value <= threshold=4.5604681968688965		Class: ChAd-BNT
node_307: feature_name=MT-CO2	feature_id[9].value > threshold=4.692180871963501		Rules_30	passed counts:12		node_40: feature_name=HLA-DQB1	feature_id[122].value <= threshold=2.4169602394104004		Class: ChAd-BNT
node_313: feature_name=HLA-DRB5	feature_id[15].value > threshold=1.7652342915534973		node_0: feature_name=RPS3A	feature_id[0].value <= threshold=3.4913501739501953		node_41: feature_name=RPS9	feature_id[53].value > threshold=1.5045173168182373					Rules_29	passed counts:10
node_321: feature_name=FAM53B	feature_id[49].value <= threshold=2.064658522605896		node_1: feature_name=MT-ND3	feature_id[4].value <= threshold=5.196307420730591		Class: ChAd-ChAd			Rules_30	passed counts:12		node_0: feature_name=RPS3A	feature_id[7].value > threshold=3.4913501739501953
Class: ChAd-ChAd			node_2: feature_name=FOS	feature_id[14].value <= threshold=2.077348232269287					node_0: feature_name=RPS3A	feature_id[13].value > threshold=3.4913501739501953		node_154: feature_name=HLA-DQA2	feature_id[49].value <= threshold=0.4671822190284729
			node_3: feature_name=MT-CO3	feature_id[1].value <= threshold=4.5204079151153564		Rules_29	passed counts:10		node_188: feature_name=HLA-DQA2	feature_id[16].value <= threshold=0.4671822190284729		node_155: feature_name=RPS26	feature_id[33].value > threshold=1.4885491728782654
Rules_26	passed counts:11		node_4: feature_name=RPS26	feature_id[2].value <= threshold=0.6969208121299744		node_0: feature_name=RPS3A	feature_id[10].value > threshold=3.4913501739501953		node_189: feature_name=RPS26	feature_id[0].value > threshold=1.4885491728782654		node_241: feature_name=RPS4Y1	feature_id[62].value > threshold=0.4595298171043396
node_0: feature_name=MT-CO3	feature_id[3].value > threshold=5.0652666091918945		node_5: feature_name=HLA-DRB1	feature_id[10].value > threshold=3.262115955352783		node_150: feature_name=HLA-DQA2	feature_id[49].value <= threshold=0.4671822190284729		node_311: feature_name=PLCG2	feature_id[1].value > threshold=0.5864185690879822		Class: BNT-BNT
node_354: feature_name=MTRNR2L12	feature_id[13].value > threshold=1.3759880065917969		node_15: feature_name=MT-ND3	feature_id[4].value <= threshold=3.576681971549988		node_151: feature_name=RPS26	feature_id[70].value > threshold=1.4885491728782654		node_319: feature_name=MT-CO2	feature_id[10].value > threshold=5.091726064682007
node_388: feature_name=MT-CO3	feature_id[3].value <= threshold=6.312646865844727		Class: Class: ChAd-BNT			node_233: feature_name=PLCG2	feature_id[7].value > threshold=0.5864185690879822		node_399: feature_name=FOS	feature_id[5].value <= threshold=0.8408284187316895		Rules_30	passed counts:10
node_389: feature_name=HLA-DQA2	feature_id[1].value <= threshold=0.7433314919471741					node_237: feature_name=HLA-DRA	feature_id[100].value > threshold=2.1617385149002075		node_400: feature_name=RPS26	feature_id[0].value > threshold=2.2272993326187134		node_0: feature_name=RPS3A	feature_id[7].value <= threshold=3.4913501739501953
node_390: feature_name=MT-CO3	feature_id[3].value <= threshold=5.4023237228393555		Rules_31	passed counts:11		node_241: feature_name=RPS23	feature_id[35].value <= threshold=4.895965814590454		node_404: feature_name=MT-ND5	feature_id[19].value > threshold=1.1389703750610352		node_1: feature_name=MT-ND3	feature_id[45].value <= threshold=5.196307420730591
node_391: feature_name=TXNIP	feature_id[4].value > threshold=2.3914432525634766		node_0: feature_name=RPS3A	feature_id[0].value > threshold=3.4913501739501953		node_242: feature_name=MT-CO3	feature_id[1].value <= threshold=5.1721014976501465		node_406: feature_name=HLA-DRB1	feature_id[17].value <= threshold=3.928005814552307		node_2: feature_name=FOS	feature_id[50].value <= threshold=2.077348232269287
node_399: feature_name=MTRNR2L12	feature_id[13].value <= threshold=3.639783263206482		node_166: feature_name=HLA-DQA2	feature_id[6].value <= threshold=0.4671822190284729		node_243: feature_name=RPS17	feature_id[189].value <= threshold=3.7717257738113403		Class: ChAd-BNT			node_3: feature_name=MT-CO3	feature_id[46].value > threshold=4.5204079151153564
node_400: feature_name=ABCB8	feature_id[322].value <= threshold=0.7443926334381104		node_167: feature_name=RPS26	feature_id[2].value > threshold=1.4885491728782654		node_244: feature_name=MT-ND3	feature_id[0].value <= threshold=4.717968463897705					node_33: feature_name=HLA-DQB1	feature_id[8].value <= threshold=3.1776169538497925
node_401: feature_name=TSC22D3	feature_id[93].value <= threshold=3.2918641567230225		node_269: feature_name=PLCG2	feature_id[3].value <= threshold=0.5864185690879822		node_245: feature_name=RPL10	feature_id[13].value <= threshold=5.621427536010742		Rules_31	passed counts:12		node_34: feature_name=HLA-DPA1	feature_id[106].value > threshold=3.4740229845046997
node_402: feature_name=BIRC3	feature_id[34].value <= threshold=1.8505763411521912		node_270: feature_name=JUN	feature_id[8].value > threshold=2.7963279485702515		node_246: feature_name=RPL5	feature_id[38].value <= threshold=4.512375831604004		node_0: feature_name=RPS3A	feature_id[13].value > threshold=3.4913501739501953		node_100: feature_name=PLCG2	feature_id[13].value > threshold=3.7815407514572144
node_403: feature_name=RPS7	feature_id[31].value <= threshold=3.3724138736724854		node_274: feature_name=TXNIP	feature_id[17].value <= threshold=3.2121483087539673		node_247: feature_name=RPS16	feature_id[113].value <= threshold=4.3386266231536865		node_188: feature_name=HLA-DQA2	feature_id[16].value <= threshold=0.4671822190284729		Class: ChAd-BNT
node_404: feature_name=ADD1	feature_id[203].value > threshold=1.8333977460861206		Class: BNT-BNT			node_248: feature_name=CD74	feature_id[115].value <= threshold=5.1396214962005615		node_189: feature_name=RPS26	feature_id[0].value <= threshold=1.4885491728782654
node_412: feature_name=RPL3	feature_id[223].value <= threshold=4.237285852432251					node_249: feature_name=HLA-DPA1	feature_id[67].value > threshold=1.302694320678711		node_190: feature_name=MT-CO3	feature_id[3].value <= threshold=4.7603349685668945		Rules_31	passed counts:9
Class: ChAd-ChAd			Rules_32	passed counts:11		node_263: feature_name=RPL19	feature_id[27].value > threshold=0.9731265306472778		node_191: feature_name=FOS	feature_id[5].value <= threshold=1.7017329931259155		node_0: feature_name=RPS3A	feature_id[7].value > threshold=3.4913501739501953
			node_0: feature_name=RPS3A	feature_id[0].value > threshold=3.4913501739501953		node_265: feature_name=RPL27	feature_id[130].value <= threshold=3.9531325101852417		node_192: feature_name=HLA-DPB1	feature_id[6].value <= threshold=2.953963279724121		node_154: feature_name=HLA-DQA2	feature_id[49].value <= threshold=0.4671822190284729
Rules_27	passed counts:11		node_166: feature_name=HLA-DQA2	feature_id[6].value <= threshold=0.4671822190284729		node_266: feature_name=RPLP1	feature_id[88].value > threshold=1.0175724029541016		node_193: feature_name=RPS3A	feature_id[13].value > threshold=4.205445051193237		node_155: feature_name=RPS26	feature_id[33].value > threshold=1.4885491728782654
node_0: feature_name=MT-CO3	feature_id[3].value <= threshold=5.0652666091918945		node_167: feature_name=RPS26	feature_id[2].value <= threshold=1.4885491728782654		node_270: feature_name=RPL30	feature_id[29].value <= threshold=4.672831296920776		node_211: feature_name=PLCG2	feature_id[1].value <= threshold=4.70961856842041		node_241: feature_name=RPS4Y1	feature_id[62].value <= threshold=0.4595298171043396
node_1: feature_name=HLA-DQA2	feature_id[1].value <= threshold=0.5120233297348022		node_168: feature_name=MT-CO3	feature_id[1].value > threshold=4.7603349685668945		node_271: feature_name=TXNIP	feature_id[112].value <= threshold=4.9412617683410645		Class: ChAd-BNT			node_242: feature_name=HLA-DRA	feature_id[23].value > threshold=2.1617385149002075
node_2: feature_name=MT-ND2	feature_id[8].value > threshold=4.003316164016724		node_220: feature_name=HLA-DQB1	feature_id[5].value > threshold=1.862441599369049		node_272: feature_name=RPL21	feature_id[66].value <= threshold=2.0727769136428833					node_246: feature_name=MT-CO2	feature_id[10].value <= threshold=5.317056894302368
node_210: feature_name=STX7	feature_id[66].value <= threshold=1.8888464570045471		node_242: feature_name=HLA-DPB1	feature_id[13].value <= threshold=3.3040138483047485		node_273: feature_name=RPL12	feature_id[134].value > threshold=2.997635006904602		Rules_32	passed counts:12		node_247: feature_name=MT-ND3	feature_id[45].value <= threshold=4.724771976470947
node_211: feature_name=FAM111B	feature_id[6].value <= threshold=1.9565445184707642		node_243: feature_name=FOS	feature_id[14].value > threshold=2.336197257041931		Class: ChAd-BNT			node_0: feature_name=RPS3A	feature_id[13].value <= threshold=3.4913501739501953		node_248: feature_name=HLA-DPA1	feature_id[106].value <= threshold=1.302694320678711
node_212: feature_name=YPEL2	feature_id[84].value > threshold=1.6649553775787354		node_257: feature_name=HLA-DRB1	feature_id[10].value > threshold=2.9009000062942505					node_1: feature_name=MT-CO1	feature_id[7].value <= threshold=5.784592390060425		node_249: feature_name=RPS17	feature_id[54].value > threshold=2.9438120126724243
node_288: feature_name=RPS5	feature_id[7].value <= threshold=3.2452536821365356		Class: Class: ChAd-BNT			Rules_30	passed counts:10		node_2: feature_name=FOS	feature_id[5].value <= threshold=1.9804697632789612		node_257: feature_name=FOS	feature_id[50].value <= threshold=0.879790723323822
node_289: feature_name=BTG1	feature_id[5].value <= threshold=3.6049879789352417					node_0: feature_name=RPS3A	feature_id[10].value <= threshold=3.4913501739501953		node_3: feature_name=MT-CO3	feature_id[3].value > threshold=4.5204079151153564		node_258: feature_name=CXCR4	feature_id[34].value > threshold=2.423748731613159
node_290: feature_name=PARP14	feature_id[33].value <= threshold=2.8266021013259888		Rules_33	passed counts:10		node_1: feature_name=MT-ND3	feature_id[0].value <= threshold=5.196307420730591		node_41: feature_name=HLA-DQB1	feature_id[14].value > threshold=3.1776169538497925		Class: ChAd-ChAd
Class: ChAd-BNT			node_0: feature_name=RPS3A	feature_id[0].value > threshold=3.4913501739501953		node_2: feature_name=FOS	feature_id[124].value <= threshold=2.077348232269287		node_113: feature_name=HLA-DRB1	feature_id[17].value > threshold=3.644514322280884
			node_166: feature_name=HLA-DQA2	feature_id[6].value <= threshold=0.4671822190284729		node_3: feature_name=MT-CO3	feature_id[1].value > threshold=4.5204079151153564		Class: ChAd-BNT			Rules_32	passed counts:9
Rules_28	passed counts:10		node_167: feature_name=RPS26	feature_id[2].value > threshold=1.4885491728782654		node_35: feature_name=HLA-DQB1	feature_id[122].value <= threshold=3.1776169538497925					node_0: feature_name=RPS3A	feature_id[7].value <= threshold=3.4913501739501953
node_0: feature_name=MT-CO3	feature_id[3].value > threshold=5.0652666091918945		node_269: feature_name=PLCG2	feature_id[3].value > threshold=0.5864185690879822		node_36: feature_name=MTRNR2L1	feature_id[188].value > threshold=0.8587319850921631		Rules_33	passed counts:12		node_1: feature_name=MT-ND3	feature_id[45].value <= threshold=5.196307420730591
node_354: feature_name=MTRNR2L12	feature_id[13].value > threshold=1.3759880065917969		node_277: feature_name=MT-CO2	feature_id[12].value <= threshold=5.091726064682007		node_98: feature_name=HLA-DQA2	feature_id[49].value <= threshold=0.9891561269760132		node_0: feature_name=RPS3A	feature_id[13].value <= threshold=3.4913501739501953		node_2: feature_name=FOS	feature_id[50].value <= threshold=2.077348232269287
node_388: feature_name=MT-CO3	feature_id[3].value > threshold=6.312646865844727		node_278: feature_name=HLA-DPA1	feature_id[9].value <= threshold=1.5514892935752869		Class: ChAd-BNT			node_1: feature_name=MT-CO1	feature_id[7].value <= threshold=5.784592390060425		node_3: feature_name=MT-CO3	feature_id[46].value > threshold=4.5204079151153564
node_480: feature_name=MTRNR2L12	feature_id[13].value > threshold=2.7989035844802856		node_279: feature_name=FOS	feature_id[14].value <= threshold=1.524602472782135					node_2: feature_name=FOS	feature_id[5].value <= threshold=1.9804697632789612		node_33: feature_name=HLA-DQB1	feature_id[8].value <= threshold=3.1776169538497925
node_482: feature_name=MT-CO2	feature_id[9].value > threshold=6.0598039627075195		node_280: feature_name=RPS3	feature_id[23].value > threshold=3.700440287590027		Rules_31	passed counts:9		node_3: feature_name=MT-CO3	feature_id[3].value > threshold=4.5204079151153564		node_34: feature_name=HLA-DPA1	feature_id[106].value <= threshold=3.4740229845046997
node_484: feature_name=TSC22D3	feature_id[93].value <= threshold=2.8115731477737427		node_286: feature_name=TRA2B	feature_id[27].value > threshold=1.5303142666816711		node_0: feature_name=RPS3A	feature_id[10].value <= threshold=3.4913501739501953		node_41: feature_name=HLA-DQB1	feature_id[14].value <= threshold=3.1776169538497925		node_35: feature_name=IER2	feature_id[17].value <= threshold=2.291147828102112
Class: ChAd-ChAd			node_292: feature_name=MT-CO1	feature_id[19].value <= threshold=4.692319869995117		node_1: feature_name=MT-ND3	feature_id[0].value <= threshold=5.196307420730591		node_42: feature_name=HLA-DPA1	feature_id[9].value <= threshold=3.4561970233917236		node_36: feature_name=MT-ND1	feature_id[57].value <= threshold=5.304752826690674
			Class: Class: ChAd-BNT			node_2: feature_name=FOS	feature_id[124].value <= threshold=2.077348232269287		node_43: feature_name=IER2	feature_id[11].value <= threshold=2.291147828102112		node_37: feature_name=RPS26	feature_id[33].value <= threshold=2.986323833465576
Rules_29	passed counts:10					node_3: feature_name=MT-CO3	feature_id[1].value > threshold=4.5204079151153564		node_44: feature_name=RPS26	feature_id[0].value <= threshold=2.9711668491363525		node_38: feature_name=TNF	feature_id[103].value <= threshold=0.7082963585853577
node_0: feature_name=MT-CO3	feature_id[3].value <= threshold=5.0652666091918945		Rules_34	passed counts:10		node_35: feature_name=HLA-DQB1	feature_id[122].value <= threshold=3.1776169538497925		node_45: feature_name=MT-CYB	feature_id[15].value > threshold=3.4683425426483154		node_39: feature_name=MS4A1	feature_id[105].value <= threshold=4.413554430007935
node_1: feature_name=HLA-DQA2	feature_id[1].value <= threshold=0.5120233297348022		node_0: feature_name=RPS3A	feature_id[0].value > threshold=3.4913501739501953		node_36: feature_name=MTRNR2L1	feature_id[188].value <= threshold=0.8587319850921631		node_51: feature_name=JUN	feature_id[2].value <= threshold=3.6994043588638306		node_40: feature_name=MT-CYB	feature_id[38].value <= threshold=3.4683425426483154
node_2: feature_name=MT-ND2	feature_id[8].value > threshold=4.003316164016724		node_166: feature_name=HLA-DQA2	feature_id[6].value <= threshold=0.4671822190284729		node_37: feature_name=AC007952.4	feature_id[146].value <= threshold=2.424951195716858		node_52: feature_name=MT-ND4	feature_id[12].value <= threshold=5.6465842723846436		node_41: feature_name=RPS27	feature_id[20].value > threshold=4.331587553024292
node_210: feature_name=STX7	feature_id[66].value > threshold=1.8888464570045471		node_167: feature_name=RPS26	feature_id[2].value > threshold=1.4885491728782654		node_38: feature_name=AL360012.1	feature_id[99].value > threshold=1.342980980873108		node_53: feature_name=MTRNR2L12	feature_id[4].value <= threshold=4.810739278793335		Class: ChAd-ChAd
node_306: feature_name=NACA	feature_id[96].value <= threshold=2.5934805870056152		node_269: feature_name=PLCG2	feature_id[3].value > threshold=0.5864185690879822		node_90: feature_name=RPL24	feature_id[137].value <= threshold=3.194206476211548		node_54: feature_name=FOSB	feature_id[8].value <= threshold=1.9446370601654053
node_307: feature_name=MT-CO2	feature_id[9].value > threshold=4.692180871963501		node_277: feature_name=MT-CO2	feature_id[12].value <= threshold=5.091726064682007		node_91: feature_name=RPS7	feature_id[64].value <= threshold=3.6547200679779053		node_55: feature_name=MT-ND5	feature_id[19].value <= threshold=3.9510109424591064		Rules_33	passed counts:8
node_313: feature_name=HLA-DRB5	feature_id[15].value <= threshold=1.7652342915534973		node_278: feature_name=HLA-DPA1	feature_id[9].value <= threshold=1.5514892935752869		Class: ChAd-BNT			node_56: feature_name=MT-CO1	feature_id[7].value > threshold=3.418753743171692		node_0: feature_name=RPS3A	feature_id[7].value > threshold=3.4913501739501953
node_314: feature_name=ITSN2	feature_id[173].value <= threshold=0.7245703339576721		node_279: feature_name=FOS	feature_id[14].value <= threshold=1.524602472782135					node_60: feature_name=HLA-DQB1	feature_id[14].value <= threshold=2.877996802330017		node_154: feature_name=HLA-DQA2	feature_id[49].value <= threshold=0.4671822190284729
node_315: feature_name=AC006141.1	feature_id[1120].value <= threshold=0.9851508140563965		node_280: feature_name=RPS3	feature_id[23].value > threshold=3.700440287590027		Rules_32	passed counts:8		node_61: feature_name=MT-CO3	feature_id[3].value > threshold=4.526814222335815		node_155: feature_name=RPS26	feature_id[33].value > threshold=1.4885491728782654
Class: ChAd-BNT			node_286: feature_name=TRA2B	feature_id[27].value <= threshold=1.5303142666816711		node_0: feature_name=RPS3A	feature_id[10].value > threshold=3.4913501739501953		node_65: feature_name=MT-ND5	feature_id[19].value > threshold=3.7915093898773193		node_241: feature_name=RPS4Y1	feature_id[62].value <= threshold=0.4595298171043396
			node_287: feature_name=RPS26	feature_id[2].value <= threshold=2.5964616537094116		node_150: feature_name=HLA-DQA2	feature_id[49].value <= threshold=0.4671822190284729		node_67: feature_name=MT-ND5	feature_id[19].value > threshold=3.810038447380066		node_242: feature_name=HLA-DRA	feature_id[23].value > threshold=2.1617385149002075
Rules_30	passed counts:9		ChAd-ChAd			node_151: feature_name=RPS26	feature_id[70].value > threshold=1.4885491728782654		Class: ChAd-ChAd			node_246: feature_name=MT-CO2	feature_id[10].value <= threshold=5.317056894302368
node_0: feature_name=MT-CO3	feature_id[3].value <= threshold=5.0652666091918945					node_233: feature_name=PLCG2	feature_id[7].value > threshold=0.5864185690879822					node_247: feature_name=MT-ND3	feature_id[45].value <= threshold=4.724771976470947
node_1: feature_name=HLA-DQA2	feature_id[1].value <= threshold=0.5120233297348022		Rules_35	passed counts:10		node_237: feature_name=HLA-DRA	feature_id[100].value > threshold=2.1617385149002075		Rules_34	passed counts:11		node_248: feature_name=HLA-DPA1	feature_id[106].value > threshold=1.302694320678711
node_2: feature_name=MT-ND2	feature_id[8].value > threshold=4.003316164016724		node_0: feature_name=RPS3A	feature_id[0].value <= threshold=3.4913501739501953		node_241: feature_name=RPS23	feature_id[35].value <= threshold=4.895965814590454		node_0: feature_name=RPS3A	feature_id[13].value > threshold=3.4913501739501953		node_264: feature_name=RPLP1	feature_id[104].value > threshold=2.0901750326156616
node_210: feature_name=STX7	feature_id[66].value > threshold=1.8888464570045471		node_1: feature_name=MT-ND3	feature_id[4].value <= threshold=5.196307420730591		node_242: feature_name=MT-CO3	feature_id[1].value > threshold=5.1721014976501465		node_188: feature_name=HLA-DQA2	feature_id[16].value <= threshold=0.4671822190284729		node_268: feature_name=MT-CO3	feature_id[46].value <= threshold=5.189935922622681
node_306: feature_name=NACA	feature_id[96].value > threshold=2.5934805870056152		node_2: feature_name=FOS	feature_id[14].value <= threshold=2.077348232269287		node_310: feature_name=JUNB	feature_id[178].value <= threshold=0.4340861439704895		node_189: feature_name=RPS26	feature_id[0].value > threshold=1.4885491728782654		node_269: feature_name=COL19A1	feature_id[91].value <= threshold=2.8471736907958984
node_324: feature_name=EEF1A1	feature_id[19].value <= threshold=3.7504918575286865		node_3: feature_name=MT-CO3	feature_id[1].value > threshold=4.5204079151153564		node_311: feature_name=HLA-DQB1	feature_id[122].value <= threshold=2.591403365135193		node_311: feature_name=PLCG2	feature_id[1].value > threshold=0.5864185690879822		node_270: feature_name=TXNIP	feature_id[32].value <= threshold=4.9412617683410645
node_325: feature_name=GNAS	feature_id[52].value <= threshold=1.9913897514343262		node_29: feature_name=HLA-DQB1	feature_id[5].value <= threshold=3.1776169538497925		Class: ChAd-ChAd			node_319: feature_name=MT-CO2	feature_id[10].value <= threshold=5.091726064682007		node_271: feature_name=CD37	feature_id[85].value <= threshold=4.1799890995025635
Class: ChAd-BNT			node_30: feature_name=MTRNR2L1	feature_id[15].value > threshold=0.8587319850921631					node_320: feature_name=HLA-DPA1	feature_id[9].value > threshold=1.5514892935752869		node_272: feature_name=PRRC2C	feature_id[80].value <= threshold=3.1939202547073364
			node_104: feature_name=HLA-DQA2	feature_id[6].value <= threshold=0.9891561269760132		Rules_33	passed counts:8		node_342: feature_name=PLCG2	feature_id[1].value <= threshold=4.99691104888916		node_273: feature_name=MT-ND4L	feature_id[1].value <= threshold=2.870130777359009
Rules_31	passed counts:9		Class: Class: ChAd-BNT			node_0: feature_name=RPS3A	feature_id[10].value > threshold=3.4913501739501953		node_343: feature_name=MT-CO3	feature_id[3].value > threshold=4.839505434036255		node_274: feature_name=RPL6	feature_id[41].value <= threshold=4.395771741867065
node_0: feature_name=MT-CO3	feature_id[3].value <= threshold=5.0652666091918945					node_150: feature_name=HLA-DQA2	feature_id[49].value <= threshold=0.4671822190284729		node_377: feature_name=MT-ND5	feature_id[19].value <= threshold=2.013504147529602		node_275: feature_name=TPT1	feature_id[4].value <= threshold=5.01577353477478
node_1: feature_name=HLA-DQA2	feature_id[1].value <= threshold=0.5120233297348022		Rules_36	passed counts:10		node_151: feature_name=RPS26	feature_id[70].value > threshold=1.4885491728782654		node_378: feature_name=FOS	feature_id[5].value > threshold=0.7875699400901794		node_276: feature_name=MT-ND3	feature_id[45].value <= threshold=4.654429197311401
node_2: feature_name=MT-ND2	feature_id[8].value > threshold=4.003316164016724		node_0: feature_name=RPS3A	feature_id[0].value <= threshold=3.4913501739501953		node_233: feature_name=PLCG2	feature_id[7].value > threshold=0.5864185690879822		Class: ChAd-BNT			node_277: feature_name=CCNI	feature_id[26].value > threshold=3.1600154638290405
node_210: feature_name=STX7	feature_id[66].value <= threshold=1.8888464570045471		node_1: feature_name=MT-ND3	feature_id[4].value <= threshold=5.196307420730591		node_237: feature_name=HLA-DRA	feature_id[100].value > threshold=2.1617385149002075					node_279: feature_name=RPL32	feature_id[65].value > threshold=3.1255531311035156
node_211: feature_name=FAM111B	feature_id[6].value <= threshold=1.9565445184707642		node_2: feature_name=FOS	feature_id[14].value <= threshold=2.077348232269287		node_241: feature_name=RPS23	feature_id[35].value <= threshold=4.895965814590454		Rules_35	passed counts:11		Class: ChAd-BNT
node_212: feature_name=YPEL2	feature_id[84].value <= threshold=1.6649553775787354		node_3: feature_name=MT-CO3	feature_id[1].value > threshold=4.5204079151153564		node_242: feature_name=MT-CO3	feature_id[1].value <= threshold=5.1721014976501465		node_0: feature_name=RPS3A	feature_id[13].value > threshold=3.4913501739501953
node_213: feature_name=RPL10	feature_id[2].value <= threshold=5.138093709945679		node_29: feature_name=HLA-DQB1	feature_id[5].value <= threshold=3.1776169538497925		node_243: feature_name=RPS17	feature_id[189].value <= threshold=3.7717257738113403		node_188: feature_name=HLA-DQA2	feature_id[16].value <= threshold=0.4671822190284729		Rules_34	passed counts:8
node_214: feature_name=NRDC	feature_id[17].value > threshold=1.938588798046112		node_30: feature_name=MTRNR2L1	feature_id[15].value <= threshold=0.8587319850921631		node_244: feature_name=MT-ND3	feature_id[0].value <= threshold=4.717968463897705		node_189: feature_name=RPS26	feature_id[0].value > threshold=1.4885491728782654		node_0: feature_name=RPS3A	feature_id[7].value > threshold=3.4913501739501953
node_276: feature_name=PRPF4B	feature_id[222].value > threshold=1.9427372813224792		node_31: feature_name=AC007952.4	feature_id[24].value <= threshold=2.424951195716858		node_245: feature_name=RPL10	feature_id[13].value <= threshold=5.621427536010742		node_311: feature_name=PLCG2	feature_id[1].value <= threshold=0.5864185690879822		node_154: feature_name=HLA-DQA2	feature_id[49].value <= threshold=0.4671822190284729
node_282: feature_name=TXNIP	feature_id[4].value <= threshold=4.400466203689575		node_32: feature_name=HLA-DPA1	feature_id[9].value <= threshold=3.608431816101074		node_246: feature_name=RPL5	feature_id[38].value <= threshold=4.512375831604004		node_312: feature_name=JUN	feature_id[2].value > threshold=2.7963279485702515		node_155: feature_name=RPS26	feature_id[33].value > threshold=1.4885491728782654
Class: ChAd-ChAd			node_33: feature_name=MT-ND2	feature_id[20].value > threshold=3.172668695449829		node_247: feature_name=RPS16	feature_id[113].value <= threshold=4.3386266231536865		node_316: feature_name=FOSB	feature_id[8].value > threshold=0.8040795922279358		node_241: feature_name=RPS4Y1	feature_id[62].value <= threshold=0.4595298171043396
			node_39: feature_name=MT-ND1	feature_id[22].value <= threshold=5.304752826690674		node_248: feature_name=CD74	feature_id[115].value <= threshold=5.1396214962005615		Class: BNT-BNT			node_242: feature_name=HLA-DRA	feature_id[23].value > threshold=2.1617385149002075
Rules_32	passed counts:9		node_40: feature_name=TXNIP	feature_id[17].value <= threshold=2.8489643335342407		node_249: feature_name=HLA-DPA1	feature_id[67].value <= threshold=1.302694320678711					node_246: feature_name=MT-CO2	feature_id[10].value <= threshold=5.317056894302368
node_0: feature_name=MT-CO3	feature_id[3].value <= threshold=5.0652666091918945		node_41: feature_name=MT-CO1	feature_id[19].value > threshold=3.9065945148468018		node_250: feature_name=RPS17	feature_id[189].value > threshold=2.9438120126724243		Rules_36	passed counts:11		node_247: feature_name=MT-ND3	feature_id[45].value <= threshold=4.724771976470947
node_1: feature_name=HLA-DQA2	feature_id[1].value <= threshold=0.5120233297348022		node_45: feature_name=AC007952.4	feature_id[24].value <= threshold=1.6746453642845154		node_258: feature_name=RPS18	feature_id[87].value > threshold=4.243496417999268		node_0: feature_name=RPS3A	feature_id[13].value > threshold=3.4913501739501953		node_248: feature_name=HLA-DPA1	feature_id[106].value <= threshold=1.302694320678711
node_2: feature_name=MT-ND2	feature_id[8].value <= threshold=4.003316164016724		node_46: feature_name=TXNIP	feature_id[17].value <= threshold=2.842306613922119		Class: ChAd-BNT			node_188: feature_name=HLA-DQA2	feature_id[16].value <= threshold=0.4671822190284729		node_249: feature_name=RPS17	feature_id[54].value > threshold=2.9438120126724243
node_3: feature_name=MT-CO3	feature_id[3].value <= threshold=4.601801872253418		node_47: feature_name=HLA-DQB1	feature_id[5].value > threshold=2.589496612548828					node_189: feature_name=RPS26	feature_id[0].value <= threshold=1.4885491728782654		node_257: feature_name=FOS	feature_id[50].value > threshold=0.879790723323822
node_4: feature_name=FAM111B	feature_id[6].value <= threshold=2.6798816919326782		node_63: feature_name=PLCG2	feature_id[3].value <= threshold=4.305017471313477		Rules_34	passed counts:8		node_190: feature_name=MT-CO3	feature_id[3].value > threshold=4.7603349685668945		Class: ChAd-BNT
node_5: feature_name=MTDH	feature_id[28].value <= threshold=3.05085551738739		node_64: feature_name=HLA-DPB1	feature_id[13].value <= threshold=3.7879252433776855		node_0: feature_name=RPS3A	feature_id[10].value > threshold=3.4913501739501953		node_254: feature_name=HLA-DQB1	feature_id[14].value > threshold=1.862441599369049
node_6: feature_name=ZBTB7A	feature_id[132].value <= threshold=3.0050463676452637		ChAd-ChAd			node_150: feature_name=HLA-DQA2	feature_id[49].value <= threshold=0.4671822190284729		node_276: feature_name=HLA-DPB1	feature_id[6].value <= threshold=3.3040138483047485		Rules_35	passed counts:8
node_7: feature_name=EYS	feature_id[200].value <= threshold=1.7717481851577759					node_151: feature_name=RPS26	feature_id[70].value <= threshold=1.4885491728782654		node_277: feature_name=FOS	feature_id[5].value > threshold=2.336197257041931		node_0: feature_name=RPS3A	feature_id[7].value > threshold=3.4913501739501953
node_8: feature_name=NPIPB15	feature_id[76].value <= threshold=1.934904396533966		Rules_37	passed counts:9		node_152: feature_name=MT-CO3	feature_id[1].value <= threshold=4.7603349685668945		node_293: feature_name=HLA-DRB1	feature_id[17].value > threshold=2.9009000062942505		node_154: feature_name=HLA-DQA2	feature_id[49].value <= threshold=0.4671822190284729
node_9: feature_name=AC005332.6	feature_id[859].value <= threshold=2.2186862230300903		node_0: feature_name=RPS3A	feature_id[0].value > threshold=3.4913501739501953		node_153: feature_name=FOS	feature_id[124].value <= threshold=1.7017329931259155		Class: ChAd-BNT			node_155: feature_name=RPS26	feature_id[33].value <= threshold=1.4885491728782654
node_10: feature_name=DSP	feature_id[22].value <= threshold=0.9814504384994507		node_166: feature_name=HLA-DQA2	feature_id[6].value <= threshold=0.4671822190284729		node_154: feature_name=HLA-DPB1	feature_id[31].value > threshold=2.953963279724121					node_156: feature_name=MT-CO3	feature_id[46].value <= threshold=4.7603349685668945
node_11: feature_name=HLA-F-AS1	feature_id[129].value <= threshold=2.2545642852783203		node_167: feature_name=RPS26	feature_id[2].value > threshold=1.4885491728782654		node_168: feature_name=MT-ND3	feature_id[0].value <= threshold=4.267335891723633		Rules_37	passed counts:11		node_157: feature_name=FOS	feature_id[50].value <= threshold=1.7017329931259155
node_12: feature_name=PLCG2	feature_id[0].value <= threshold=0.5864185690879822		node_269: feature_name=PLCG2	feature_id[3].value > threshold=0.5864185690879822		node_169: feature_name=MT-CO3	feature_id[1].value > threshold=4.492122650146484		node_0: feature_name=RPS3A	feature_id[13].value <= threshold=3.4913501739501953		node_158: feature_name=HLA-DPB1	feature_id[0].value > threshold=2.953963279724121
node_13: feature_name=MTDH	feature_id[28].value <= threshold=0.4946729242801666		node_277: feature_name=MT-CO2	feature_id[12].value > threshold=5.091726064682007		node_175: feature_name=HLA-DPA1	feature_id[67].value <= threshold=2.1784162521362305		node_1: feature_name=MT-CO1	feature_id[7].value <= threshold=5.784592390060425		node_172: feature_name=MT-ND3	feature_id[45].value <= threshold=4.267335891723633
node_14: feature_name=CFL1	feature_id[189].value <= threshold=2.36775004863739		node_351: feature_name=JUNB	feature_id[26].value <= threshold=1.9862269759178162		node_176: feature_name=RPS17	feature_id[189].value > threshold=2.103018045425415		node_2: feature_name=FOS	feature_id[5].value <= threshold=1.9804697632789612		node_173: feature_name=MT-CO3	feature_id[46].value > threshold=4.492122650146484
Class: ChAd-BNT			node_352: feature_name=JUN	feature_id[8].value > threshold=1.7908853888511658		Class: ChAd-ChAd			node_3: feature_name=MT-CO3	feature_id[3].value > threshold=4.5204079151153564		node_179: feature_name=HLA-DPA1	feature_id[106].value <= threshold=2.1784162521362305
			ChAd-ChAd						node_41: feature_name=HLA-DQB1	feature_id[14].value > threshold=3.1776169538497925		node_180: feature_name=RPS17	feature_id[54].value > threshold=2.103018045425415
Rules_33	passed counts:8					Rules_35	passed counts:8		node_113: feature_name=HLA-DRB1	feature_id[17].value <= threshold=3.644514322280884		Class: ChAd-ChAd
node_0: feature_name=MT-CO3	feature_id[3].value > threshold=5.0652666091918945		Rules_38	passed counts:9		node_0: feature_name=RPS3A	feature_id[10].value <= threshold=3.4913501739501953		node_114: feature_name=RPS4X	feature_id[18].value > threshold=2.669422149658203
node_354: feature_name=MTRNR2L12	feature_id[13].value > threshold=1.3759880065917969		node_0: feature_name=RPS3A	feature_id[0].value <= threshold=3.4913501739501953		node_1: feature_name=MT-ND3	feature_id[0].value <= threshold=5.196307420730591		node_116: feature_name=MT-ND4	feature_id[12].value <= threshold=5.167963981628418		Rules_36	passed counts:8
node_388: feature_name=MT-CO3	feature_id[3].value <= threshold=6.312646865844727		node_1: feature_name=MT-ND3	feature_id[4].value <= threshold=5.196307420730591		node_2: feature_name=FOS	feature_id[124].value > threshold=2.077348232269287		node_117: feature_name=RPS26	feature_id[0].value <= threshold=1.5165826082229614		node_0: feature_name=RPS3A	feature_id[7].value <= threshold=3.4913501739501953
node_389: feature_name=HLA-DQA2	feature_id[1].value <= threshold=0.7433314919471741		node_2: feature_name=FOS	feature_id[14].value > threshold=2.077348232269287		node_108: feature_name=PLCG2	feature_id[7].value > threshold=2.3796557188034058		Class: ChAd-ChAd			node_1: feature_name=MT-ND3	feature_id[45].value <= threshold=5.196307420730591
node_390: feature_name=MT-CO3	feature_id[3].value > threshold=5.4023237228393555		node_114: feature_name=PLCG2	feature_id[3].value > threshold=2.3796557188034058		node_116: feature_name=HLA-DQA2	feature_id[49].value <= threshold=0.8250003457069397					node_2: feature_name=FOS	feature_id[50].value > threshold=2.077348232269287
node_440: feature_name=TXNIP	feature_id[4].value <= threshold=2.696980834007263		node_122: feature_name=HLA-DQA2	feature_id[6].value <= threshold=0.8250003457069397		node_117: feature_name=MT-ND2	feature_id[11].value > threshold=4.518035173416138		Rules_38	passed counts:10		node_110: feature_name=PLCG2	feature_id[13].value > threshold=2.3796557188034058
node_441: feature_name=CD74	feature_id[14].value > threshold=3.6073778867721558		node_123: feature_name=MT-ND2	feature_id[20].value <= threshold=4.518035173416138		node_125: feature_name=MTRNR2L12	feature_id[80].value <= threshold=3.2128920555114746		node_0: feature_name=RPS3A	feature_id[13].value > threshold=3.4913501739501953		node_118: feature_name=HLA-DQA2	feature_id[49].value <= threshold=0.8250003457069397
node_453: feature_name=EEF1B2	feature_id[43].value > threshold=2.258328080177307		node_124: feature_name=RPS5	feature_id[21].value <= threshold=3.638596296310425		node_126: feature_name=SNHG5	feature_id[71].value <= threshold=2.9947770833969116		node_188: feature_name=HLA-DQA2	feature_id[16].value <= threshold=0.4671822190284729		node_119: feature_name=RPL6	feature_id[41].value <= threshold=3.6560537815093994
node_457: feature_name=RPL37	feature_id[56].value <= threshold=3.786738157272339		node_125: feature_name=PLCG2	feature_id[3].value <= threshold=5.049169063568115		Class: ChAd-ChAd			node_189: feature_name=RPS26	feature_id[0].value > threshold=1.4885491728782654		node_120: feature_name=MT-CO3	feature_id[46].value > threshold=5.063568830490112
Class: ChAd-ChAd			node_126: feature_name=FOS	feature_id[14].value <= threshold=2.223977565765381					node_311: feature_name=PLCG2	feature_id[1].value > threshold=0.5864185690879822		node_124: feature_name=TXNIP	feature_id[32].value > threshold=3.050714373588562
			node_127: feature_name=FOSB	feature_id[16].value <= threshold=2.797516703605652		Rules_36	passed counts:8		node_319: feature_name=MT-CO2	feature_id[10].value > threshold=5.091726064682007		node_128: feature_name=CD37	feature_id[85].value <= threshold=3.2238930463790894
Rules_34	passed counts:8		Class: Class: ChAd-BNT			node_0: feature_name=RPS3A	feature_id[10].value <= threshold=3.4913501739501953		node_399: feature_name=FOS	feature_id[5].value <= threshold=0.8408284187316895		Class: ChAd-ChAd
node_0: feature_name=MT-CO3	feature_id[3].value > threshold=5.0652666091918945					node_1: feature_name=MT-ND3	feature_id[0].value <= threshold=5.196307420730591		node_400: feature_name=RPS26	feature_id[0].value <= threshold=2.2272993326187134
node_354: feature_name=MTRNR2L12	feature_id[13].value > threshold=1.3759880065917969		Rules_39	passed counts:9		node_2: feature_name=FOS	feature_id[124].value <= threshold=2.077348232269287		node_401: feature_name=HLA-DQB1	feature_id[14].value <= threshold=2.660678744316101		Rules_37	passed counts:8
node_388: feature_name=MT-CO3	feature_id[3].value <= threshold=6.312646865844727		node_0: feature_name=RPS3A	feature_id[0].value <= threshold=3.4913501739501953		node_3: feature_name=MT-CO3	feature_id[1].value > threshold=4.5204079151153564		Class: ChAd-ChAd			node_0: feature_name=RPS3A	feature_id[7].value <= threshold=3.4913501739501953
node_389: feature_name=HLA-DQA2	feature_id[1].value <= threshold=0.7433314919471741		node_1: feature_name=MT-ND3	feature_id[4].value <= threshold=5.196307420730591		node_35: feature_name=HLA-DQB1	feature_id[122].value > threshold=3.1776169538497925					node_1: feature_name=MT-ND3	feature_id[45].value <= threshold=5.196307420730591
node_390: feature_name=MT-CO3	feature_id[3].value <= threshold=5.4023237228393555		node_2: feature_name=FOS	feature_id[14].value <= threshold=2.077348232269287		node_101: feature_name=RPL10	feature_id[13].value > threshold=4.269409418106079		Rules_39	passed counts:10		node_2: feature_name=FOS	feature_id[50].value <= threshold=2.077348232269287
node_391: feature_name=TXNIP	feature_id[4].value > threshold=2.3914432525634766		node_3: feature_name=MT-CO3	feature_id[1].value <= threshold=4.5204079151153564		node_105: feature_name=COX4I1	feature_id[186].value <= threshold=1.1362289190292358		node_0: feature_name=RPS3A	feature_id[13].value <= threshold=3.4913501739501953		node_3: feature_name=MT-CO3	feature_id[46].value > threshold=4.5204079151153564
node_399: feature_name=MTRNR2L12	feature_id[13].value <= threshold=3.639783263206482		node_4: feature_name=RPS26	feature_id[2].value <= threshold=0.6969208121299744		Class: ChAd-ChAd			node_1: feature_name=MT-CO1	feature_id[7].value <= threshold=5.784592390060425		node_33: feature_name=HLA-DQB1	feature_id[8].value > threshold=3.1776169538497925
node_400: feature_name=ABCB8	feature_id[322].value <= threshold=0.7443926334381104		node_5: feature_name=HLA-DRB1	feature_id[10].value > threshold=3.262115955352783					node_2: feature_name=FOS	feature_id[5].value > threshold=1.9804697632789612		node_103: feature_name=RPL10	feature_id[15].value > threshold=4.269409418106079
node_401: feature_name=TSC22D3	feature_id[93].value > threshold=3.2918641567230225		node_15: feature_name=MT-ND3	feature_id[4].value > threshold=3.576681971549988		Rules_37	passed counts:7		node_122: feature_name=JUN	feature_id[2].value <= threshold=3.9609183073043823		node_107: feature_name=RPL7	feature_id[3].value > threshold=2.5047552585601807
node_427: feature_name=RPS4X	feature_id[20].value <= threshold=3.9084759950637817		node_17: feature_name=TXNIP	feature_id[17].value > threshold=3.144692063331604		node_0: feature_name=RPS3A	feature_id[10].value > threshold=3.4913501739501953		node_123: feature_name=HLA-DQB1	feature_id[14].value <= threshold=2.162106990814209		Class: ChAd-ChAd
Class: ChAd-BNT			node_19: feature_name=MT-ATP6	feature_id[28].value > threshold=3.457481026649475		node_150: feature_name=HLA-DQA2	feature_id[49].value <= threshold=0.4671822190284729		node_124: feature_name=RPS26	feature_id[0].value > threshold=1.698769986629486
			ChAd-ChAd			node_151: feature_name=RPS26	feature_id[70].value > threshold=1.4885491728782654		node_136: feature_name=RPS4X	feature_id[18].value > threshold=2.9063169956207275		Rules_38	passed counts:7
Rules_35	passed counts:8					node_233: feature_name=PLCG2	feature_id[7].value > threshold=0.5864185690879822		node_140: feature_name=MT-ND4	feature_id[12].value > threshold=2.516095519065857		node_0: feature_name=RPS3A	feature_id[7].value > threshold=3.4913501739501953
node_0: feature_name=MT-CO3	feature_id[3].value <= threshold=5.0652666091918945		Rules_40	passed counts:8		node_237: feature_name=HLA-DRA	feature_id[100].value > threshold=2.1617385149002075		Class: ChAd-BNT			node_154: feature_name=HLA-DQA2	feature_id[49].value <= threshold=0.4671822190284729
node_1: feature_name=HLA-DQA2	feature_id[1].value <= threshold=0.5120233297348022		node_0: feature_name=RPS3A	feature_id[0].value > threshold=3.4913501739501953		node_241: feature_name=RPS23	feature_id[35].value <= threshold=4.895965814590454					node_155: feature_name=RPS26	feature_id[33].value <= threshold=1.4885491728782654
node_2: feature_name=MT-ND2	feature_id[8].value > threshold=4.003316164016724		node_166: feature_name=HLA-DQA2	feature_id[6].value <= threshold=0.4671822190284729		node_242: feature_name=MT-CO3	feature_id[1].value <= threshold=5.1721014976501465		Rules_40	passed counts:10		node_156: feature_name=MT-CO3	feature_id[46].value > threshold=4.7603349685668945
node_210: feature_name=STX7	feature_id[66].value <= threshold=1.8888464570045471		node_167: feature_name=RPS26	feature_id[2].value > threshold=1.4885491728782654		node_243: feature_name=RPS17	feature_id[189].value <= threshold=3.7717257738113403		node_0: feature_name=RPS3A	feature_id[13].value <= threshold=3.4913501739501953		node_200: feature_name=HLA-DQB1	feature_id[8].value > threshold=1.862441599369049
node_211: feature_name=FAM111B	feature_id[6].value <= threshold=1.9565445184707642		node_269: feature_name=PLCG2	feature_id[3].value > threshold=0.5864185690879822		node_244: feature_name=MT-ND3	feature_id[0].value <= threshold=4.717968463897705		node_1: feature_name=MT-CO1	feature_id[7].value <= threshold=5.784592390060425		node_216: feature_name=HLA-DPB1	feature_id[0].value > threshold=3.3040138483047485
node_212: feature_name=YPEL2	feature_id[84].value <= threshold=1.6649553775787354		node_277: feature_name=MT-CO2	feature_id[12].value <= threshold=5.091726064682007		node_245: feature_name=RPL10	feature_id[13].value <= threshold=5.621427536010742		node_2: feature_name=FOS	feature_id[5].value <= threshold=1.9804697632789612		node_234: feature_name=TXNIP	feature_id[32].value > threshold=3.7413610219955444
node_213: feature_name=RPL10	feature_id[2].value <= threshold=5.138093709945679		node_278: feature_name=HLA-DPA1	feature_id[9].value > threshold=1.5514892935752869		node_246: feature_name=RPL5	feature_id[38].value <= threshold=4.512375831604004		node_3: feature_name=MT-CO3	feature_id[3].value > threshold=4.5204079151153564		node_236: feature_name=MT-CO2	feature_id[10].value > threshold=4.482052564620972
node_214: feature_name=NRDC	feature_id[17].value <= threshold=1.938588798046112		node_296: feature_name=MT-ND3	feature_id[4].value <= threshold=4.717968463897705		node_247: feature_name=RPS16	feature_id[113].value <= threshold=4.3386266231536865		node_41: feature_name=HLA-DQB1	feature_id[14].value <= threshold=3.1776169538497925		node_238: feature_name=SF1	feature_id[28].value <= threshold=2.1893584728240967
node_215: feature_name=B4GALT1	feature_id[244].value <= threshold=2.5215582847595215		node_297: feature_name=TXNIP	feature_id[17].value <= threshold=4.732611417770386		node_248: feature_name=CD74	feature_id[115].value <= threshold=5.1396214962005615		node_42: feature_name=HLA-DPA1	feature_id[9].value > threshold=3.4561970233917236		Class: ChAd-ChAd
node_216: feature_name=GPR155	feature_id[144].value <= threshold=1.8473284244537354		node_298: feature_name=RPS3	feature_id[23].value <= threshold=4.6626691818237305		node_249: feature_name=HLA-DPA1	feature_id[67].value <= threshold=1.302694320678711		node_110: feature_name=PLCG2	feature_id[1].value > threshold=3.7815407514572144
node_217: feature_name=HDAC9	feature_id[192].value > threshold=1.8331701755523682		node_299: feature_name=HLA-DPB1	feature_id[13].value > threshold=2.049845814704895		node_250: feature_name=RPS17	feature_id[189].value > threshold=2.9438120126724243		Class: ChAd-BNT			Rules_39	passed counts:7
node_271: feature_name=RPL6	feature_id[39].value > threshold=3.126219391822815		node_311: feature_name=RPL10	feature_id[18].value <= threshold=5.15243935585022		node_258: feature_name=RPS18	feature_id[87].value <= threshold=4.243496417999268					node_0: feature_name=RPS3A	feature_id[7].value <= threshold=3.4913501739501953
Class: ChAd-ChAd			node_312: feature_name=MT-ND3	feature_id[4].value <= threshold=4.654429197311401		node_259: feature_name=RPS19	feature_id[114].value > threshold=3.4237918853759766		Rules_41	passed counts:9		node_1: feature_name=MT-ND3	feature_id[45].value <= threshold=5.196307420730591
			node_313: feature_name=RPS5	feature_id[21].value > threshold=4.262418031692505		Class: ChAd-ChAd			node_0: feature_name=RPS3A	feature_id[13].value > threshold=3.4913501739501953		node_2: feature_name=FOS	feature_id[50].value > threshold=2.077348232269287
Rules_36	passed counts:8		node_331: feature_name=MT-ATP6	feature_id[28].value <= threshold=4.7185657024383545					node_188: feature_name=HLA-DQA2	feature_id[16].value <= threshold=0.4671822190284729		node_110: feature_name=PLCG2	feature_id[13].value > threshold=2.3796557188034058
node_0: feature_name=MT-CO3	feature_id[3].value <= threshold=5.0652666091918945		Class: Class: ChAd-BNT			Rules_38	passed counts:7		node_189: feature_name=RPS26	feature_id[0].value > threshold=1.4885491728782654		node_118: feature_name=HLA-DQA2	feature_id[49].value > threshold=0.8250003457069397
node_1: feature_name=HLA-DQA2	feature_id[1].value <= threshold=0.5120233297348022					node_0: feature_name=RPS3A	feature_id[10].value > threshold=3.4913501739501953		node_311: feature_name=PLCG2	feature_id[1].value > threshold=0.5864185690879822		Class: ChAd-ChAd
node_2: feature_name=MT-ND2	feature_id[8].value > threshold=4.003316164016724		Rules_41	passed counts:8		node_150: feature_name=HLA-DQA2	feature_id[49].value <= threshold=0.4671822190284729		node_319: feature_name=MT-CO2	feature_id[10].value <= threshold=5.091726064682007
node_210: feature_name=STX7	feature_id[66].value <= threshold=1.8888464570045471		node_0: feature_name=RPS3A	feature_id[0].value <= threshold=3.4913501739501953		node_151: feature_name=RPS26	feature_id[70].value <= threshold=1.4885491728782654		node_320: feature_name=HLA-DPA1	feature_id[9].value <= threshold=1.5514892935752869		Rules_40	passed counts:7
node_211: feature_name=FAM111B	feature_id[6].value <= threshold=1.9565445184707642		node_1: feature_name=MT-ND3	feature_id[4].value <= threshold=5.196307420730591		node_152: feature_name=MT-CO3	feature_id[1].value > threshold=4.7603349685668945		node_321: feature_name=FOS	feature_id[5].value <= threshold=1.524602472782135		node_0: feature_name=RPS3A	feature_id[7].value <= threshold=3.4913501739501953
node_212: feature_name=YPEL2	feature_id[84].value <= threshold=1.6649553775787354		node_2: feature_name=FOS	feature_id[14].value > threshold=2.077348232269287		node_198: feature_name=HLA-DQB1	feature_id[122].value > threshold=1.862441599369049		node_322: feature_name=RPS26	feature_id[0].value <= threshold=2.1895906925201416		node_1: feature_name=MT-ND3	feature_id[45].value <= threshold=5.196307420730591
node_213: feature_name=RPL10	feature_id[2].value <= threshold=5.138093709945679		node_114: feature_name=PLCG2	feature_id[3].value > threshold=2.3796557188034058		node_210: feature_name=HLA-DPB1	feature_id[31].value > threshold=3.3040138483047485		node_323: feature_name=RPS3A	feature_id[13].value <= threshold=4.143172979354858		node_2: feature_name=FOS	feature_id[50].value > threshold=2.077348232269287
node_214: feature_name=NRDC	feature_id[17].value <= threshold=1.938588798046112		node_122: feature_name=HLA-DQA2	feature_id[6].value <= threshold=0.8250003457069397		node_226: feature_name=TXNIP	feature_id[112].value > threshold=3.7413610219955444		node_324: feature_name=IER2	feature_id[11].value <= threshold=0.8439580798149109		node_110: feature_name=PLCG2	feature_id[13].value > threshold=2.3796557188034058
node_215: feature_name=B4GALT1	feature_id[244].value <= threshold=2.5215582847595215		node_123: feature_name=MT-ND2	feature_id[20].value > threshold=4.518035173416138		node_228: feature_name=RPS19	feature_id[114].value > threshold=3.414278745651245		node_325: feature_name=MTRNR2L12	feature_id[4].value <= threshold=3.5603842735290527		node_118: feature_name=HLA-DQA2	feature_id[49].value <= threshold=0.8250003457069397
node_216: feature_name=GPR155	feature_id[144].value <= threshold=1.8473284244537354		node_137: feature_name=MTRNR2L12	feature_id[7].value > threshold=3.2128920555114746		node_230: feature_name=RPL27A	feature_id[94].value <= threshold=3.5428556203842163		Class: ChAd-ChAd			node_119: feature_name=RPL6	feature_id[41].value > threshold=3.6560537815093994
node_217: feature_name=HDAC9	feature_id[192].value <= threshold=1.8331701755523682		node_141: feature_name=RPL10	feature_id[18].value <= threshold=4.291778564453125		Class: ChAd-ChAd						node_133: feature_name=UBC	feature_id[27].value <= threshold=2.93743097782135
node_218: feature_name=TLE1	feature_id[88].value <= threshold=2.1955060958862305		node_142: feature_name=MT-CO2	feature_id[12].value <= threshold=5.8543007373809814					Rules_42	passed counts:8		Class: ChAd-ChAd
node_219: feature_name=EPB41L2	feature_id[44].value > threshold=1.6159982085227966		Class: Class: ChAd-BNT			Rules_39	passed counts:7		node_0: feature_name=RPS3A	feature_id[13].value > threshold=3.4913501739501953
node_257: feature_name=RPS9	feature_id[54].value > threshold=3.693549871444702					node_0: feature_name=RPS3A	feature_id[10].value > threshold=3.4913501739501953		node_188: feature_name=HLA-DQA2	feature_id[16].value <= threshold=0.4671822190284729		Rules_41	passed counts:7
node_261: feature_name=PTPRC	feature_id[164].value <= threshold=3.203641176223755		Rules_42	passed counts:8		node_150: feature_name=HLA-DQA2	feature_id[49].value <= threshold=0.4671822190284729		node_189: feature_name=RPS26	feature_id[0].value <= threshold=1.4885491728782654		node_0: feature_name=RPS3A	feature_id[7].value <= threshold=3.4913501739501953
Class: ChAd-BNT			node_0: feature_name=RPS3A	feature_id[0].value <= threshold=3.4913501739501953		node_151: feature_name=RPS26	feature_id[70].value <= threshold=1.4885491728782654		node_190: feature_name=MT-CO3	feature_id[3].value <= threshold=4.7603349685668945		node_1: feature_name=MT-ND3	feature_id[45].value <= threshold=5.196307420730591
			node_1: feature_name=MT-ND3	feature_id[4].value <= threshold=5.196307420730591		node_152: feature_name=MT-CO3	feature_id[1].value > threshold=4.7603349685668945		node_191: feature_name=FOS	feature_id[5].value > threshold=1.7017329931259155		node_2: feature_name=FOS	feature_id[50].value <= threshold=2.077348232269287
Rules_37	passed counts:8		node_2: feature_name=FOS	feature_id[14].value > threshold=2.077348232269287		node_198: feature_name=HLA-DQB1	feature_id[122].value > threshold=1.862441599369049		node_243: feature_name=RPS3A	feature_id[13].value <= threshold=3.608982801437378		node_3: feature_name=MT-CO3	feature_id[46].value <= threshold=4.5204079151153564
node_0: feature_name=MT-CO3	feature_id[3].value <= threshold=5.0652666091918945		node_114: feature_name=PLCG2	feature_id[3].value > threshold=2.3796557188034058		node_210: feature_name=HLA-DPB1	feature_id[31].value > threshold=3.3040138483047485		node_244: feature_name=FOS	feature_id[5].value > threshold=2.1748727560043335		node_4: feature_name=RPS26	feature_id[33].value <= threshold=0.6969208121299744
node_1: feature_name=HLA-DQA2	feature_id[1].value <= threshold=0.5120233297348022		node_122: feature_name=HLA-DQA2	feature_id[6].value <= threshold=0.8250003457069397		node_226: feature_name=TXNIP	feature_id[112].value > threshold=3.7413610219955444		Class: ChAd-BNT			node_5: feature_name=EIF1	feature_id[39].value <= threshold=3.6346216201782227
node_2: feature_name=MT-ND2	feature_id[8].value <= threshold=4.003316164016724		node_123: feature_name=MT-ND2	feature_id[20].value > threshold=4.518035173416138		node_228: feature_name=RPS19	feature_id[114].value <= threshold=3.414278745651245					node_6: feature_name=RPS17	feature_id[54].value <= threshold=0.971074104309082
node_3: feature_name=MT-CO3	feature_id[3].value > threshold=4.601801872253418		node_137: feature_name=MTRNR2L12	feature_id[7].value <= threshold=3.2128920555114746		Class: ChAd-BNT			Rules_43	passed counts:8		node_7: feature_name=MTRNR2L12	feature_id[31].value > threshold=2.488146662712097
node_125: feature_name=STX7	feature_id[66].value > threshold=1.883852481842041		node_138: feature_name=AC007952.4	feature_id[24].value <= threshold=1.3974497318267822					node_0: feature_name=RPS3A	feature_id[13].value > threshold=3.4913501739501953		node_9: feature_name=TPT1	feature_id[4].value <= threshold=4.483749151229858
node_181: feature_name=RPS3	feature_id[21].value > threshold=4.362491130828857		ChAd-ChAd			Rules_40	passed counts:7		node_188: feature_name=HLA-DQA2	feature_id[16].value <= threshold=0.4671822190284729		Class: ChAd-BNT
Class: ChAd-ChAd						node_0: feature_name=RPS3A	feature_id[10].value <= threshold=3.4913501739501953		node_189: feature_name=RPS26	feature_id[0].value <= threshold=1.4885491728782654
			Rules_43	passed counts:8		node_1: feature_name=MT-ND3	feature_id[0].value <= threshold=5.196307420730591		node_190: feature_name=MT-CO3	feature_id[3].value <= threshold=4.7603349685668945		Rules_42	passed counts:6
Rules_38	passed counts:7		node_0: feature_name=RPS3A	feature_id[0].value <= threshold=3.4913501739501953		node_2: feature_name=FOS	feature_id[124].value > threshold=2.077348232269287		node_191: feature_name=FOS	feature_id[5].value <= threshold=1.7017329931259155		node_0: feature_name=RPS3A	feature_id[7].value > threshold=3.4913501739501953
node_0: feature_name=MT-CO3	feature_id[3].value > threshold=5.0652666091918945		node_1: feature_name=MT-ND3	feature_id[4].value <= threshold=5.196307420730591		node_108: feature_name=PLCG2	feature_id[7].value > threshold=2.3796557188034058		node_192: feature_name=HLA-DPB1	feature_id[6].value > threshold=2.953963279724121		node_154: feature_name=HLA-DQA2	feature_id[49].value <= threshold=0.4671822190284729
node_354: feature_name=MTRNR2L12	feature_id[13].value <= threshold=1.3759880065917969		node_2: feature_name=FOS	feature_id[14].value <= threshold=2.077348232269287		node_116: feature_name=HLA-DQA2	feature_id[49].value > threshold=0.8250003457069397		node_214: feature_name=HLA-DPA1	feature_id[9].value > threshold=2.3404064178466797		node_155: feature_name=RPS26	feature_id[33].value > threshold=1.4885491728782654
node_355: feature_name=PLCG2	feature_id[0].value > threshold=2.8507286310195923		node_3: feature_name=MT-CO3	feature_id[1].value > threshold=4.5204079151153564		Class: ChAd-ChAd			node_228: feature_name=PLCG2	feature_id[1].value > threshold=1.0124017000198364		node_241: feature_name=RPS4Y1	feature_id[62].value <= threshold=0.4595298171043396
node_373: feature_name=MT-CO2	feature_id[9].value > threshold=5.913881301879883		node_29: feature_name=HLA-DQB1	feature_id[5].value > threshold=3.1776169538497925					node_230: feature_name=RPS4X	feature_id[18].value <= threshold=4.901124715805054		node_242: feature_name=HLA-DRA	feature_id[23].value > threshold=2.1617385149002075
node_385: feature_name=B2M	feature_id[24].value <= threshold=2.917356491088867		node_107: feature_name=RPL10	feature_id[18].value > threshold=4.269409418106079		Rules_41	passed counts:7		node_231: feature_name=MT-CO1	feature_id[7].value <= threshold=5.1564905643463135		node_246: feature_name=MT-CO2	feature_id[10].value > threshold=5.317056894302368
Class: BNT-BNT			node_111: feature_name=HLA-DRB1	feature_id[10].value <= threshold=3.6633763313293457		node_0: feature_name=RPS3A	feature_id[10].value <= threshold=3.4913501739501953		node_232: feature_name=RPS4X	feature_id[18].value <= threshold=4.668497800827026		node_318: feature_name=MT-ND3	feature_id[45].value <= threshold=4.255903244018555
			ChAd-ChAd			node_1: feature_name=MT-ND3	feature_id[0].value <= threshold=5.196307420730591		node_233: feature_name=PLCG2	feature_id[1].value <= threshold=2.994133234024048		node_319: feature_name=RPS23	feature_id[68].value > threshold=2.892212748527527
Rules_39	passed counts:7					node_2: feature_name=FOS	feature_id[124].value > threshold=2.077348232269287		node_234: feature_name=HLA-DPA1	feature_id[9].value > threshold=2.7290406227111816		Class: ChAd-ChAd
node_0: feature_name=MT-CO3	feature_id[3].value > threshold=5.0652666091918945		Rules_44	passed counts:7		node_108: feature_name=PLCG2	feature_id[7].value > threshold=2.3796557188034058		Class: ChAd-BNT
node_354: feature_name=MTRNR2L12	feature_id[13].value <= threshold=1.3759880065917969		node_0: feature_name=RPS3A	feature_id[0].value > threshold=3.4913501739501953		node_116: feature_name=HLA-DQA2	feature_id[49].value <= threshold=0.8250003457069397					Rules_43	passed counts:6
node_355: feature_name=PLCG2	feature_id[0].value <= threshold=2.8507286310195923		node_166: feature_name=HLA-DQA2	feature_id[6].value <= threshold=0.4671822190284729		node_117: feature_name=MT-ND2	feature_id[11].value > threshold=4.518035173416138		Rules_44	passed counts:8		node_0: feature_name=RPS3A	feature_id[7].value > threshold=3.4913501739501953
node_356: feature_name=XIST	feature_id[11].value > threshold=1.054250717163086		node_167: feature_name=RPS26	feature_id[2].value > threshold=1.4885491728782654		node_125: feature_name=MTRNR2L12	feature_id[80].value > threshold=3.2128920555114746		node_0: feature_name=RPS3A	feature_id[13].value > threshold=3.4913501739501953		node_154: feature_name=HLA-DQA2	feature_id[49].value <= threshold=0.4671822190284729
Class: ChAd-ChAd			node_269: feature_name=PLCG2	feature_id[3].value > threshold=0.5864185690879822		node_129: feature_name=RPLP1	feature_id[88].value <= threshold=3.3257439136505127		node_188: feature_name=HLA-DQA2	feature_id[16].value <= threshold=0.4671822190284729		node_155: feature_name=RPS26	feature_id[33].value > threshold=1.4885491728782654
			node_277: feature_name=MT-CO2	feature_id[12].value > threshold=5.091726064682007		Class: ChAd-BNT			node_189: feature_name=RPS26	feature_id[0].value <= threshold=1.4885491728782654		node_241: feature_name=RPS4Y1	feature_id[62].value <= threshold=0.4595298171043396
Rules_40	passed counts:7		node_351: feature_name=JUNB	feature_id[26].value <= threshold=1.9862269759178162					node_190: feature_name=MT-CO3	feature_id[3].value <= threshold=4.7603349685668945		node_242: feature_name=HLA-DRA	feature_id[23].value <= threshold=2.1617385149002075
node_0: feature_name=MT-CO3	feature_id[3].value <= threshold=5.0652666091918945		node_352: feature_name=JUN	feature_id[8].value <= threshold=1.7908853888511658		Rules_42	passed counts:6		node_191: feature_name=FOS	feature_id[5].value <= threshold=1.7017329931259155		node_243: feature_name=JUND	feature_id[75].value > threshold=2.715238094329834
node_1: feature_name=HLA-DQA2	feature_id[1].value <= threshold=0.5120233297348022		node_353: feature_name=MT-ND1	feature_id[22].value > threshold=4.300177097320557		node_0: feature_name=RPS3A	feature_id[10].value > threshold=3.4913501739501953		node_192: feature_name=HLA-DPB1	feature_id[6].value > threshold=2.953963279724121		Class: ChAd-BNT
node_2: feature_name=MT-ND2	feature_id[8].value > threshold=4.003316164016724		Class: Class: ChAd-BNT			node_150: feature_name=HLA-DQA2	feature_id[49].value <= threshold=0.4671822190284729		node_214: feature_name=HLA-DPA1	feature_id[9].value <= threshold=2.3404064178466797
node_210: feature_name=STX7	feature_id[66].value > threshold=1.8888464570045471					node_151: feature_name=RPS26	feature_id[70].value > threshold=1.4885491728782654		node_215: feature_name=RPS4X	feature_id[18].value <= threshold=3.5255725383758545		Rules_44	passed counts:6
node_306: feature_name=NACA	feature_id[96].value > threshold=2.5934805870056152		Rules_45	passed counts:7		node_233: feature_name=PLCG2	feature_id[7].value > threshold=0.5864185690879822		node_216: feature_name=MT-CO1	feature_id[7].value > threshold=4.037613868713379		node_0: feature_name=RPS3A	feature_id[7].value > threshold=3.4913501739501953
node_324: feature_name=EEF1A1	feature_id[19].value > threshold=3.7504918575286865		node_0: feature_name=RPS3A	feature_id[0].value > threshold=3.4913501739501953		node_237: feature_name=HLA-DRA	feature_id[100].value <= threshold=2.1617385149002075		Class: ChAd-ChAd			node_154: feature_name=HLA-DQA2	feature_id[49].value <= threshold=0.4671822190284729
node_330: feature_name=MT-CO2	feature_id[9].value <= threshold=4.27282977104187		node_166: feature_name=HLA-DQA2	feature_id[6].value <= threshold=0.4671822190284729		node_238: feature_name=RPS3A	feature_id[10].value > threshold=3.9385815858840942					node_155: feature_name=RPS26	feature_id[33].value > threshold=1.4885491728782654
node_331: feature_name=NSA2	feature_id[248].value <= threshold=2.3073569536209106		node_167: feature_name=RPS26	feature_id[2].value > threshold=1.4885491728782654		Class: ChAd-BNT			Rules_45	passed counts:8		node_241: feature_name=RPS4Y1	feature_id[62].value <= threshold=0.4595298171043396
Class: ChAd-BNT			node_269: feature_name=PLCG2	feature_id[3].value > threshold=0.5864185690879822					node_0: feature_name=RPS3A	feature_id[13].value <= threshold=3.4913501739501953		node_242: feature_name=HLA-DRA	feature_id[23].value <= threshold=2.1617385149002075
			node_277: feature_name=MT-CO2	feature_id[12].value <= threshold=5.091726064682007		Rules_43	passed counts:6		node_1: feature_name=MT-CO1	feature_id[7].value <= threshold=5.784592390060425		node_243: feature_name=JUND	feature_id[75].value <= threshold=2.715238094329834
Rules_41	passed counts:7		node_278: feature_name=HLA-DPA1	feature_id[9].value > threshold=1.5514892935752869		node_0: feature_name=RPS3A	feature_id[10].value > threshold=3.4913501739501953		node_2: feature_name=FOS	feature_id[5].value > threshold=1.9804697632789612		Class: ChAd-ChAd
node_0: feature_name=MT-CO3	feature_id[3].value <= threshold=5.0652666091918945		node_296: feature_name=MT-ND3	feature_id[4].value <= threshold=4.717968463897705		node_150: feature_name=HLA-DQA2	feature_id[49].value <= threshold=0.4671822190284729		node_122: feature_name=JUN	feature_id[2].value <= threshold=3.9609183073043823
node_1: feature_name=HLA-DQA2	feature_id[1].value <= threshold=0.5120233297348022		node_297: feature_name=TXNIP	feature_id[17].value <= threshold=4.732611417770386		node_151: feature_name=RPS26	feature_id[70].value > threshold=1.4885491728782654		node_123: feature_name=HLA-DQB1	feature_id[14].value > threshold=2.162106990814209		Rules_45	passed counts:6
node_2: feature_name=MT-ND2	feature_id[8].value > threshold=4.003316164016724		node_298: feature_name=RPS3	feature_id[23].value <= threshold=4.6626691818237305		node_233: feature_name=PLCG2	feature_id[7].value > threshold=0.5864185690879822		node_143: feature_name=HLA-DQA2	feature_id[16].value <= threshold=0.781548798084259		node_0: feature_name=RPS3A	feature_id[7].value > threshold=3.4913501739501953
node_210: feature_name=STX7	feature_id[66].value <= threshold=1.8888464570045471		node_299: feature_name=HLA-DPB1	feature_id[13].value > threshold=2.049845814704895		node_237: feature_name=HLA-DRA	feature_id[100].value <= threshold=2.1617385149002075		node_144: feature_name=RPS3A	feature_id[13].value > threshold=2.27696692943573		node_154: feature_name=HLA-DQA2	feature_id[49].value <= threshold=0.4671822190284729
node_211: feature_name=FAM111B	feature_id[6].value <= threshold=1.9565445184707642		node_311: feature_name=RPL10	feature_id[18].value <= threshold=5.15243935585022		node_238: feature_name=RPS3A	feature_id[10].value <= threshold=3.9385815858840942		node_150: feature_name=FOS	feature_id[5].value <= threshold=2.2047359943389893		node_155: feature_name=RPS26	feature_id[33].value <= threshold=1.4885491728782654
node_212: feature_name=YPEL2	feature_id[84].value > threshold=1.6649553775787354		node_312: feature_name=MT-ND3	feature_id[4].value > threshold=4.654429197311401		Class: ChAd-ChAd			node_151: feature_name=FOS	feature_id[5].value <= threshold=2.1699695587158203		node_156: feature_name=MT-CO3	feature_id[46].value > threshold=4.7603349685668945
node_288: feature_name=RPS5	feature_id[7].value <= threshold=3.2452536821365356		node_334: feature_name=JUN	feature_id[8].value <= threshold=2.991878032684326					Class: ChAd-BNT			node_200: feature_name=HLA-DQB1	feature_id[8].value > threshold=1.862441599369049
node_289: feature_name=BTG1	feature_id[5].value > threshold=3.6049879789352417		Class: Class: ChAd-BNT			Rules_44	passed counts:6					node_216: feature_name=HLA-DPB1	feature_id[0].value > threshold=3.3040138483047485
node_293: feature_name=BIRC3	feature_id[34].value > threshold=0.5962269306182861					node_0: feature_name=RPS3A	feature_id[10].value > threshold=3.4913501739501953		Rules_46	passed counts:7		node_234: feature_name=TXNIP	feature_id[32].value > threshold=3.7413610219955444
Class: ChAd-ChAd			Rules_46	passed counts:7		node_150: feature_name=HLA-DQA2	feature_id[49].value <= threshold=0.4671822190284729		node_0: feature_name=RPS3A	feature_id[13].value > threshold=3.4913501739501953		node_236: feature_name=MT-CO2	feature_id[10].value <= threshold=4.482052564620972
			node_0: feature_name=RPS3A	feature_id[0].value > threshold=3.4913501739501953		node_151: feature_name=RPS26	feature_id[70].value <= threshold=1.4885491728782654		node_188: feature_name=HLA-DQA2	feature_id[16].value <= threshold=0.4671822190284729		Class: ChAd-BNT
Rules_42	passed counts:7		node_166: feature_name=HLA-DQA2	feature_id[6].value <= threshold=0.4671822190284729		node_152: feature_name=MT-CO3	feature_id[1].value <= threshold=4.7603349685668945		node_189: feature_name=RPS26	feature_id[0].value > threshold=1.4885491728782654
node_0: feature_name=MT-CO3	feature_id[3].value <= threshold=5.0652666091918945		node_167: feature_name=RPS26	feature_id[2].value <= threshold=1.4885491728782654		node_153: feature_name=FOS	feature_id[124].value <= threshold=1.7017329931259155		node_311: feature_name=PLCG2	feature_id[1].value > threshold=0.5864185690879822		Rules_46	passed counts:6
node_1: feature_name=HLA-DQA2	feature_id[1].value <= threshold=0.5120233297348022		node_168: feature_name=MT-CO3	feature_id[1].value <= threshold=4.7603349685668945		node_154: feature_name=HLA-DPB1	feature_id[31].value > threshold=2.953963279724121		node_319: feature_name=MT-CO2	feature_id[10].value <= threshold=5.091726064682007		node_0: feature_name=RPS3A	feature_id[7].value > threshold=3.4913501739501953
node_2: feature_name=MT-ND2	feature_id[8].value > threshold=4.003316164016724		node_169: feature_name=FOS	feature_id[14].value > threshold=1.7017329931259155		node_168: feature_name=MT-ND3	feature_id[0].value > threshold=4.267335891723633		node_320: feature_name=HLA-DPA1	feature_id[9].value > threshold=1.5514892935752869		node_154: feature_name=HLA-DQA2	feature_id[49].value <= threshold=0.4671822190284729
node_210: feature_name=STX7	feature_id[66].value <= threshold=1.8888464570045471		node_211: feature_name=MT-ND2	feature_id[20].value <= threshold=4.3107969760894775		node_182: feature_name=RPL15	feature_id[25].value > threshold=3.7137291431427		node_342: feature_name=PLCG2	feature_id[1].value <= threshold=4.99691104888916		node_155: feature_name=RPS26	feature_id[33].value <= threshold=1.4885491728782654
node_211: feature_name=FAM111B	feature_id[6].value <= threshold=1.9565445184707642		node_212: feature_name=RPS3A	feature_id[0].value <= threshold=3.608982801437378		Class: ChAd-ChAd			node_343: feature_name=MT-CO3	feature_id[3].value <= threshold=4.839505434036255		node_156: feature_name=MT-CO3	feature_id[46].value <= threshold=4.7603349685668945
node_212: feature_name=YPEL2	feature_id[84].value <= threshold=1.6649553775787354		node_213: feature_name=FOS	feature_id[14].value > threshold=2.1748727560043335					node_344: feature_name=RPS3A	feature_id[13].value > threshold=3.57184374332428		node_157: feature_name=FOS	feature_id[50].value > threshold=1.7017329931259155
node_213: feature_name=RPL10	feature_id[2].value > threshold=5.138093709945679		Class: Class: ChAd-BNT			Rules_45	passed counts:6		node_354: feature_name=MT-CO2	feature_id[10].value > threshold=5.02520227432251		node_191: feature_name=G3BP1	feature_id[83].value > threshold=1.89300537109375
node_285: feature_name=A1BG	feature_id[268].value <= threshold=0.775197446346283					node_0: feature_name=RPS3A	feature_id[10].value > threshold=3.4913501739501953		node_374: feature_name=MT-CO2	feature_id[10].value > threshold=5.037310361862183		node_197: feature_name=TRA2B	feature_id[24].value > threshold=1.9793002009391785
Class: ChAd-ChAd			Rules_47	passed counts:7		node_150: feature_name=HLA-DQA2	feature_id[49].value <= threshold=0.4671822190284729		Class: ChAd-BNT			Class: ChAd-BNT
			node_0: feature_name=RPS3A	feature_id[0].value > threshold=3.4913501739501953		node_151: feature_name=RPS26	feature_id[70].value <= threshold=1.4885491728782654
Rules_43	passed counts:7		node_166: feature_name=HLA-DQA2	feature_id[6].value <= threshold=0.4671822190284729		node_152: feature_name=MT-CO3	feature_id[1].value <= threshold=4.7603349685668945		Rules_47	passed counts:7		Rules_47	passed counts:6
node_0: feature_name=MT-CO3	feature_id[3].value <= threshold=5.0652666091918945		node_167: feature_name=RPS26	feature_id[2].value <= threshold=1.4885491728782654		node_153: feature_name=FOS	feature_id[124].value <= threshold=1.7017329931259155		node_0: feature_name=RPS3A	feature_id[13].value > threshold=3.4913501739501953		node_0: feature_name=RPS3A	feature_id[7].value > threshold=3.4913501739501953
node_1: feature_name=HLA-DQA2	feature_id[1].value <= threshold=0.5120233297348022		node_168: feature_name=MT-CO3	feature_id[1].value <= threshold=4.7603349685668945		node_154: feature_name=HLA-DPB1	feature_id[31].value <= threshold=2.953963279724121		node_188: feature_name=HLA-DQA2	feature_id[16].value <= threshold=0.4671822190284729		node_154: feature_name=HLA-DQA2	feature_id[49].value <= threshold=0.4671822190284729
node_2: feature_name=MT-ND2	feature_id[8].value > threshold=4.003316164016724		node_169: feature_name=FOS	feature_id[14].value <= threshold=1.7017329931259155		node_155: feature_name=RPS3A	feature_id[10].value <= threshold=4.205445051193237		node_189: feature_name=RPS26	feature_id[0].value > threshold=1.4885491728782654		node_155: feature_name=RPS26	feature_id[33].value <= threshold=1.4885491728782654
node_210: feature_name=STX7	feature_id[66].value <= threshold=1.8888464570045471		node_170: feature_name=HLA-DPB1	feature_id[13].value > threshold=2.953963279724121		node_156: feature_name=IER2	feature_id[52].value <= threshold=1.8051925301551819		node_311: feature_name=PLCG2	feature_id[1].value > threshold=0.5864185690879822		node_156: feature_name=MT-CO3	feature_id[46].value <= threshold=4.7603349685668945
node_211: feature_name=FAM111B	feature_id[6].value <= threshold=1.9565445184707642		node_184: feature_name=MT-ND3	feature_id[4].value <= threshold=4.267335891723633		node_157: feature_name=RPS3	feature_id[78].value <= threshold=3.2356350421905518		node_319: feature_name=MT-CO2	feature_id[10].value <= threshold=5.091726064682007		node_157: feature_name=FOS	feature_id[50].value <= threshold=1.7017329931259155
node_212: feature_name=YPEL2	feature_id[84].value <= threshold=1.6649553775787354		node_185: feature_name=MT-CO3	feature_id[1].value > threshold=4.492122650146484		node_158: feature_name=OAZ1	feature_id[175].value > threshold=1.0877394676208496		node_320: feature_name=HLA-DPA1	feature_id[9].value > threshold=1.5514892935752869		node_158: feature_name=HLA-DPB1	feature_id[0].value > threshold=2.953963279724121
node_213: feature_name=RPL10	feature_id[2].value <= threshold=5.138093709945679		node_195: feature_name=HLA-DPA1	feature_id[9].value <= threshold=2.1784162521362305		Class: ChAd-BNT			node_342: feature_name=PLCG2	feature_id[1].value <= threshold=4.99691104888916		node_172: feature_name=MT-ND3	feature_id[45].value > threshold=4.267335891723633
node_214: feature_name=NRDC	feature_id[17].value > threshold=1.938588798046112		node_196: feature_name=JUNB	feature_id[26].value <= threshold=2.790511965751648					node_343: feature_name=MT-CO3	feature_id[3].value <= threshold=4.839505434036255		node_188: feature_name=RGS2	feature_id[99].value <= threshold=1.0148347616195679
node_276: feature_name=PRPF4B	feature_id[222].value <= threshold=1.9427372813224792		ChAd-ChAd			Rules_46	passed counts:6		node_344: feature_name=RPS3A	feature_id[13].value > threshold=3.57184374332428		Class: ChAd-ChAd
node_277: feature_name=MT-CO3	feature_id[3].value <= threshold=4.77018141746521					node_0: feature_name=RPS3A	feature_id[10].value <= threshold=3.4913501739501953		node_354: feature_name=MT-CO2	feature_id[10].value <= threshold=5.02520227432251
Class: ChAd-BNT			Rules_48	passed counts:7		node_1: feature_name=MT-ND3	feature_id[0].value <= threshold=5.196307420730591		node_355: feature_name=PLCG2	feature_id[1].value > threshold=4.818448543548584		Rules_48	passed counts:6
			node_0: feature_name=RPS3A	feature_id[0].value <= threshold=3.4913501739501953		node_2: feature_name=FOS	feature_id[124].value > threshold=2.077348232269287		node_371: feature_name=PLCG2	feature_id[1].value > threshold=4.8292694091796875		node_0: feature_name=RPS3A	feature_id[7].value <= threshold=3.4913501739501953
Rules_44	passed counts:7		node_1: feature_name=MT-ND3	feature_id[4].value <= threshold=5.196307420730591		node_108: feature_name=PLCG2	feature_id[7].value > threshold=2.3796557188034058		Class: ChAd-BNT			node_1: feature_name=MT-ND3	feature_id[45].value <= threshold=5.196307420730591
node_0: feature_name=MT-CO3	feature_id[3].value <= threshold=5.0652666091918945		node_2: feature_name=FOS	feature_id[14].value > threshold=2.077348232269287		node_116: feature_name=HLA-DQA2	feature_id[49].value <= threshold=0.8250003457069397					node_2: feature_name=FOS	feature_id[50].value > threshold=2.077348232269287
node_1: feature_name=HLA-DQA2	feature_id[1].value <= threshold=0.5120233297348022		node_114: feature_name=PLCG2	feature_id[3].value > threshold=2.3796557188034058		node_117: feature_name=MT-ND2	feature_id[11].value <= threshold=4.518035173416138		Rules_48	passed counts:7		node_110: feature_name=PLCG2	feature_id[13].value <= threshold=2.3796557188034058
node_2: feature_name=MT-ND2	feature_id[8].value > threshold=4.003316164016724		node_122: feature_name=HLA-DQA2	feature_id[6].value > threshold=0.8250003457069397		node_118: feature_name=RPS19	feature_id[114].value > threshold=3.9856635332107544		node_0: feature_name=RPS3A	feature_id[13].value > threshold=3.4913501739501953		node_111: feature_name=CD37	feature_id[85].value > threshold=3.471765875816345
node_210: feature_name=STX7	feature_id[66].value <= threshold=1.8888464570045471		ChAd-ChAd			node_122: feature_name=AC007952.4	feature_id[146].value <= threshold=0.6879426836967468		node_188: feature_name=HLA-DQA2	feature_id[16].value <= threshold=0.4671822190284729		node_115: feature_name=MT-ND3	feature_id[45].value <= threshold=4.477902889251709
node_211: feature_name=FAM111B	feature_id[6].value <= threshold=1.9565445184707642					Class: ChAd-ChAd			node_189: feature_name=RPS26	feature_id[0].value > threshold=1.4885491728782654		Class: ChAd-BNT
node_212: feature_name=YPEL2	feature_id[84].value <= threshold=1.6649553775787354		Rules_49	passed counts:7					node_311: feature_name=PLCG2	feature_id[1].value > threshold=0.5864185690879822
node_213: feature_name=RPL10	feature_id[2].value <= threshold=5.138093709945679		node_0: feature_name=RPS3A	feature_id[0].value <= threshold=3.4913501739501953		Rules_47	passed counts:6		node_319: feature_name=MT-CO2	feature_id[10].value <= threshold=5.091726064682007		Rules_49	passed counts:6
node_214: feature_name=NRDC	feature_id[17].value <= threshold=1.938588798046112		node_1: feature_name=MT-ND3	feature_id[4].value <= threshold=5.196307420730591		node_0: feature_name=RPS3A	feature_id[10].value <= threshold=3.4913501739501953		node_320: feature_name=HLA-DPA1	feature_id[9].value > threshold=1.5514892935752869		node_0: feature_name=RPS3A	feature_id[7].value <= threshold=3.4913501739501953
node_215: feature_name=B4GALT1	feature_id[244].value <= threshold=2.5215582847595215		node_2: feature_name=FOS	feature_id[14].value <= threshold=2.077348232269287		node_1: feature_name=MT-ND3	feature_id[0].value <= threshold=5.196307420730591		node_342: feature_name=PLCG2	feature_id[1].value <= threshold=4.99691104888916		node_1: feature_name=MT-ND3	feature_id[45].value <= threshold=5.196307420730591
node_216: feature_name=GPR155	feature_id[144].value <= threshold=1.8473284244537354		node_3: feature_name=MT-CO3	feature_id[1].value > threshold=4.5204079151153564		node_2: feature_name=FOS	feature_id[124].value > threshold=2.077348232269287		node_343: feature_name=MT-CO3	feature_id[3].value <= threshold=4.839505434036255		node_2: feature_name=FOS	feature_id[50].value <= threshold=2.077348232269287
node_217: feature_name=HDAC9	feature_id[192].value > threshold=1.8331701755523682		node_29: feature_name=HLA-DQB1	feature_id[5].value <= threshold=3.1776169538497925		node_108: feature_name=PLCG2	feature_id[7].value <= threshold=2.3796557188034058		node_344: feature_name=RPS3A	feature_id[13].value > threshold=3.57184374332428		node_3: feature_name=MT-CO3	feature_id[46].value > threshold=4.5204079151153564
node_271: feature_name=RPL6	feature_id[39].value <= threshold=3.126219391822815		node_30: feature_name=MTRNR2L1	feature_id[15].value <= threshold=0.8587319850921631		node_109: feature_name=MTRNR2L12	feature_id[80].value > threshold=0.8353536128997803		node_354: feature_name=MT-CO2	feature_id[10].value <= threshold=5.02520227432251		node_33: feature_name=HLA-DQB1	feature_id[8].value <= threshold=3.1776169538497925
Class: ChAd-BNT			node_31: feature_name=AC007952.4	feature_id[24].value <= threshold=2.424951195716858		node_113: feature_name=RPS6	feature_id[51].value <= threshold=4.464270830154419		node_355: feature_name=PLCG2	feature_id[1].value <= threshold=4.818448543548584		node_34: feature_name=HLA-DPA1	feature_id[106].value <= threshold=3.4740229845046997
			node_32: feature_name=HLA-DPA1	feature_id[9].value <= threshold=3.608431816101074		Class: ChAd-BNT			node_356: feature_name=HLA-DPB1	feature_id[6].value <= threshold=2.358288526535034		node_35: feature_name=IER2	feature_id[17].value > threshold=2.291147828102112
Rules_45	passed counts:7		node_33: feature_name=MT-ND2	feature_id[20].value > threshold=3.172668695449829					node_357: feature_name=HLA-DPB1	feature_id[6].value <= threshold=2.3559058904647827		node_93: feature_name=HSP90AA1	feature_id[100].value > threshold=2.672200083732605
node_0: feature_name=MT-CO3	feature_id[3].value <= threshold=5.0652666091918945		node_39: feature_name=MT-ND1	feature_id[22].value <= threshold=5.304752826690674		Rules_48	passed counts:6		node_358: feature_name=MT-ND4	feature_id[12].value <= threshold=2.9414126873016357		node_97: feature_name=G3BP1	feature_id[83].value <= threshold=0.8935953974723816
node_1: feature_name=HLA-DQA2	feature_id[1].value <= threshold=0.5120233297348022		node_40: feature_name=TXNIP	feature_id[17].value > threshold=2.8489643335342407		node_0: feature_name=RPS3A	feature_id[10].value <= threshold=3.4913501739501953		node_359: feature_name=MT-CO2	feature_id[10].value <= threshold=4.244672536849976		Class: ChAd-BNT
node_2: feature_name=MT-ND2	feature_id[8].value > threshold=4.003316164016724		node_76: feature_name=TRA2B	feature_id[27].value > threshold=2.88397479057312		node_1: feature_name=MT-ND3	feature_id[0].value <= threshold=5.196307420730591		Class: ChAd-BNT
node_210: feature_name=STX7	feature_id[66].value <= threshold=1.8888464570045471		node_90: feature_name=MT-CO3	feature_id[1].value > threshold=4.993242502212524		node_2: feature_name=FOS	feature_id[124].value <= threshold=2.077348232269287					Rules_50	passed counts:6
node_211: feature_name=FAM111B	feature_id[6].value <= threshold=1.9565445184707642		ChAd-ChAd			node_3: feature_name=MT-CO3	feature_id[1].value > threshold=4.5204079151153564		Rules_49	passed counts:7		node_0: feature_name=RPS3A	feature_id[7].value <= threshold=3.4913501739501953
node_212: feature_name=YPEL2	feature_id[84].value <= threshold=1.6649553775787354					node_35: feature_name=HLA-DQB1	feature_id[122].value <= threshold=3.1776169538497925		node_0: feature_name=RPS3A	feature_id[13].value > threshold=3.4913501739501953		node_1: feature_name=MT-ND3	feature_id[45].value <= threshold=5.196307420730591
node_213: feature_name=RPL10	feature_id[2].value <= threshold=5.138093709945679		Rules_50	passed counts:7		node_36: feature_name=MTRNR2L1	feature_id[188].value <= threshold=0.8587319850921631		node_188: feature_name=HLA-DQA2	feature_id[16].value <= threshold=0.4671822190284729		node_2: feature_name=FOS	feature_id[50].value <= threshold=2.077348232269287
node_214: feature_name=NRDC	feature_id[17].value <= threshold=1.938588798046112		node_0: feature_name=RPS3A	feature_id[0].value <= threshold=3.4913501739501953		node_37: feature_name=AC007952.4	feature_id[146].value <= threshold=2.424951195716858		node_189: feature_name=RPS26	feature_id[0].value <= threshold=1.4885491728782654		node_3: feature_name=MT-CO3	feature_id[46].value > threshold=4.5204079151153564
node_215: feature_name=B4GALT1	feature_id[244].value <= threshold=2.5215582847595215		node_1: feature_name=MT-ND3	feature_id[4].value <= threshold=5.196307420730591		node_38: feature_name=AL360012.1	feature_id[99].value > threshold=1.342980980873108		node_190: feature_name=MT-CO3	feature_id[3].value <= threshold=4.7603349685668945		node_33: feature_name=HLA-DQB1	feature_id[8].value <= threshold=3.1776169538497925
node_216: feature_name=GPR155	feature_id[144].value <= threshold=1.8473284244537354		node_2: feature_name=FOS	feature_id[14].value <= threshold=2.077348232269287		node_90: feature_name=RPL24	feature_id[137].value > threshold=3.194206476211548		node_191: feature_name=FOS	feature_id[5].value <= threshold=1.7017329931259155		node_34: feature_name=HLA-DPA1	feature_id[106].value <= threshold=3.4740229845046997
node_217: feature_name=HDAC9	feature_id[192].value <= threshold=1.8331701755523682		node_3: feature_name=MT-CO3	feature_id[1].value > threshold=4.5204079151153564		Class: ChAd-ChAd			node_192: feature_name=HLA-DPB1	feature_id[6].value <= threshold=2.953963279724121		node_35: feature_name=IER2	feature_id[17].value > threshold=2.291147828102112
node_218: feature_name=TLE1	feature_id[88].value <= threshold=2.1955060958862305		node_29: feature_name=HLA-DQB1	feature_id[5].value <= threshold=3.1776169538497925					node_193: feature_name=RPS3A	feature_id[13].value <= threshold=4.205445051193237		node_93: feature_name=HSP90AA1	feature_id[100].value <= threshold=2.672200083732605
node_219: feature_name=EPB41L2	feature_id[44].value > threshold=1.6159982085227966		node_30: feature_name=MTRNR2L1	feature_id[15].value <= threshold=0.8587319850921631		Rules_49	passed counts:6		node_194: feature_name=IER2	feature_id[11].value <= threshold=1.8051925301551819		node_94: feature_name=CXCR4	feature_id[34].value > threshold=1.0431262254714966
node_257: feature_name=RPS9	feature_id[54].value <= threshold=3.693549871444702		node_31: feature_name=AC007952.4	feature_id[24].value <= threshold=2.424951195716858		node_0: feature_name=RPS3A	feature_id[10].value <= threshold=3.4913501739501953		node_195: feature_name=MT-ND5	feature_id[19].value <= threshold=3.9283822774887085		Class: ChAd-ChAd
node_258: feature_name=ABCG1	feature_id[344].value <= threshold=1.6109856963157654		node_32: feature_name=HLA-DPA1	feature_id[9].value <= threshold=3.608431816101074		node_1: feature_name=MT-ND3	feature_id[0].value <= threshold=5.196307420730591		node_196: feature_name=HLA-DRB1	feature_id[17].value > threshold=3.277747869491577
Class: ChAd-ChAd			node_33: feature_name=MT-ND2	feature_id[20].value > threshold=3.172668695449829		node_2: feature_name=FOS	feature_id[124].value <= threshold=2.077348232269287		node_202: feature_name=MTRNR2L12	feature_id[4].value <= threshold=2.7791223526000977		Rules_51	passed counts:5
			node_39: feature_name=MT-ND1	feature_id[22].value <= threshold=5.304752826690674		node_3: feature_name=MT-CO3	feature_id[1].value > threshold=4.5204079151153564		node_203: feature_name=HLA-DPA1	feature_id[9].value > threshold=2.3843928575515747		node_0: feature_name=RPS3A	feature_id[7].value > threshold=3.4913501739501953
Rules_46	passed counts:7		node_40: feature_name=TXNIP	feature_id[17].value > threshold=2.8489643335342407		node_35: feature_name=HLA-DQB1	feature_id[122].value <= threshold=3.1776169538497925		Class: ChAd-ChAd			node_154: feature_name=HLA-DQA2	feature_id[49].value <= threshold=0.4671822190284729
node_0: feature_name=MT-CO3	feature_id[3].value <= threshold=5.0652666091918945		node_76: feature_name=TRA2B	feature_id[27].value <= threshold=2.88397479057312		node_36: feature_name=MTRNR2L1	feature_id[188].value <= threshold=0.8587319850921631					node_155: feature_name=RPS26	feature_id[33].value > threshold=1.4885491728782654
node_1: feature_name=HLA-DQA2	feature_id[1].value <= threshold=0.5120233297348022		node_77: feature_name=MT-ATP6	feature_id[28].value > threshold=3.905697822570801		node_37: feature_name=AC007952.4	feature_id[146].value <= threshold=2.424951195716858		Rules_50	passed counts:7		node_241: feature_name=RPS4Y1	feature_id[62].value <= threshold=0.4595298171043396
node_2: feature_name=MT-ND2	feature_id[8].value <= threshold=4.003316164016724		node_81: feature_name=IER2	feature_id[11].value <= threshold=2.315451741218567		node_38: feature_name=AL360012.1	feature_id[99].value <= threshold=1.342980980873108		node_0: feature_name=RPS3A	feature_id[13].value <= threshold=3.4913501739501953		node_242: feature_name=HLA-DRA	feature_id[23].value > threshold=2.1617385149002075
node_3: feature_name=MT-CO3	feature_id[3].value > threshold=4.601801872253418		node_82: feature_name=HLA-DQB1	feature_id[5].value > threshold=3.050894856452942		node_39: feature_name=MT-ND2	feature_id[11].value <= threshold=3.324023962020874		node_1: feature_name=MT-CO1	feature_id[7].value <= threshold=5.784592390060425		node_246: feature_name=MT-CO2	feature_id[10].value <= threshold=5.317056894302368
node_125: feature_name=STX7	feature_id[66].value > threshold=1.883852481842041		node_84: feature_name=RPS5	feature_id[21].value > threshold=2.2586749792099		node_40: feature_name=HLA-DQB1	feature_id[122].value > threshold=2.4169602394104004		node_2: feature_name=FOS	feature_id[5].value > threshold=1.9804697632789612		node_247: feature_name=MT-ND3	feature_id[45].value <= threshold=4.724771976470947
node_181: feature_name=RPS3	feature_id[21].value <= threshold=4.362491130828857		ChAd-ChAd			node_44: feature_name=RPL34	feature_id[34].value > threshold=1.451032280921936		node_122: feature_name=JUN	feature_id[2].value <= threshold=3.9609183073043823		node_248: feature_name=HLA-DPA1	feature_id[106].value > threshold=1.302694320678711
node_182: feature_name=PARP14	feature_id[33].value > threshold=2.396987199783325					Class: ChAd-BNT			node_123: feature_name=HLA-DQB1	feature_id[14].value <= threshold=2.162106990814209		node_264: feature_name=RPLP1	feature_id[104].value > threshold=2.0901750326156616
Class: ChAd-ChAd			Rules_51	passed counts:7					node_124: feature_name=RPS26	feature_id[0].value <= threshold=1.698769986629486		node_268: feature_name=MT-CO3	feature_id[46].value <= threshold=5.189935922622681
			node_0: feature_name=RPS3A	feature_id[0].value <= threshold=3.4913501739501953		Rules_50	passed counts:5		node_125: feature_name=FOSB	feature_id[8].value > threshold=2.3072546124458313		node_269: feature_name=COL19A1	feature_id[91].value <= threshold=2.8471736907958984
Rules_47	passed counts:7		node_1: feature_name=MT-ND3	feature_id[4].value <= threshold=5.196307420730591		node_0: feature_name=RPS3A	feature_id[10].value > threshold=3.4913501739501953		node_133: feature_name=RPS3A	feature_id[13].value <= threshold=3.2751381397247314		node_270: feature_name=TXNIP	feature_id[32].value <= threshold=4.9412617683410645
node_0: feature_name=MT-CO3	feature_id[3].value <= threshold=5.0652666091918945		node_2: feature_name=FOS	feature_id[14].value <= threshold=2.077348232269287		node_150: feature_name=HLA-DQA2	feature_id[49].value <= threshold=0.4671822190284729		Class: ChAd-BNT			node_271: feature_name=CD37	feature_id[85].value <= threshold=4.1799890995025635
node_1: feature_name=HLA-DQA2	feature_id[1].value <= threshold=0.5120233297348022		node_3: feature_name=MT-CO3	feature_id[1].value > threshold=4.5204079151153564		node_151: feature_name=RPS26	feature_id[70].value <= threshold=1.4885491728782654					node_272: feature_name=PRRC2C	feature_id[80].value <= threshold=3.1939202547073364
node_2: feature_name=MT-ND2	feature_id[8].value <= threshold=4.003316164016724		node_29: feature_name=HLA-DQB1	feature_id[5].value <= threshold=3.1776169538497925		node_152: feature_name=MT-CO3	feature_id[1].value > threshold=4.7603349685668945		Rules_51	passed counts:7		node_273: feature_name=MT-ND4L	feature_id[1].value > threshold=2.870130777359009
node_3: feature_name=MT-CO3	feature_id[3].value > threshold=4.601801872253418		node_30: feature_name=MTRNR2L1	feature_id[15].value <= threshold=0.8587319850921631		node_198: feature_name=HLA-DQB1	feature_id[122].value > threshold=1.862441599369049		node_0: feature_name=RPS3A	feature_id[13].value <= threshold=3.4913501739501953		node_291: feature_name=RPS26	feature_id[33].value <= threshold=2.0237606167793274
node_125: feature_name=STX7	feature_id[66].value <= threshold=1.883852481842041		node_31: feature_name=AC007952.4	feature_id[24].value <= threshold=2.424951195716858		node_210: feature_name=HLA-DPB1	feature_id[31].value <= threshold=3.3040138483047485		node_1: feature_name=MT-CO1	feature_id[7].value <= threshold=5.784592390060425		node_292: feature_name=MT-ATP6	feature_id[14].value <= threshold=4.685943126678467
node_126: feature_name=NRDC	feature_id[17].value > threshold=1.8465107083320618		node_32: feature_name=HLA-DPA1	feature_id[9].value <= threshold=3.608431816101074		node_211: feature_name=FOS	feature_id[124].value <= threshold=2.336197257041931		node_2: feature_name=FOS	feature_id[5].value <= threshold=1.9804697632789612		Class: ChAd-BNT
node_174: feature_name=RPL10	feature_id[2].value > threshold=4.762012481689453		node_33: feature_name=MT-ND2	feature_id[20].value <= threshold=3.172668695449829		node_212: feature_name=Z93241.1	feature_id[79].value <= threshold=0.9429922103881836		node_3: feature_name=MT-CO3	feature_id[3].value > threshold=4.5204079151153564
Class: ChAd-ChAd			node_34: feature_name=HLA-DQB1	feature_id[5].value <= threshold=2.4169602394104004		node_213: feature_name=RPL22	feature_id[138].value <= threshold=1.9858665466308594		node_41: feature_name=HLA-DQB1	feature_id[14].value > threshold=3.1776169538497925		Rules_52	passed counts:5
			ChAd-ChAd			node_214: feature_name=RPS19	feature_id[114].value > threshold=3.184339761734009		node_113: feature_name=HLA-DRB1	feature_id[17].value <= threshold=3.644514322280884		node_0: feature_name=RPS3A	feature_id[7].value > threshold=3.4913501739501953
Rules_48	passed counts:7					Class: ChAd-BNT			node_114: feature_name=RPS4X	feature_id[18].value <= threshold=2.669422149658203		node_154: feature_name=HLA-DQA2	feature_id[49].value <= threshold=0.4671822190284729
node_0: feature_name=MT-CO3	feature_id[3].value <= threshold=5.0652666091918945		Rules_52	passed counts:6					Class: ChAd-BNT			node_155: feature_name=RPS26	feature_id[33].value > threshold=1.4885491728782654
node_1: feature_name=HLA-DQA2	feature_id[1].value <= threshold=0.5120233297348022		node_0: feature_name=RPS3A	feature_id[0].value > threshold=3.4913501739501953		Rules_51	passed counts:5					node_241: feature_name=RPS4Y1	feature_id[62].value <= threshold=0.4595298171043396
node_2: feature_name=MT-ND2	feature_id[8].value <= threshold=4.003316164016724		node_166: feature_name=HLA-DQA2	feature_id[6].value <= threshold=0.4671822190284729		node_0: feature_name=RPS3A	feature_id[10].value > threshold=3.4913501739501953		Rules_52	passed counts:7		node_242: feature_name=HLA-DRA	feature_id[23].value > threshold=2.1617385149002075
node_3: feature_name=MT-CO3	feature_id[3].value > threshold=4.601801872253418		node_167: feature_name=RPS26	feature_id[2].value > threshold=1.4885491728782654		node_150: feature_name=HLA-DQA2	feature_id[49].value <= threshold=0.4671822190284729		node_0: feature_name=RPS3A	feature_id[13].value <= threshold=3.4913501739501953		node_246: feature_name=MT-CO2	feature_id[10].value <= threshold=5.317056894302368
node_125: feature_name=STX7	feature_id[66].value <= threshold=1.883852481842041		node_269: feature_name=PLCG2	feature_id[3].value > threshold=0.5864185690879822		node_151: feature_name=RPS26	feature_id[70].value <= threshold=1.4885491728782654		node_1: feature_name=MT-CO1	feature_id[7].value <= threshold=5.784592390060425		node_247: feature_name=MT-ND3	feature_id[45].value <= threshold=4.724771976470947
node_126: feature_name=NRDC	feature_id[17].value <= threshold=1.8465107083320618		node_277: feature_name=MT-CO2	feature_id[12].value <= threshold=5.091726064682007		node_152: feature_name=MT-CO3	feature_id[1].value <= threshold=4.7603349685668945		node_2: feature_name=FOS	feature_id[5].value <= threshold=1.9804697632789612		node_248: feature_name=HLA-DPA1	feature_id[106].value > threshold=1.302694320678711
node_127: feature_name=PSMD7	feature_id[135].value <= threshold=2.0112286806106567		node_278: feature_name=HLA-DPA1	feature_id[9].value > threshold=1.5514892935752869		node_153: feature_name=FOS	feature_id[124].value <= threshold=1.7017329931259155		node_3: feature_name=MT-CO3	feature_id[3].value > threshold=4.5204079151153564		node_264: feature_name=RPLP1	feature_id[104].value > threshold=2.0901750326156616
node_128: feature_name=ARFGAP3	feature_id[99].value <= threshold=2.01445996761322		node_296: feature_name=MT-ND3	feature_id[4].value <= threshold=4.717968463897705		node_154: feature_name=HLA-DPB1	feature_id[31].value <= threshold=2.953963279724121		node_41: feature_name=HLA-DQB1	feature_id[14].value <= threshold=3.1776169538497925		node_268: feature_name=MT-CO3	feature_id[46].value <= threshold=5.189935922622681
node_129: feature_name=FMR1-IT1	feature_id[77].value <= threshold=0.7600524425506592		node_297: feature_name=TXNIP	feature_id[17].value <= threshold=4.732611417770386		node_155: feature_name=RPS3A	feature_id[10].value <= threshold=4.205445051193237		node_42: feature_name=HLA-DPA1	feature_id[9].value <= threshold=3.4561970233917236		node_269: feature_name=COL19A1	feature_id[91].value <= threshold=2.8471736907958984
node_130: feature_name=FAM111B	feature_id[6].value > threshold=2.0441640615463257		node_298: feature_name=RPS3	feature_id[23].value <= threshold=4.6626691818237305		node_156: feature_name=IER2	feature_id[52].value > threshold=1.8051925301551819		node_43: feature_name=IER2	feature_id[11].value <= threshold=2.291147828102112		node_270: feature_name=TXNIP	feature_id[32].value <= threshold=4.9412617683410645
node_162: feature_name=MT-ND2	feature_id[8].value <= threshold=3.6995867490768433		node_299: feature_name=HLA-DPB1	feature_id[13].value <= threshold=2.049845814704895		Class: ChAd-BNT			node_44: feature_name=RPS26	feature_id[0].value <= threshold=2.9711668491363525		node_271: feature_name=CD37	feature_id[85].value <= threshold=4.1799890995025635
node_163: feature_name=RPS28	feature_id[198].value <= threshold=4.1502180099487305		node_300: feature_name=RPS3A	feature_id[0].value > threshold=3.6882258653640747					node_45: feature_name=MT-CYB	feature_id[15].value > threshold=3.4683425426483154		node_272: feature_name=PRRC2C	feature_id[80].value <= threshold=3.1939202547073364
Class: ChAd-BNT			node_304: feature_name=MT-CO3	feature_id[1].value <= threshold=5.1640095710754395		Rules_52	passed counts:5		node_51: feature_name=JUN	feature_id[2].value <= threshold=3.6994043588638306		node_273: feature_name=MT-ND4L	feature_id[1].value <= threshold=2.870130777359009
			node_305: feature_name=RPS3	feature_id[23].value > threshold=4.286541938781738		node_0: feature_name=RPS3A	feature_id[10].value <= threshold=3.4913501739501953		node_52: feature_name=MT-ND4	feature_id[12].value <= threshold=5.6465842723846436		node_274: feature_name=RPL6	feature_id[41].value > threshold=4.395771741867065
Rules_49	passed counts:6		node_307: feature_name=JUN	feature_id[8].value <= threshold=2.5396738052368164		node_1: feature_name=MT-ND3	feature_id[0].value <= threshold=5.196307420730591		node_53: feature_name=MTRNR2L12	feature_id[4].value <= threshold=4.810739278793335		node_288: feature_name=MT-CO3	feature_id[46].value <= threshold=4.4512245655059814
node_0: feature_name=MT-CO3	feature_id[3].value > threshold=5.0652666091918945		Class: Class: ChAd-BNT			node_2: feature_name=FOS	feature_id[124].value <= threshold=2.077348232269287		node_54: feature_name=FOSB	feature_id[8].value > threshold=1.9446370601654053		Class: ChAd-BNT
node_354: feature_name=MTRNR2L12	feature_id[13].value > threshold=1.3759880065917969					node_3: feature_name=MT-CO3	feature_id[1].value > threshold=4.5204079151153564		node_90: feature_name=HLA-DQB1	feature_id[14].value <= threshold=2.1778236627578735
node_388: feature_name=MT-CO3	feature_id[3].value <= threshold=6.312646865844727		Rules_53	passed counts:6		node_35: feature_name=HLA-DQB1	feature_id[122].value <= threshold=3.1776169538497925		Class: ChAd-ChAd			Rules_53	passed counts:5
node_389: feature_name=HLA-DQA2	feature_id[1].value <= threshold=0.7433314919471741		node_0: feature_name=RPS3A	feature_id[0].value > threshold=3.4913501739501953		node_36: feature_name=MTRNR2L1	feature_id[188].value <= threshold=0.8587319850921631					node_0: feature_name=RPS3A	feature_id[7].value > threshold=3.4913501739501953
node_390: feature_name=MT-CO3	feature_id[3].value <= threshold=5.4023237228393555		node_166: feature_name=HLA-DQA2	feature_id[6].value <= threshold=0.4671822190284729		node_37: feature_name=AC007952.4	feature_id[146].value <= threshold=2.424951195716858		Rules_53	passed counts:7		node_154: feature_name=HLA-DQA2	feature_id[49].value <= threshold=0.4671822190284729
node_391: feature_name=TXNIP	feature_id[4].value > threshold=2.3914432525634766		node_167: feature_name=RPS26	feature_id[2].value <= threshold=1.4885491728782654		node_38: feature_name=AL360012.1	feature_id[99].value <= threshold=1.342980980873108		node_0: feature_name=RPS3A	feature_id[13].value <= threshold=3.4913501739501953		node_155: feature_name=RPS26	feature_id[33].value > threshold=1.4885491728782654
node_399: feature_name=MTRNR2L12	feature_id[13].value <= threshold=3.639783263206482		node_168: feature_name=MT-CO3	feature_id[1].value > threshold=4.7603349685668945		node_39: feature_name=MT-ND2	feature_id[11].value > threshold=3.324023962020874		node_1: feature_name=MT-CO1	feature_id[7].value <= threshold=5.784592390060425		node_241: feature_name=RPS4Y1	feature_id[62].value <= threshold=0.4595298171043396
node_400: feature_name=ABCB8	feature_id[322].value > threshold=0.7443926334381104		node_220: feature_name=HLA-DQB1	feature_id[5].value > threshold=1.862441599369049		node_47: feature_name=HIST2H2AA4	feature_id[28].value <= threshold=1.2871150970458984		node_2: feature_name=FOS	feature_id[5].value <= threshold=1.9804697632789612		node_242: feature_name=HLA-DRA	feature_id[23].value > threshold=2.1617385149002075
Class: ChAd-BNT			node_242: feature_name=HLA-DPB1	feature_id[13].value > threshold=3.3040138483047485		node_48: feature_name=TPT1	feature_id[98].value > threshold=2.473235845565796		node_3: feature_name=MT-CO3	feature_id[3].value > threshold=4.5204079151153564		node_246: feature_name=MT-CO2	feature_id[10].value <= threshold=5.317056894302368
			node_260: feature_name=TXNIP	feature_id[17].value > threshold=3.7413610219955444		node_64: feature_name=JUN	feature_id[18].value <= threshold=3.7384743690490723		node_41: feature_name=HLA-DQB1	feature_id[14].value <= threshold=3.1776169538497925		node_247: feature_name=MT-ND3	feature_id[45].value <= threshold=4.724771976470947
Rules_50	passed counts:6		node_262: feature_name=MT-CO2	feature_id[12].value > threshold=4.482052564620972		node_65: feature_name=PTMA	feature_id[143].value <= threshold=4.697439670562744		node_42: feature_name=HLA-DPA1	feature_id[9].value <= threshold=3.4561970233917236		node_248: feature_name=HLA-DPA1	feature_id[106].value > threshold=1.302694320678711
node_0: feature_name=MT-CO3	feature_id[3].value <= threshold=5.0652666091918945		node_264: feature_name=RPL10	feature_id[18].value > threshold=4.085461854934692		node_66: feature_name=CD52	feature_id[171].value <= threshold=3.8812249898910522		node_43: feature_name=IER2	feature_id[11].value <= threshold=2.291147828102112		node_264: feature_name=RPLP1	feature_id[104].value > threshold=2.0901750326156616
node_1: feature_name=HLA-DQA2	feature_id[1].value <= threshold=0.5120233297348022		ChAd-ChAd			node_67: feature_name=TNF	feature_id[42].value <= threshold=0.7082963585853577		node_44: feature_name=RPS26	feature_id[0].value <= threshold=2.9711668491363525		node_268: feature_name=MT-CO3	feature_id[46].value <= threshold=5.189935922622681
node_2: feature_name=MT-ND2	feature_id[8].value > threshold=4.003316164016724					node_68: feature_name=UBA52	feature_id[127].value <= threshold=3.8026918172836304		node_45: feature_name=MT-CYB	feature_id[15].value <= threshold=3.4683425426483154		node_269: feature_name=COL19A1	feature_id[91].value <= threshold=2.8471736907958984
node_210: feature_name=STX7	feature_id[66].value <= threshold=1.8888464570045471		Rules_54	passed counts:6		node_69: feature_name=ID2	feature_id[173].value <= threshold=2.0238054394721985		node_46: feature_name=RPS4X	feature_id[18].value > threshold=3.806811571121216		node_270: feature_name=TXNIP	feature_id[32].value <= threshold=4.9412617683410645
node_211: feature_name=FAM111B	feature_id[6].value <= threshold=1.9565445184707642		node_0: feature_name=RPS3A	feature_id[0].value > threshold=3.4913501739501953		node_70: feature_name=MT-ATP6	feature_id[3].value > threshold=3.905697822570801		Class: ChAd-ChAd			node_271: feature_name=CD37	feature_id[85].value <= threshold=4.1799890995025635
node_212: feature_name=YPEL2	feature_id[84].value <= threshold=1.6649553775787354		node_166: feature_name=HLA-DQA2	feature_id[6].value <= threshold=0.4671822190284729		node_74: feature_name=B2M	feature_id[14].value <= threshold=1.106149435043335					node_272: feature_name=PRRC2C	feature_id[80].value <= threshold=3.1939202547073364
node_213: feature_name=RPL10	feature_id[2].value <= threshold=5.138093709945679		node_167: feature_name=RPS26	feature_id[2].value <= threshold=1.4885491728782654		node_75: feature_name=RPS6	feature_id[51].value <= threshold=2.760719656944275		Rules_54	passed counts:7		node_273: feature_name=MT-ND4L	feature_id[1].value <= threshold=2.870130777359009
node_214: feature_name=NRDC	feature_id[17].value <= threshold=1.938588798046112		node_168: feature_name=MT-CO3	feature_id[1].value > threshold=4.7603349685668945		Class: ChAd-ChAd			node_0: feature_name=RPS3A	feature_id[13].value <= threshold=3.4913501739501953		node_274: feature_name=RPL6	feature_id[41].value <= threshold=4.395771741867065
node_215: feature_name=B4GALT1	feature_id[244].value <= threshold=2.5215582847595215		node_220: feature_name=HLA-DQB1	feature_id[5].value > threshold=1.862441599369049					node_1: feature_name=MT-CO1	feature_id[7].value <= threshold=5.784592390060425		node_275: feature_name=TPT1	feature_id[4].value > threshold=5.01577353477478
node_216: feature_name=GPR155	feature_id[144].value <= threshold=1.8473284244537354		node_242: feature_name=HLA-DPB1	feature_id[13].value > threshold=3.3040138483047485		Rules_53	passed counts:5		node_2: feature_name=FOS	feature_id[5].value <= threshold=1.9804697632789612		node_285: feature_name=EIF1	feature_id[39].value > threshold=3.206689953804016
node_217: feature_name=HDAC9	feature_id[192].value <= threshold=1.8331701755523682		node_260: feature_name=TXNIP	feature_id[17].value > threshold=3.7413610219955444		node_0: feature_name=RPS3A	feature_id[10].value <= threshold=3.4913501739501953		node_3: feature_name=MT-CO3	feature_id[3].value <= threshold=4.5204079151153564		Class: ChAd-BNT
node_218: feature_name=TLE1	feature_id[88].value > threshold=2.1955060958862305		node_262: feature_name=MT-CO2	feature_id[12].value <= threshold=4.482052564620972		node_1: feature_name=MT-ND3	feature_id[0].value <= threshold=5.196307420730591		node_4: feature_name=RPS26	feature_id[0].value <= threshold=0.6969208121299744
node_264: feature_name=TXNIP	feature_id[4].value > threshold=2.2338067293167114		Class: Class: ChAd-BNT			node_2: feature_name=FOS	feature_id[124].value <= threshold=2.077348232269287		node_5: feature_name=HLA-DRB1	feature_id[17].value > threshold=3.262115955352783		Rules_54	passed counts:5
node_266: feature_name=RPL6	feature_id[39].value > threshold=2.8612712621688843					node_3: feature_name=MT-CO3	feature_id[1].value > threshold=4.5204079151153564		node_17: feature_name=RPS4X	feature_id[18].value > threshold=3.7270344495773315		node_0: feature_name=RPS3A	feature_id[7].value > threshold=3.4913501739501953
Class: ChAd-ChAd			Rules_55	passed counts:6		node_35: feature_name=HLA-DQB1	feature_id[122].value <= threshold=3.1776169538497925		node_23: feature_name=RPS3A	feature_id[13].value <= threshold=3.309595823287964		node_154: feature_name=HLA-DQA2	feature_id[49].value <= threshold=0.4671822190284729
			node_0: feature_name=RPS3A	feature_id[0].value <= threshold=3.4913501739501953		node_36: feature_name=MTRNR2L1	feature_id[188].value <= threshold=0.8587319850921631		Class: ChAd-ChAd			node_155: feature_name=RPS26	feature_id[33].value > threshold=1.4885491728782654
Rules_51	passed counts:6		node_1: feature_name=MT-ND3	feature_id[4].value <= threshold=5.196307420730591		node_37: feature_name=AC007952.4	feature_id[146].value <= threshold=2.424951195716858					node_241: feature_name=RPS4Y1	feature_id[62].value <= threshold=0.4595298171043396
node_0: feature_name=MT-CO3	feature_id[3].value <= threshold=5.0652666091918945		node_2: feature_name=FOS	feature_id[14].value > threshold=2.077348232269287		node_38: feature_name=AL360012.1	feature_id[99].value <= threshold=1.342980980873108		Rules_55	passed counts:6		node_242: feature_name=HLA-DRA	feature_id[23].value > threshold=2.1617385149002075
node_1: feature_name=HLA-DQA2	feature_id[1].value <= threshold=0.5120233297348022		node_114: feature_name=PLCG2	feature_id[3].value <= threshold=2.3796557188034058		node_39: feature_name=MT-ND2	feature_id[11].value > threshold=3.324023962020874		node_0: feature_name=RPS3A	feature_id[13].value <= threshold=3.4913501739501953		node_246: feature_name=MT-CO2	feature_id[10].value <= threshold=5.317056894302368
node_2: feature_name=MT-ND2	feature_id[8].value <= threshold=4.003316164016724		node_115: feature_name=MTRNR2L12	feature_id[7].value > threshold=0.8353536128997803		node_47: feature_name=HIST2H2AA4	feature_id[28].value <= threshold=1.2871150970458984		node_1: feature_name=MT-CO1	feature_id[7].value <= threshold=5.784592390060425		node_247: feature_name=MT-ND3	feature_id[45].value <= threshold=4.724771976470947
node_3: feature_name=MT-CO3	feature_id[3].value > threshold=4.601801872253418		node_119: feature_name=MT-ND5	feature_id[25].value <= threshold=3.665186882019043		node_48: feature_name=TPT1	feature_id[98].value > threshold=2.473235845565796		node_2: feature_name=FOS	feature_id[5].value <= threshold=1.9804697632789612		node_248: feature_name=HLA-DPA1	feature_id[106].value > threshold=1.302694320678711
node_125: feature_name=STX7	feature_id[66].value <= threshold=1.883852481842041		Class: Class: ChAd-BNT			node_64: feature_name=JUN	feature_id[18].value <= threshold=3.7384743690490723		node_3: feature_name=MT-CO3	feature_id[3].value > threshold=4.5204079151153564		node_264: feature_name=RPLP1	feature_id[104].value > threshold=2.0901750326156616
node_126: feature_name=NRDC	feature_id[17].value <= threshold=1.8465107083320618					node_65: feature_name=PTMA	feature_id[143].value <= threshold=4.697439670562744		node_41: feature_name=HLA-DQB1	feature_id[14].value <= threshold=3.1776169538497925		node_268: feature_name=MT-CO3	feature_id[46].value <= threshold=5.189935922622681
node_127: feature_name=PSMD7	feature_id[135].value > threshold=2.0112286806106567		Rules_56	passed counts:6		node_66: feature_name=CD52	feature_id[171].value <= threshold=3.8812249898910522		node_42: feature_name=HLA-DPA1	feature_id[9].value <= threshold=3.4561970233917236		node_269: feature_name=COL19A1	feature_id[91].value <= threshold=2.8471736907958984
node_169: feature_name=BTG1	feature_id[5].value > threshold=3.4389675855636597		node_0: feature_name=RPS3A	feature_id[0].value <= threshold=3.4913501739501953		node_67: feature_name=TNF	feature_id[42].value <= threshold=0.7082963585853577		node_43: feature_name=IER2	feature_id[11].value > threshold=2.291147828102112		node_270: feature_name=TXNIP	feature_id[32].value <= threshold=4.9412617683410645
Class: ChAd-ChAd			node_1: feature_name=MT-ND3	feature_id[4].value <= threshold=5.196307420730591		node_68: feature_name=UBA52	feature_id[127].value <= threshold=3.8026918172836304		node_103: feature_name=HLA-DQB1	feature_id[14].value > threshold=2.228838801383972		node_271: feature_name=CD37	feature_id[85].value <= threshold=4.1799890995025635
			node_2: feature_name=FOS	feature_id[14].value <= threshold=2.077348232269287		node_69: feature_name=ID2	feature_id[173].value <= threshold=2.0238054394721985		node_107: feature_name=HLA-DPA1	feature_id[9].value <= threshold=3.043443202972412		node_272: feature_name=PRRC2C	feature_id[80].value <= threshold=3.1939202547073364
Rules_52	passed counts:5		node_3: feature_name=MT-CO3	feature_id[1].value > threshold=4.5204079151153564		node_70: feature_name=MT-ATP6	feature_id[3].value <= threshold=3.905697822570801		Class: ChAd-BNT			node_273: feature_name=MT-ND4L	feature_id[1].value <= threshold=2.870130777359009
node_0: feature_name=MT-CO3	feature_id[3].value > threshold=5.0652666091918945		node_29: feature_name=HLA-DQB1	feature_id[5].value <= threshold=3.1776169538497925		node_71: feature_name=HLA-DPB1	feature_id[31].value <= threshold=3.7726621627807617					node_274: feature_name=RPL6	feature_id[41].value <= threshold=4.395771741867065
node_354: feature_name=MTRNR2L12	feature_id[13].value <= threshold=1.3759880065917969		node_30: feature_name=MTRNR2L1	feature_id[15].value <= threshold=0.8587319850921631		Class: ChAd-ChAd			Rules_56	passed counts:5		node_275: feature_name=TPT1	feature_id[4].value <= threshold=5.01577353477478
node_355: feature_name=PLCG2	feature_id[0].value <= threshold=2.8507286310195923		node_31: feature_name=AC007952.4	feature_id[24].value <= threshold=2.424951195716858					node_0: feature_name=RPS3A	feature_id[13].value > threshold=3.4913501739501953		node_276: feature_name=MT-ND3	feature_id[45].value > threshold=4.654429197311401
node_356: feature_name=XIST	feature_id[11].value <= threshold=1.054250717163086		node_32: feature_name=HLA-DPA1	feature_id[9].value <= threshold=3.608431816101074		Rules_54	passed counts:5		node_188: feature_name=HLA-DQA2	feature_id[16].value <= threshold=0.4671822190284729		node_282: feature_name=RPL22	feature_id[89].value <= threshold=3.5081310272216797
node_357: feature_name=SF1	feature_id[171].value > threshold=3.32859206199646		node_33: feature_name=MT-ND2	feature_id[20].value <= threshold=3.172668695449829		node_0: feature_name=RPS3A	feature_id[10].value <= threshold=3.4913501739501953		node_189: feature_name=RPS26	feature_id[0].value > threshold=1.4885491728782654		Class: ChAd-BNT
node_367: feature_name=RPS3	feature_id[21].value > threshold=3.018443465232849		node_34: feature_name=HLA-DQB1	feature_id[5].value > threshold=2.4169602394104004		node_1: feature_name=MT-ND3	feature_id[0].value <= threshold=5.196307420730591		node_311: feature_name=PLCG2	feature_id[1].value > threshold=0.5864185690879822
Class: ChAd-ChAd			node_36: feature_name=PLCG2	feature_id[3].value <= threshold=5.075721025466919		node_2: feature_name=FOS	feature_id[124].value <= threshold=2.077348232269287		node_319: feature_name=MT-CO2	feature_id[10].value <= threshold=5.091726064682007		Rules_55	passed counts:5
			Class: Class: ChAd-BNT			node_3: feature_name=MT-CO3	feature_id[1].value <= threshold=4.5204079151153564		node_320: feature_name=HLA-DPA1	feature_id[9].value > threshold=1.5514892935752869		node_0: feature_name=RPS3A	feature_id[7].value > threshold=3.4913501739501953
Rules_53	passed counts:5					node_4: feature_name=RPS26	feature_id[70].value <= threshold=0.6969208121299744		node_342: feature_name=PLCG2	feature_id[1].value <= threshold=4.99691104888916		node_154: feature_name=HLA-DQA2	feature_id[49].value <= threshold=0.4671822190284729
node_0: feature_name=MT-CO3	feature_id[3].value <= threshold=5.0652666091918945		Rules_57	passed counts:5		node_5: feature_name=EIF1	feature_id[154].value <= threshold=3.6346216201782227		node_343: feature_name=MT-CO3	feature_id[3].value > threshold=4.839505434036255		node_155: feature_name=RPS26	feature_id[33].value <= threshold=1.4885491728782654
node_1: feature_name=HLA-DQA2	feature_id[1].value <= threshold=0.5120233297348022		node_0: feature_name=RPS3A	feature_id[0].value > threshold=3.4913501739501953		node_6: feature_name=PTMA	feature_id[143].value <= threshold=2.9020943641662598		node_377: feature_name=MT-ND5	feature_id[19].value <= threshold=2.013504147529602		node_156: feature_name=MT-CO3	feature_id[46].value <= threshold=4.7603349685668945
node_2: feature_name=MT-ND2	feature_id[8].value > threshold=4.003316164016724		node_166: feature_name=HLA-DQA2	feature_id[6].value <= threshold=0.4671822190284729		node_7: feature_name=RPL19	feature_id[27].value > threshold=3.762577176094055		node_378: feature_name=FOS	feature_id[5].value <= threshold=0.7875699400901794		node_157: feature_name=FOS	feature_id[50].value <= threshold=1.7017329931259155
node_210: feature_name=STX7	feature_id[66].value > threshold=1.8888464570045471		node_167: feature_name=RPS26	feature_id[2].value <= threshold=1.4885491728782654		Class: ChAd-BNT			node_379: feature_name=HLA-DRB1	feature_id[17].value <= threshold=3.4598761796951294		node_158: feature_name=HLA-DPB1	feature_id[0].value <= threshold=2.953963279724121
node_306: feature_name=NACA	feature_id[96].value > threshold=2.5934805870056152		node_168: feature_name=MT-CO3	feature_id[1].value > threshold=4.7603349685668945					Class: ChAd-ChAd			node_159: feature_name=TRA2B	feature_id[24].value <= threshold=1.9442120790481567
node_324: feature_name=EEF1A1	feature_id[19].value > threshold=3.7504918575286865		node_220: feature_name=HLA-DQB1	feature_id[5].value > threshold=1.862441599369049		Rules_55	passed counts:4					node_160: feature_name=MT-ND1	feature_id[57].value > threshold=4.276031017303467
node_330: feature_name=MT-CO2	feature_id[9].value > threshold=4.27282977104187		node_242: feature_name=HLA-DPB1	feature_id[13].value <= threshold=3.3040138483047485		node_0: feature_name=RPS3A	feature_id[10].value > threshold=3.4913501739501953		Rules_57	passed counts:5		Class: ChAd-BNT
node_334: feature_name=AC004889.1	feature_id[705].value <= threshold=1.7829793095588684		node_243: feature_name=FOS	feature_id[14].value <= threshold=2.336197257041931		node_150: feature_name=HLA-DQA2	feature_id[49].value <= threshold=0.4671822190284729		node_0: feature_name=RPS3A	feature_id[13].value > threshold=3.4913501739501953
node_335: feature_name=NACA	feature_id[96].value > threshold=3.68485164642334		node_244: feature_name=HLA-DQB1	feature_id[5].value > threshold=3.0905336141586304		node_151: feature_name=RPS26	feature_id[70].value > threshold=1.4885491728782654		node_188: feature_name=HLA-DQA2	feature_id[16].value <= threshold=0.4671822190284729		Rules_56	passed counts:5
node_339: feature_name=RPS4X	feature_id[20].value > threshold=3.8374228477478027		node_252: feature_name=MTRNR2L12	feature_id[7].value > threshold=2.088288903236389		node_233: feature_name=PLCG2	feature_id[7].value > threshold=0.5864185690879822		node_189: feature_name=RPS26	feature_id[0].value <= threshold=1.4885491728782654		node_0: feature_name=RPS3A	feature_id[7].value <= threshold=3.4913501739501953
node_341: feature_name=MTRNR2L12	feature_id[13].value > threshold=1.2744276523590088		Class: Class: ChAd-BNT			node_237: feature_name=HLA-DRA	feature_id[100].value > threshold=2.1617385149002075		node_190: feature_name=MT-CO3	feature_id[3].value > threshold=4.7603349685668945		node_1: feature_name=MT-ND3	feature_id[45].value <= threshold=5.196307420730591
Class: ChAd-BNT						node_241: feature_name=RPS23	feature_id[35].value <= threshold=4.895965814590454		node_254: feature_name=HLA-DQB1	feature_id[14].value > threshold=1.862441599369049		node_2: feature_name=FOS	feature_id[50].value > threshold=2.077348232269287
			Rules_58	passed counts:5		node_242: feature_name=MT-CO3	feature_id[1].value > threshold=5.1721014976501465		node_276: feature_name=HLA-DPB1	feature_id[6].value <= threshold=3.3040138483047485		node_110: feature_name=PLCG2	feature_id[13].value > threshold=2.3796557188034058
Rules_54	passed counts:5		node_0: feature_name=RPS3A	feature_id[0].value > threshold=3.4913501739501953		node_310: feature_name=JUNB	feature_id[178].value <= threshold=0.4340861439704895		node_277: feature_name=FOS	feature_id[5].value <= threshold=2.336197257041931		node_118: feature_name=HLA-DQA2	feature_id[49].value <= threshold=0.8250003457069397
node_0: feature_name=MT-CO3	feature_id[3].value <= threshold=5.0652666091918945		node_166: feature_name=HLA-DQA2	feature_id[6].value <= threshold=0.4671822190284729		node_311: feature_name=HLA-DQB1	feature_id[122].value > threshold=2.591403365135193		node_278: feature_name=HLA-DQB1	feature_id[14].value > threshold=3.0905336141586304		node_119: feature_name=RPL6	feature_id[41].value <= threshold=3.6560537815093994
node_1: feature_name=HLA-DQA2	feature_id[1].value <= threshold=0.5120233297348022		node_167: feature_name=RPS26	feature_id[2].value <= threshold=1.4885491728782654		Class: ChAd-BNT			node_288: feature_name=MTRNR2L12	feature_id[4].value > threshold=2.088288903236389		node_120: feature_name=MT-CO3	feature_id[46].value > threshold=5.063568830490112
node_2: feature_name=MT-ND2	feature_id[8].value > threshold=4.003316164016724		node_168: feature_name=MT-CO3	feature_id[1].value > threshold=4.7603349685668945					Class: ChAd-BNT			node_124: feature_name=TXNIP	feature_id[32].value > threshold=3.050714373588562
node_210: feature_name=STX7	feature_id[66].value > threshold=1.8888464570045471		node_220: feature_name=HLA-DQB1	feature_id[5].value <= threshold=1.862441599369049		Rules_56	passed counts:4					node_128: feature_name=CD37	feature_id[85].value > threshold=3.2238930463790894
node_306: feature_name=NACA	feature_id[96].value > threshold=2.5934805870056152		node_221: feature_name=MT-CO1	feature_id[19].value <= threshold=5.745641231536865		node_0: feature_name=RPS3A	feature_id[10].value > threshold=3.4913501739501953		Rules_58	passed counts:5		node_130: feature_name=RPL38	feature_id[64].value <= threshold=2.9256346225738525
node_324: feature_name=EEF1A1	feature_id[19].value > threshold=3.7504918575286865		node_222: feature_name=MTRNR2L12	feature_id[7].value <= threshold=4.0521299839019775		node_150: feature_name=HLA-DQA2	feature_id[49].value <= threshold=0.4671822190284729		node_0: feature_name=RPS3A	feature_id[13].value > threshold=3.4913501739501953		Class: ChAd-BNT
node_330: feature_name=MT-CO2	feature_id[9].value > threshold=4.27282977104187		node_223: feature_name=MT-ND5	feature_id[25].value <= threshold=4.2223005294799805		node_151: feature_name=RPS26	feature_id[70].value > threshold=1.4885491728782654		node_188: feature_name=HLA-DQA2	feature_id[16].value <= threshold=0.4671822190284729
node_334: feature_name=AC004889.1	feature_id[705].value <= threshold=1.7829793095588684		node_224: feature_name=RPS3	feature_id[23].value > threshold=2.6362595558166504		node_233: feature_name=PLCG2	feature_id[7].value > threshold=0.5864185690879822		node_189: feature_name=RPS26	feature_id[0].value <= threshold=1.4885491728782654		Rules_57	passed counts:5
node_335: feature_name=NACA	feature_id[96].value > threshold=3.68485164642334		node_228: feature_name=HLA-DPA1	feature_id[9].value <= threshold=3.4620836973190308		node_237: feature_name=HLA-DRA	feature_id[100].value > threshold=2.1617385149002075		node_190: feature_name=MT-CO3	feature_id[3].value > threshold=4.7603349685668945		node_0: feature_name=RPS3A	feature_id[7].value <= threshold=3.4913501739501953
node_339: feature_name=RPS4X	feature_id[20].value <= threshold=3.8374228477478027		node_229: feature_name=HLA-DRB1	feature_id[10].value > threshold=3.359421730041504		node_241: feature_name=RPS23	feature_id[35].value <= threshold=4.895965814590454		node_254: feature_name=HLA-DQB1	feature_id[14].value <= threshold=1.862441599369049		node_1: feature_name=MT-ND3	feature_id[45].value <= threshold=5.196307420730591
Class: ChAd-ChAd			node_231: feature_name=RPS3A	feature_id[0].value <= threshold=3.8743869066238403		node_242: feature_name=MT-CO3	feature_id[1].value <= threshold=5.1721014976501465		node_255: feature_name=MT-CO1	feature_id[7].value <= threshold=5.745641231536865		node_2: feature_name=FOS	feature_id[50].value <= threshold=2.077348232269287
			ChAd-ChAd			node_243: feature_name=RPS17	feature_id[189].value <= threshold=3.7717257738113403		node_256: feature_name=MTRNR2L12	feature_id[4].value <= threshold=4.0521299839019775		node_3: feature_name=MT-CO3	feature_id[46].value > threshold=4.5204079151153564
Rules_55	passed counts:5					node_244: feature_name=MT-ND3	feature_id[0].value <= threshold=4.717968463897705		node_257: feature_name=MT-ND5	feature_id[19].value <= threshold=4.2223005294799805		node_33: feature_name=HLA-DQB1	feature_id[8].value <= threshold=3.1776169538497925
node_0: feature_name=MT-CO3	feature_id[3].value <= threshold=5.0652666091918945		Rules_59	passed counts:5		node_245: feature_name=RPL10	feature_id[13].value <= threshold=5.621427536010742		node_258: feature_name=RPS4X	feature_id[18].value > threshold=2.895034670829773		node_34: feature_name=HLA-DPA1	feature_id[106].value > threshold=3.4740229845046997
node_1: feature_name=HLA-DQA2	feature_id[1].value <= threshold=0.5120233297348022		node_0: feature_name=RPS3A	feature_id[0].value > threshold=3.4913501739501953		node_246: feature_name=RPL5	feature_id[38].value <= threshold=4.512375831604004		node_262: feature_name=HLA-DPA1	feature_id[9].value <= threshold=3.4620836973190308		node_100: feature_name=PLCG2	feature_id[13].value <= threshold=3.7815407514572144
node_2: feature_name=MT-ND2	feature_id[8].value > threshold=4.003316164016724		node_166: feature_name=HLA-DQA2	feature_id[6].value <= threshold=0.4671822190284729		node_247: feature_name=RPS16	feature_id[113].value <= threshold=4.3386266231536865		node_263: feature_name=HLA-DRB1	feature_id[17].value > threshold=3.359421730041504		Class: ChAd-ChAd
node_210: feature_name=STX7	feature_id[66].value > threshold=1.8888464570045471		node_167: feature_name=RPS26	feature_id[2].value <= threshold=1.4885491728782654		node_248: feature_name=CD74	feature_id[115].value <= threshold=5.1396214962005615		node_265: feature_name=HLA-DPA1	feature_id[9].value > threshold=2.158997058868408
node_306: feature_name=NACA	feature_id[96].value > threshold=2.5934805870056152		node_168: feature_name=MT-CO3	feature_id[1].value <= threshold=4.7603349685668945		node_249: feature_name=HLA-DPA1	feature_id[67].value > threshold=1.302694320678711		Class: ChAd-ChAd			Rules_58	passed counts:5
node_324: feature_name=EEF1A1	feature_id[19].value <= threshold=3.7504918575286865		node_169: feature_name=FOS	feature_id[14].value <= threshold=1.7017329931259155		node_263: feature_name=RPL19	feature_id[27].value > threshold=0.9731265306472778					node_0: feature_name=RPS3A	feature_id[7].value <= threshold=3.4913501739501953
node_325: feature_name=GNAS	feature_id[52].value > threshold=1.9913897514343262		node_170: feature_name=HLA-DPB1	feature_id[13].value > threshold=2.953963279724121		node_265: feature_name=RPL27	feature_id[130].value <= threshold=3.9531325101852417		Rules_59	passed counts:5		node_1: feature_name=MT-ND3	feature_id[45].value <= threshold=5.196307420730591
node_327: feature_name=RPL3	feature_id[223].value <= threshold=3.7086585760116577		node_184: feature_name=MT-ND3	feature_id[4].value > threshold=4.267335891723633		node_266: feature_name=RPLP1	feature_id[88].value > threshold=1.0175724029541016		node_0: feature_name=RPS3A	feature_id[13].value > threshold=3.4913501739501953		node_2: feature_name=FOS	feature_id[50].value <= threshold=2.077348232269287
Class: ChAd-ChAd			node_206: feature_name=MT-ND2	feature_id[20].value > threshold=3.8025532960891724		node_270: feature_name=RPL30	feature_id[29].value <= threshold=4.672831296920776		node_188: feature_name=HLA-DQA2	feature_id[16].value <= threshold=0.4671822190284729		node_3: feature_name=MT-CO3	feature_id[46].value > threshold=4.5204079151153564
			ChAd-ChAd			node_271: feature_name=TXNIP	feature_id[112].value <= threshold=4.9412617683410645		node_189: feature_name=RPS26	feature_id[0].value <= threshold=1.4885491728782654		node_33: feature_name=HLA-DQB1	feature_id[8].value <= threshold=3.1776169538497925
Rules_56	passed counts:5					node_272: feature_name=RPL21	feature_id[66].value > threshold=2.0727769136428833		node_190: feature_name=MT-CO3	feature_id[3].value <= threshold=4.7603349685668945		node_34: feature_name=HLA-DPA1	feature_id[106].value <= threshold=3.4740229845046997
node_0: feature_name=MT-CO3	feature_id[3].value <= threshold=5.0652666091918945		Rules_60	passed counts:5		node_276: feature_name=PTMA	feature_id[143].value <= threshold=4.625251770019531		node_191: feature_name=FOS	feature_id[5].value <= threshold=1.7017329931259155		node_35: feature_name=IER2	feature_id[17].value <= threshold=2.291147828102112
node_1: feature_name=HLA-DQA2	feature_id[1].value <= threshold=0.5120233297348022		node_0: feature_name=RPS3A	feature_id[0].value > threshold=3.4913501739501953		node_277: feature_name=RPS13	feature_id[90].value > threshold=4.244906663894653		node_192: feature_name=HLA-DPB1	feature_id[6].value <= threshold=2.953963279724121		node_36: feature_name=MT-ND1	feature_id[57].value > threshold=5.304752826690674
node_2: feature_name=MT-ND2	feature_id[8].value > threshold=4.003316164016724		node_166: feature_name=HLA-DQA2	feature_id[6].value <= threshold=0.4671822190284729		node_287: feature_name=TXNIP	feature_id[112].value <= threshold=4.0325316190719604		node_193: feature_name=RPS3A	feature_id[13].value <= threshold=4.205445051193237		node_90: feature_name=RPL10	feature_id[15].value > threshold=0.9283431172370911
node_210: feature_name=STX7	feature_id[66].value <= threshold=1.8888464570045471		node_167: feature_name=RPS26	feature_id[2].value <= threshold=1.4885491728782654		Class: ChAd-BNT			node_194: feature_name=IER2	feature_id[11].value > threshold=1.8051925301551819		Class: ChAd-BNT
node_211: feature_name=FAM111B	feature_id[6].value <= threshold=1.9565445184707642		node_168: feature_name=MT-CO3	feature_id[1].value <= threshold=4.7603349685668945					Class: ChAd-BNT
node_212: feature_name=YPEL2	feature_id[84].value <= threshold=1.6649553775787354		node_169: feature_name=FOS	feature_id[14].value <= threshold=1.7017329931259155		Rules_57	passed counts:4					Rules_59	passed counts:5
node_213: feature_name=RPL10	feature_id[2].value <= threshold=5.138093709945679		node_170: feature_name=HLA-DPB1	feature_id[13].value <= threshold=2.953963279724121		node_0: feature_name=RPS3A	feature_id[10].value > threshold=3.4913501739501953		Rules_60	passed counts:5		node_0: feature_name=RPS3A	feature_id[7].value <= threshold=3.4913501739501953
node_214: feature_name=NRDC	feature_id[17].value <= threshold=1.938588798046112		node_171: feature_name=TRA2B	feature_id[27].value <= threshold=1.9442120790481567		node_150: feature_name=HLA-DQA2	feature_id[49].value <= threshold=0.4671822190284729		node_0: feature_name=RPS3A	feature_id[13].value <= threshold=3.4913501739501953		node_1: feature_name=MT-ND3	feature_id[45].value <= threshold=5.196307420730591
node_215: feature_name=B4GALT1	feature_id[244].value > threshold=2.5215582847595215		node_172: feature_name=MT-ND1	feature_id[22].value > threshold=4.276031017303467		node_151: feature_name=RPS26	feature_id[70].value <= threshold=1.4885491728782654		node_1: feature_name=MT-CO1	feature_id[7].value <= threshold=5.784592390060425		node_2: feature_name=FOS	feature_id[50].value <= threshold=2.077348232269287
Class: ChAd-ChAd			Class: Class: ChAd-BNT			node_152: feature_name=MT-CO3	feature_id[1].value > threshold=4.7603349685668945		node_2: feature_name=FOS	feature_id[5].value > threshold=1.9804697632789612		node_3: feature_name=MT-CO3	feature_id[46].value > threshold=4.5204079151153564
						node_198: feature_name=HLA-DQB1	feature_id[122].value > threshold=1.862441599369049		node_122: feature_name=JUN	feature_id[2].value > threshold=3.9609183073043823		node_33: feature_name=HLA-DQB1	feature_id[8].value <= threshold=3.1776169538497925
Rules_57	passed counts:5		Rules_61	passed counts:5		node_210: feature_name=HLA-DPB1	feature_id[31].value <= threshold=3.3040138483047485		node_162: feature_name=PLCG2	feature_id[1].value > threshold=3.3556630611419678		node_34: feature_name=HLA-DPA1	feature_id[106].value <= threshold=3.4740229845046997
node_0: feature_name=MT-CO3	feature_id[3].value <= threshold=5.0652666091918945		node_0: feature_name=RPS3A	feature_id[0].value <= threshold=3.4913501739501953		node_211: feature_name=FOS	feature_id[124].value <= threshold=2.336197257041931		Class: ChAd-BNT			node_35: feature_name=IER2	feature_id[17].value <= threshold=2.291147828102112
node_1: feature_name=HLA-DQA2	feature_id[1].value <= threshold=0.5120233297348022		node_1: feature_name=MT-ND3	feature_id[4].value <= threshold=5.196307420730591		node_212: feature_name=Z93241.1	feature_id[79].value <= threshold=0.9429922103881836					node_36: feature_name=MT-ND1	feature_id[57].value <= threshold=5.304752826690674
node_2: feature_name=MT-ND2	feature_id[8].value <= threshold=4.003316164016724		node_2: feature_name=FOS	feature_id[14].value <= threshold=2.077348232269287		node_213: feature_name=RPL22	feature_id[138].value <= threshold=1.9858665466308594		Rules_61	passed counts:5		node_37: feature_name=RPS26	feature_id[33].value <= threshold=2.986323833465576
node_3: feature_name=MT-CO3	feature_id[3].value > threshold=4.601801872253418		node_3: feature_name=MT-CO3	feature_id[1].value > threshold=4.5204079151153564		node_214: feature_name=RPS19	feature_id[114].value <= threshold=3.184339761734009		node_0: feature_name=RPS3A	feature_id[13].value <= threshold=3.4913501739501953		node_38: feature_name=TNF	feature_id[103].value <= threshold=0.7082963585853577
node_125: feature_name=STX7	feature_id[66].value > threshold=1.883852481842041		node_29: feature_name=HLA-DQB1	feature_id[5].value <= threshold=3.1776169538497925		Class: ChAd-ChAd			node_1: feature_name=MT-CO1	feature_id[7].value <= threshold=5.784592390060425		node_39: feature_name=MS4A1	feature_id[105].value <= threshold=4.413554430007935
node_181: feature_name=RPS3	feature_id[21].value <= threshold=4.362491130828857		node_30: feature_name=MTRNR2L1	feature_id[15].value <= threshold=0.8587319850921631					node_2: feature_name=FOS	feature_id[5].value <= threshold=1.9804697632789612		node_40: feature_name=MT-CYB	feature_id[38].value <= threshold=3.4683425426483154
node_182: feature_name=PARP14	feature_id[33].value <= threshold=2.396987199783325		node_31: feature_name=AC007952.4	feature_id[24].value <= threshold=2.424951195716858		Rules_58	passed counts:4		node_3: feature_name=MT-CO3	feature_id[3].value > threshold=4.5204079151153564		node_41: feature_name=RPS27	feature_id[20].value <= threshold=4.331587553024292
node_183: feature_name=RPL4	feature_id[101].value > threshold=3.054565668106079		node_32: feature_name=HLA-DPA1	feature_id[9].value <= threshold=3.608431816101074		node_0: feature_name=RPS3A	feature_id[10].value > threshold=3.4913501739501953		node_41: feature_name=HLA-DQB1	feature_id[14].value <= threshold=3.1776169538497925		node_42: feature_name=RPL37A	feature_id[73].value > threshold=2.4461499452590942
Class: ChAd-ChAd			node_33: feature_name=MT-ND2	feature_id[20].value > threshold=3.172668695449829		node_150: feature_name=HLA-DQA2	feature_id[49].value <= threshold=0.4671822190284729		node_42: feature_name=HLA-DPA1	feature_id[9].value > threshold=3.4561970233917236		Class: ChAd-BNT
			node_39: feature_name=MT-ND1	feature_id[22].value <= threshold=5.304752826690674		node_151: feature_name=RPS26	feature_id[70].value <= threshold=1.4885491728782654		node_110: feature_name=PLCG2	feature_id[1].value <= threshold=3.7815407514572144
Rules_58	passed counts:5		node_40: feature_name=TXNIP	feature_id[17].value > threshold=2.8489643335342407		node_152: feature_name=MT-CO3	feature_id[1].value > threshold=4.7603349685668945		Class: ChAd-ChAd			Rules_60	passed counts:5
node_0: feature_name=MT-CO3	feature_id[3].value <= threshold=5.0652666091918945		node_76: feature_name=TRA2B	feature_id[27].value <= threshold=2.88397479057312		node_198: feature_name=HLA-DQB1	feature_id[122].value <= threshold=1.862441599369049					node_0: feature_name=RPS3A	feature_id[7].value <= threshold=3.4913501739501953
node_1: feature_name=HLA-DQA2	feature_id[1].value <= threshold=0.5120233297348022		node_77: feature_name=MT-ATP6	feature_id[28].value > threshold=3.905697822570801		node_199: feature_name=MT-ND3	feature_id[0].value > threshold=5.464810609817505		Rules_62	passed counts:5		node_1: feature_name=MT-ND3	feature_id[45].value <= threshold=5.196307420730591
node_2: feature_name=MT-ND2	feature_id[8].value <= threshold=4.003316164016724		node_81: feature_name=IER2	feature_id[11].value > threshold=2.315451741218567		Class: BNT-BNT			node_0: feature_name=RPS3A	feature_id[13].value <= threshold=3.4913501739501953		node_2: feature_name=FOS	feature_id[50].value <= threshold=2.077348232269287
node_3: feature_name=MT-CO3	feature_id[3].value > threshold=4.601801872253418		node_87: feature_name=RPS3A	feature_id[0].value <= threshold=3.191678524017334					node_1: feature_name=MT-CO1	feature_id[7].value <= threshold=5.784592390060425		node_3: feature_name=MT-CO3	feature_id[46].value <= threshold=4.5204079151153564
node_125: feature_name=STX7	feature_id[66].value > threshold=1.883852481842041		ChAd-ChAd			Rules_59	passed counts:4		node_2: feature_name=FOS	feature_id[5].value <= threshold=1.9804697632789612		node_4: feature_name=RPS26	feature_id[33].value > threshold=0.6969208121299744
node_181: feature_name=RPS3	feature_id[21].value <= threshold=4.362491130828857					node_0: feature_name=RPS3A	feature_id[10].value > threshold=3.4913501739501953		node_3: feature_name=MT-CO3	feature_id[3].value > threshold=4.5204079151153564		node_24: feature_name=HLA-DPA1	feature_id[106].value <= threshold=1.9215186834335327
node_182: feature_name=PARP14	feature_id[33].value <= threshold=2.396987199783325		Rules_62	passed counts:5		node_150: feature_name=HLA-DQA2	feature_id[49].value <= threshold=0.4671822190284729		node_41: feature_name=HLA-DQB1	feature_id[14].value <= threshold=3.1776169538497925		node_25: feature_name=RPS25	feature_id[11].value > threshold=2.704166054725647
node_183: feature_name=RPL4	feature_id[101].value <= threshold=3.054565668106079		node_0: feature_name=RPS3A	feature_id[0].value <= threshold=3.4913501739501953		node_151: feature_name=RPS26	feature_id[70].value <= threshold=1.4885491728782654		node_42: feature_name=HLA-DPA1	feature_id[9].value <= threshold=3.4561970233917236		Class: ChAd-ChAd
node_184: feature_name=AL133243.3	feature_id[176].value <= threshold=0.786205530166626		node_1: feature_name=MT-ND3	feature_id[4].value <= threshold=5.196307420730591		node_152: feature_name=MT-CO3	feature_id[1].value > threshold=4.7603349685668945		node_43: feature_name=IER2	feature_id[11].value > threshold=2.291147828102112
node_185: feature_name=USP34	feature_id[204].value > threshold=2.1826268434524536		node_2: feature_name=FOS	feature_id[14].value <= threshold=2.077348232269287		node_198: feature_name=HLA-DQB1	feature_id[122].value <= threshold=1.862441599369049		node_103: feature_name=HLA-DQB1	feature_id[14].value <= threshold=2.228838801383972		Rules_61	passed counts:4
node_201: feature_name=RPS9	feature_id[54].value > threshold=3.11142098903656		node_3: feature_name=MT-CO3	feature_id[1].value > threshold=4.5204079151153564		node_199: feature_name=MT-ND3	feature_id[0].value <= threshold=5.464810609817505		node_104: feature_name=MT-CO2	feature_id[10].value <= threshold=5.450502157211304		node_0: feature_name=RPS3A	feature_id[7].value > threshold=3.4913501739501953
Class: ChAd-ChAd			node_29: feature_name=HLA-DQB1	feature_id[5].value <= threshold=3.1776169538497925		node_200: feature_name=CD52	feature_id[171].value > threshold=3.5345441102981567		Class: ChAd-ChAd			node_154: feature_name=HLA-DQA2	feature_id[49].value <= threshold=0.4671822190284729
			node_30: feature_name=MTRNR2L1	feature_id[15].value <= threshold=0.8587319850921631		Class: ChAd-BNT						node_155: feature_name=RPS26	feature_id[33].value > threshold=1.4885491728782654
Rules_59	passed counts:5		node_31: feature_name=AC007952.4	feature_id[24].value <= threshold=2.424951195716858					Rules_63	passed counts:5		node_241: feature_name=RPS4Y1	feature_id[62].value <= threshold=0.4595298171043396
node_0: feature_name=MT-CO3	feature_id[3].value <= threshold=5.0652666091918945		node_32: feature_name=HLA-DPA1	feature_id[9].value <= threshold=3.608431816101074		Rules_60	passed counts:4		node_0: feature_name=RPS3A	feature_id[13].value <= threshold=3.4913501739501953		node_242: feature_name=HLA-DRA	feature_id[23].value > threshold=2.1617385149002075
node_1: feature_name=HLA-DQA2	feature_id[1].value <= threshold=0.5120233297348022		node_33: feature_name=MT-ND2	feature_id[20].value > threshold=3.172668695449829		node_0: feature_name=RPS3A	feature_id[10].value > threshold=3.4913501739501953		node_1: feature_name=MT-CO1	feature_id[7].value <= threshold=5.784592390060425		node_246: feature_name=MT-CO2	feature_id[10].value <= threshold=5.317056894302368
node_2: feature_name=MT-ND2	feature_id[8].value <= threshold=4.003316164016724		node_39: feature_name=MT-ND1	feature_id[22].value <= threshold=5.304752826690674		node_150: feature_name=HLA-DQA2	feature_id[49].value <= threshold=0.4671822190284729		node_2: feature_name=FOS	feature_id[5].value <= threshold=1.9804697632789612		node_247: feature_name=MT-ND3	feature_id[45].value <= threshold=4.724771976470947
node_3: feature_name=MT-CO3	feature_id[3].value > threshold=4.601801872253418		node_40: feature_name=TXNIP	feature_id[17].value > threshold=2.8489643335342407		node_151: feature_name=RPS26	feature_id[70].value <= threshold=1.4885491728782654		node_3: feature_name=MT-CO3	feature_id[3].value > threshold=4.5204079151153564		node_248: feature_name=HLA-DPA1	feature_id[106].value > threshold=1.302694320678711
node_125: feature_name=STX7	feature_id[66].value <= threshold=1.883852481842041		node_76: feature_name=TRA2B	feature_id[27].value <= threshold=2.88397479057312		node_152: feature_name=MT-CO3	feature_id[1].value <= threshold=4.7603349685668945		node_41: feature_name=HLA-DQB1	feature_id[14].value <= threshold=3.1776169538497925		node_264: feature_name=RPLP1	feature_id[104].value > threshold=2.0901750326156616
node_126: feature_name=NRDC	feature_id[17].value > threshold=1.8465107083320618		node_77: feature_name=MT-ATP6	feature_id[28].value <= threshold=3.905697822570801		node_153: feature_name=FOS	feature_id[124].value <= threshold=1.7017329931259155		node_42: feature_name=HLA-DPA1	feature_id[9].value <= threshold=3.4561970233917236		node_268: feature_name=MT-CO3	feature_id[46].value > threshold=5.189935922622681
node_174: feature_name=RPL10	feature_id[2].value <= threshold=4.762012481689453		node_78: feature_name=RPS26	feature_id[2].value <= threshold=0.9304003119468689		node_154: feature_name=HLA-DPB1	feature_id[31].value <= threshold=2.953963279724121		node_43: feature_name=IER2	feature_id[11].value <= threshold=2.291147828102112		node_308: feature_name=RPL37A	feature_id[73].value > threshold=3.7160269021987915
node_175: feature_name=MACF1	feature_id[178].value > threshold=1.7427698373794556		ChAd-ChAd			node_155: feature_name=RPS3A	feature_id[10].value <= threshold=4.205445051193237		node_44: feature_name=RPS26	feature_id[0].value <= threshold=2.9711668491363525		node_310: feature_name=RPS4X	feature_id[16].value <= threshold=4.610576629638672
Class: ChAd-ChAd						node_156: feature_name=IER2	feature_id[52].value <= threshold=1.8051925301551819		node_45: feature_name=MT-CYB	feature_id[15].value <= threshold=3.4683425426483154		Class: ChAd-ChAd
			Rules_63	passed counts:5		node_157: feature_name=RPS3	feature_id[78].value <= threshold=3.2356350421905518		node_46: feature_name=RPS4X	feature_id[18].value <= threshold=3.806811571121216
Rules_60	passed counts:5		node_0: feature_name=RPS3A	feature_id[0].value <= threshold=3.4913501739501953		node_158: feature_name=OAZ1	feature_id[175].value <= threshold=1.0877394676208496		node_47: feature_name=MT-ND5	feature_id[19].value > threshold=1.0600144863128662		Rules_62	passed counts:4
node_0: feature_name=MT-CO3	feature_id[3].value <= threshold=5.0652666091918945		node_1: feature_name=MT-ND3	feature_id[4].value <= threshold=5.196307420730591		Class: ChAd-ChAd			Class: ChAd-BNT			node_0: feature_name=RPS3A	feature_id[7].value > threshold=3.4913501739501953
node_1: feature_name=HLA-DQA2	feature_id[1].value <= threshold=0.5120233297348022		node_2: feature_name=FOS	feature_id[14].value <= threshold=2.077348232269287								node_154: feature_name=HLA-DQA2	feature_id[49].value <= threshold=0.4671822190284729
node_2: feature_name=MT-ND2	feature_id[8].value <= threshold=4.003316164016724		node_3: feature_name=MT-CO3	feature_id[1].value <= threshold=4.5204079151153564		Rules_61	passed counts:4		Rules_64	passed counts:5		node_155: feature_name=RPS26	feature_id[33].value > threshold=1.4885491728782654
node_3: feature_name=MT-CO3	feature_id[3].value <= threshold=4.601801872253418		node_4: feature_name=RPS26	feature_id[2].value > threshold=0.6969208121299744		node_0: feature_name=RPS3A	feature_id[10].value <= threshold=3.4913501739501953		node_0: feature_name=RPS3A	feature_id[13].value <= threshold=3.4913501739501953		node_241: feature_name=RPS4Y1	feature_id[62].value <= threshold=0.4595298171043396
node_4: feature_name=FAM111B	feature_id[6].value > threshold=2.6798816919326782		node_22: feature_name=RPS3	feature_id[23].value <= threshold=4.0765252113342285		node_1: feature_name=MT-ND3	feature_id[0].value <= threshold=5.196307420730591		node_1: feature_name=MT-CO1	feature_id[7].value <= threshold=5.784592390060425		node_242: feature_name=HLA-DRA	feature_id[23].value > threshold=2.1617385149002075
node_122: feature_name=NACA	feature_id[96].value > threshold=3.023571491241455		node_23: feature_name=HLA-DPA1	feature_id[9].value <= threshold=1.9215186834335327		node_2: feature_name=FOS	feature_id[124].value > threshold=2.077348232269287		node_2: feature_name=FOS	feature_id[5].value <= threshold=1.9804697632789612		node_246: feature_name=MT-CO2	feature_id[10].value <= threshold=5.317056894302368
Class: ChAd-ChAd			node_24: feature_name=MT-ND1	feature_id[22].value <= threshold=3.7498841285705566		node_108: feature_name=PLCG2	feature_id[7].value > threshold=2.3796557188034058		node_3: feature_name=MT-CO3	feature_id[3].value <= threshold=4.5204079151153564		node_247: feature_name=MT-ND3	feature_id[45].value <= threshold=4.724771976470947
			ChAd-ChAd			node_116: feature_name=HLA-DQA2	feature_id[49].value <= threshold=0.8250003457069397		node_4: feature_name=RPS26	feature_id[0].value > threshold=0.6969208121299744		node_248: feature_name=HLA-DPA1	feature_id[106].value <= threshold=1.302694320678711
Rules_61	passed counts:5					node_117: feature_name=MT-ND2	feature_id[11].value <= threshold=4.518035173416138		node_26: feature_name=HLA-DPA1	feature_id[9].value <= threshold=1.9215186834335327		node_249: feature_name=RPS17	feature_id[54].value > threshold=2.9438120126724243
node_0: feature_name=MT-CO3	feature_id[3].value <= threshold=5.0652666091918945		Rules_64	passed counts:5		node_118: feature_name=RPS19	feature_id[114].value > threshold=3.9856635332107544		node_27: feature_name=MT-CO1	feature_id[7].value <= threshold=4.403674602508545		node_257: feature_name=FOS	feature_id[50].value <= threshold=0.879790723323822
node_1: feature_name=HLA-DQA2	feature_id[1].value <= threshold=0.5120233297348022		node_0: feature_name=RPS3A	feature_id[0].value <= threshold=3.4913501739501953		node_122: feature_name=AC007952.4	feature_id[146].value > threshold=0.6879426836967468		node_28: feature_name=RPS3A	feature_id[13].value <= threshold=3.373500347137451		node_258: feature_name=CXCR4	feature_id[34].value <= threshold=2.423748731613159
node_2: feature_name=MT-ND2	feature_id[8].value <= threshold=4.003316164016724		node_1: feature_name=MT-ND3	feature_id[4].value <= threshold=5.196307420730591		Class: ChAd-BNT			Class: ChAd-ChAd			node_259: feature_name=HLA-A	feature_id[107].value > threshold=0.8780032992362976
node_3: feature_name=MT-CO3	feature_id[3].value <= threshold=4.601801872253418		node_2: feature_name=FOS	feature_id[14].value <= threshold=2.077348232269287								Class: ChAd-BNT
node_4: feature_name=FAM111B	feature_id[6].value <= threshold=2.6798816919326782		node_3: feature_name=MT-CO3	feature_id[1].value <= threshold=4.5204079151153564		Rules_62	passed counts:4		Rules_65	passed counts:5
node_5: feature_name=MTDH	feature_id[28].value <= threshold=3.05085551738739		node_4: feature_name=RPS26	feature_id[2].value <= threshold=0.6969208121299744		node_0: feature_name=RPS3A	feature_id[10].value <= threshold=3.4913501739501953		node_0: feature_name=RPS3A	feature_id[13].value <= threshold=3.4913501739501953		Rules_63	passed counts:4
node_6: feature_name=ZBTB7A	feature_id[132].value <= threshold=3.0050463676452637		node_5: feature_name=HLA-DRB1	feature_id[10].value <= threshold=3.262115955352783		node_1: feature_name=MT-ND3	feature_id[0].value <= threshold=5.196307420730591		node_1: feature_name=MT-CO1	feature_id[7].value <= threshold=5.784592390060425		node_0: feature_name=RPS3A	feature_id[7].value > threshold=3.4913501739501953
node_7: feature_name=EYS	feature_id[200].value <= threshold=1.7717481851577759		node_6: feature_name=IER2	feature_id[11].value > threshold=2.0110934376716614		node_2: feature_name=FOS	feature_id[124].value <= threshold=2.077348232269287		node_2: feature_name=FOS	feature_id[5].value <= threshold=1.9804697632789612		node_154: feature_name=HLA-DQA2	feature_id[49].value <= threshold=0.4671822190284729
node_8: feature_name=NPIPB15	feature_id[76].value <= threshold=1.934904396533966		Class: Class: ChAd-BNT			node_3: feature_name=MT-CO3	feature_id[1].value > threshold=4.5204079151153564		node_3: feature_name=MT-CO3	feature_id[3].value <= threshold=4.5204079151153564		node_155: feature_name=RPS26	feature_id[33].value <= threshold=1.4885491728782654
node_9: feature_name=AC005332.6	feature_id[859].value <= threshold=2.2186862230300903					node_35: feature_name=HLA-DQB1	feature_id[122].value > threshold=3.1776169538497925		node_4: feature_name=RPS26	feature_id[0].value <= threshold=0.6969208121299744		node_156: feature_name=MT-CO3	feature_id[46].value > threshold=4.7603349685668945
node_10: feature_name=DSP	feature_id[22].value <= threshold=0.9814504384994507		Rules_65	passed counts:4		node_101: feature_name=RPL10	feature_id[13].value <= threshold=4.269409418106079		node_5: feature_name=HLA-DRB1	feature_id[17].value <= threshold=3.262115955352783		node_200: feature_name=HLA-DQB1	feature_id[8].value > threshold=1.862441599369049
node_11: feature_name=HLA-F-AS1	feature_id[129].value <= threshold=2.2545642852783203		node_0: feature_name=RPS3A	feature_id[0].value > threshold=3.4913501739501953		node_102: feature_name=MT-CO2	feature_id[5].value > threshold=5.634741306304932		node_6: feature_name=IER2	feature_id[11].value > threshold=2.0110934376716614		node_216: feature_name=HLA-DPB1	feature_id[0].value <= threshold=3.3040138483047485
node_12: feature_name=PLCG2	feature_id[0].value > threshold=0.5864185690879822		node_166: feature_name=HLA-DQA2	feature_id[6].value <= threshold=0.4671822190284729		Class: ChAd-ChAd			Class: ChAd-BNT			node_217: feature_name=FOS	feature_id[50].value <= threshold=2.336197257041931
node_20: feature_name=COLCA1	feature_id[210].value <= threshold=1.6662540435791016		node_167: feature_name=RPS26	feature_id[2].value <= threshold=1.4885491728782654								node_218: feature_name=Z93241.1	feature_id[86].value <= threshold=0.9429922103881836
node_21: feature_name=LRRK2	feature_id[205].value <= threshold=2.656604290008545		node_168: feature_name=MT-CO3	feature_id[1].value > threshold=4.7603349685668945		Rules_63	passed counts:4		Rules_66	passed counts:4		node_219: feature_name=RPL22	feature_id[89].value <= threshold=1.9858665466308594
node_22: feature_name=EPB41L2	feature_id[44].value <= threshold=1.9395946860313416		node_220: feature_name=HLA-DQB1	feature_id[5].value <= threshold=1.862441599369049		node_0: feature_name=RPS3A	feature_id[10].value <= threshold=3.4913501739501953		node_0: feature_name=RPS3A	feature_id[13].value > threshold=3.4913501739501953		node_220: feature_name=HLA-DQB1	feature_id[8].value > threshold=2.99544894695282
node_23: feature_name=ABCA10	feature_id[305].value <= threshold=1.5898664593696594		node_221: feature_name=MT-CO1	feature_id[19].value > threshold=5.745641231536865		node_1: feature_name=MT-ND3	feature_id[0].value <= threshold=5.196307420730591		node_188: feature_name=HLA-DQA2	feature_id[16].value <= threshold=0.4671822190284729		Class: ChAd-BNT
node_24: feature_name=ING3	feature_id[137].value <= threshold=2.888921856880188		Class: BNT-BNT			node_2: feature_name=FOS	feature_id[124].value <= threshold=2.077348232269287		node_189: feature_name=RPS26	feature_id[0].value > threshold=1.4885491728782654
node_25: feature_name=HLA-DRB5	feature_id[15].value <= threshold=3.5790746212005615					node_3: feature_name=MT-CO3	feature_id[1].value > threshold=4.5204079151153564		node_311: feature_name=PLCG2	feature_id[1].value > threshold=0.5864185690879822		Rules_64	passed counts:4
node_26: feature_name=AC008443.5	feature_id[1641].value <= threshold=2.079205095767975		Rules_66	passed counts:4		node_35: feature_name=HLA-DQB1	feature_id[122].value <= threshold=3.1776169538497925		node_319: feature_name=MT-CO2	feature_id[10].value <= threshold=5.091726064682007		node_0: feature_name=RPS3A	feature_id[7].value > threshold=3.4913501739501953
node_27: feature_name=ADD1	feature_id[203].value <= threshold=3.3428847789764404		node_0: feature_name=RPS3A	feature_id[0].value > threshold=3.4913501739501953		node_36: feature_name=MTRNR2L1	feature_id[188].value <= threshold=0.8587319850921631		node_320: feature_name=HLA-DPA1	feature_id[9].value <= threshold=1.5514892935752869		node_154: feature_name=HLA-DQA2	feature_id[49].value <= threshold=0.4671822190284729
node_28: feature_name=AC002558.2	feature_id[484].value <= threshold=1.451977789402008		node_166: feature_name=HLA-DQA2	feature_id[6].value <= threshold=0.4671822190284729		node_37: feature_name=AC007952.4	feature_id[146].value > threshold=2.424951195716858		node_321: feature_name=FOS	feature_id[5].value <= threshold=1.524602472782135		node_155: feature_name=RPS26	feature_id[33].value <= threshold=1.4885491728782654
node_29: feature_name=AC010883.1	feature_id[2396].value <= threshold=2.342377185821533		node_167: feature_name=RPS26	feature_id[2].value <= threshold=1.4885491728782654		node_95: feature_name=HIST1H2BG	feature_id[57].value <= threshold=1.4017976522445679		node_322: feature_name=RPS26	feature_id[0].value <= threshold=2.1895906925201416		node_156: feature_name=MT-CO3	feature_id[46].value > threshold=4.7603349685668945
node_30: feature_name=ADAR	feature_id[250].value <= threshold=2.8932759761810303		node_168: feature_name=MT-CO3	feature_id[1].value <= threshold=4.7603349685668945		Class: ChAd-BNT			node_323: feature_name=RPS3A	feature_id[13].value > threshold=4.143172979354858		node_200: feature_name=HLA-DQB1	feature_id[8].value > threshold=1.862441599369049
node_31: feature_name=FAM126B	feature_id[229].value <= threshold=2.6095452308654785		node_169: feature_name=FOS	feature_id[14].value <= threshold=1.7017329931259155					Class: ChAd-BNT			node_216: feature_name=HLA-DPB1	feature_id[0].value <= threshold=3.3040138483047485
node_32: feature_name=PANTR1	feature_id[111].value <= threshold=0.89029860496521		node_170: feature_name=HLA-DPB1	feature_id[13].value > threshold=2.953963279724121		Rules_64	passed counts:4					node_217: feature_name=FOS	feature_id[50].value <= threshold=2.336197257041931
node_33: feature_name=MYOM2	feature_id[30].value <= threshold=2.099130153656006		node_184: feature_name=MT-ND3	feature_id[4].value <= threshold=4.267335891723633		node_0: feature_name=RPS3A	feature_id[10].value <= threshold=3.4913501739501953		Rules_67	passed counts:4		node_218: feature_name=Z93241.1	feature_id[86].value <= threshold=0.9429922103881836
node_34: feature_name=AC007952.5	feature_id[1533].value <= threshold=1.8059346675872803		node_185: feature_name=MT-CO3	feature_id[1].value <= threshold=4.492122650146484		node_1: feature_name=MT-ND3	feature_id[0].value <= threshold=5.196307420730591		node_0: feature_name=RPS3A	feature_id[13].value > threshold=3.4913501739501953		node_219: feature_name=RPL22	feature_id[89].value <= threshold=1.9858665466308594
node_35: feature_name=ARFGAP3	feature_id[99].value <= threshold=2.54945170879364		node_186: feature_name=RPS3A	feature_id[0].value > threshold=3.619083881378174		node_2: feature_name=FOS	feature_id[124].value <= threshold=2.077348232269287		node_188: feature_name=HLA-DQA2	feature_id[16].value <= threshold=0.4671822190284729		node_220: feature_name=HLA-DQB1	feature_id[8].value <= threshold=2.99544894695282
node_36: feature_name=EML6	feature_id[86].value <= threshold=2.0640244483947754		node_190: feature_name=RPS3	feature_id[23].value > threshold=4.245813846588135		node_3: feature_name=MT-CO3	feature_id[1].value > threshold=4.5204079151153564		node_189: feature_name=RPS26	feature_id[0].value > threshold=1.4885491728782654		node_221: feature_name=RPL38	feature_id[64].value <= threshold=3.1936947107315063
node_37: feature_name=GIMAP7	feature_id[40].value <= threshold=2.4425153732299805		node_192: feature_name=HLA-DQB1	feature_id[5].value <= threshold=2.659570574760437		node_35: feature_name=HLA-DQB1	feature_id[122].value <= threshold=3.1776169538497925		node_311: feature_name=PLCG2	feature_id[1].value > threshold=0.5864185690879822		Class: ChAd-ChAd
node_38: feature_name=AC004893.3	feature_id[141].value <= threshold=0.6798717379570007		Class: Class: ChAd-BNT			node_36: feature_name=MTRNR2L1	feature_id[188].value <= threshold=0.8587319850921631		node_319: feature_name=MT-CO2	feature_id[10].value <= threshold=5.091726064682007
node_39: feature_name=MT-CO2	feature_id[9].value > threshold=5.046633720397949					node_37: feature_name=AC007952.4	feature_id[146].value <= threshold=2.424951195716858		node_320: feature_name=HLA-DPA1	feature_id[9].value <= threshold=1.5514892935752869		Rules_65	passed counts:4
node_79: feature_name=RPL9	feature_id[10].value <= threshold=4.038004398345947		Rules_67	passed counts:4		node_38: feature_name=AL360012.1	feature_id[99].value <= threshold=1.342980980873108		node_321: feature_name=FOS	feature_id[5].value <= threshold=1.524602472782135		node_0: feature_name=RPS3A	feature_id[7].value > threshold=3.4913501739501953
Class: ChAd-BNT			node_0: feature_name=RPS3A	feature_id[0].value <= threshold=3.4913501739501953		node_39: feature_name=MT-ND2	feature_id[11].value > threshold=3.324023962020874		node_322: feature_name=RPS26	feature_id[0].value <= threshold=2.1895906925201416		node_154: feature_name=HLA-DQA2	feature_id[49].value <= threshold=0.4671822190284729
			node_1: feature_name=MT-ND3	feature_id[4].value <= threshold=5.196307420730591		node_47: feature_name=HIST2H2AA4	feature_id[28].value <= threshold=1.2871150970458984		node_323: feature_name=RPS3A	feature_id[13].value <= threshold=4.143172979354858		node_155: feature_name=RPS26	feature_id[33].value <= threshold=1.4885491728782654
Rules_62	passed counts:4		node_2: feature_name=FOS	feature_id[14].value > threshold=2.077348232269287		node_48: feature_name=TPT1	feature_id[98].value <= threshold=2.473235845565796		node_324: feature_name=IER2	feature_id[11].value > threshold=0.8439580798149109		node_156: feature_name=MT-CO3	feature_id[46].value > threshold=4.7603349685668945
node_0: feature_name=MT-CO3	feature_id[3].value > threshold=5.0652666091918945		node_114: feature_name=PLCG2	feature_id[3].value > threshold=2.3796557188034058		node_49: feature_name=HLA-DRB1	feature_id[65].value > threshold=3.372709035873413		node_328: feature_name=HLA-DPB1	feature_id[6].value > threshold=1.9383835792541504		node_200: feature_name=HLA-DQB1	feature_id[8].value <= threshold=1.862441599369049
node_354: feature_name=MTRNR2L12	feature_id[13].value > threshold=1.3759880065917969		node_122: feature_name=HLA-DQA2	feature_id[6].value <= threshold=0.8250003457069397		node_61: feature_name=RPL5	feature_id[38].value <= threshold=2.1364667415618896		Class: ChAd-BNT			node_201: feature_name=MT-CO3	feature_id[46].value > threshold=6.160721063613892
node_388: feature_name=MT-CO3	feature_id[3].value <= threshold=6.312646865844727		node_123: feature_name=MT-ND2	feature_id[20].value <= threshold=4.518035173416138		Class: ChAd-BNT						Class: BNT-BNT
node_389: feature_name=HLA-DQA2	feature_id[1].value <= threshold=0.7433314919471741		node_124: feature_name=RPS5	feature_id[21].value > threshold=3.638596296310425					Rules_68	passed counts:4
node_390: feature_name=MT-CO3	feature_id[3].value > threshold=5.4023237228393555		node_134: feature_name=RPS3A	feature_id[0].value <= threshold=3.3584150075912476		Rules_65	passed counts:4		node_0: feature_name=RPS3A	feature_id[13].value > threshold=3.4913501739501953		Rules_66	passed counts:4
node_440: feature_name=TXNIP	feature_id[4].value <= threshold=2.696980834007263		ChAd-ChAd			node_0: feature_name=RPS3A	feature_id[10].value <= threshold=3.4913501739501953		node_188: feature_name=HLA-DQA2	feature_id[16].value <= threshold=0.4671822190284729		node_0: feature_name=RPS3A	feature_id[7].value > threshold=3.4913501739501953
node_441: feature_name=CD74	feature_id[14].value <= threshold=3.6073778867721558					node_1: feature_name=MT-ND3	feature_id[0].value <= threshold=5.196307420730591		node_189: feature_name=RPS26	feature_id[0].value <= threshold=1.4885491728782654		node_154: feature_name=HLA-DQA2	feature_id[49].value <= threshold=0.4671822190284729
node_442: feature_name=MTRNR2L12	feature_id[13].value > threshold=2.753424882888794		Rules_68	passed counts:4		node_2: feature_name=FOS	feature_id[124].value <= threshold=2.077348232269287		node_190: feature_name=MT-CO3	feature_id[3].value > threshold=4.7603349685668945		node_155: feature_name=RPS26	feature_id[33].value <= threshold=1.4885491728782654
node_446: feature_name=MT-CO2	feature_id[9].value <= threshold=5.5824949741363525		node_0: feature_name=RPS3A	feature_id[0].value <= threshold=3.4913501739501953		node_3: feature_name=MT-CO3	feature_id[1].value > threshold=4.5204079151153564		node_254: feature_name=HLA-DQB1	feature_id[14].value <= threshold=1.862441599369049		node_156: feature_name=MT-CO3	feature_id[46].value > threshold=4.7603349685668945
node_447: feature_name=NSA2	feature_id[248].value <= threshold=1.0216426849365234		node_1: feature_name=MT-ND3	feature_id[4].value <= threshold=5.196307420730591		node_35: feature_name=HLA-DQB1	feature_id[122].value <= threshold=3.1776169538497925		node_255: feature_name=MT-CO1	feature_id[7].value > threshold=5.745641231536865		node_200: feature_name=HLA-DQB1	feature_id[8].value <= threshold=1.862441599369049
Class: ChAd-BNT			node_2: feature_name=FOS	feature_id[14].value <= threshold=2.077348232269287		node_36: feature_name=MTRNR2L1	feature_id[188].value <= threshold=0.8587319850921631		Class: BNT-BNT			node_201: feature_name=MT-CO3	feature_id[46].value <= threshold=6.160721063613892
			node_3: feature_name=MT-CO3	feature_id[1].value > threshold=4.5204079151153564		node_37: feature_name=AC007952.4	feature_id[146].value <= threshold=2.424951195716858					node_202: feature_name=RPL8	feature_id[2].value <= threshold=2.1129809617996216
Rules_63	passed counts:4		node_29: feature_name=HLA-DQB1	feature_id[5].value > threshold=3.1776169538497925		node_38: feature_name=AL360012.1	feature_id[99].value <= threshold=1.342980980873108		Rules_69	passed counts:4		node_203: feature_name=RPL18A	feature_id[21].value > threshold=3.550544023513794
node_0: feature_name=MT-CO3	feature_id[3].value > threshold=5.0652666091918945		node_107: feature_name=RPL10	feature_id[18].value <= threshold=4.269409418106079		node_39: feature_name=MT-ND2	feature_id[11].value > threshold=3.324023962020874		node_0: feature_name=RPS3A	feature_id[13].value > threshold=3.4913501739501953		Class: ChAd-BNT
node_354: feature_name=MTRNR2L12	feature_id[13].value > threshold=1.3759880065917969		node_108: feature_name=MT-CO2	feature_id[12].value > threshold=5.634741306304932		node_47: feature_name=HIST2H2AA4	feature_id[28].value <= threshold=1.2871150970458984		node_188: feature_name=HLA-DQA2	feature_id[16].value <= threshold=0.4671822190284729
node_388: feature_name=MT-CO3	feature_id[3].value <= threshold=6.312646865844727		ChAd-ChAd			node_48: feature_name=TPT1	feature_id[98].value <= threshold=2.473235845565796		node_189: feature_name=RPS26	feature_id[0].value <= threshold=1.4885491728782654		Rules_67	passed counts:4
node_389: feature_name=HLA-DQA2	feature_id[1].value <= threshold=0.7433314919471741					node_49: feature_name=HLA-DRB1	feature_id[65].value <= threshold=3.372709035873413		node_190: feature_name=MT-CO3	feature_id[3].value <= threshold=4.7603349685668945		node_0: feature_name=RPS3A	feature_id[7].value <= threshold=3.4913501739501953
node_390: feature_name=MT-CO3	feature_id[3].value > threshold=5.4023237228393555		Rules_69	passed counts:4		node_50: feature_name=MT-ATP8	feature_id[69].value <= threshold=2.397686243057251		node_191: feature_name=FOS	feature_id[5].value <= threshold=1.7017329931259155		node_1: feature_name=MT-ND3	feature_id[45].value <= threshold=5.196307420730591
node_440: feature_name=TXNIP	feature_id[4].value <= threshold=2.696980834007263		node_0: feature_name=RPS3A	feature_id[0].value <= threshold=3.4913501739501953		node_51: feature_name=RPS26	feature_id[70].value <= threshold=2.8344147205352783		node_192: feature_name=HLA-DPB1	feature_id[6].value > threshold=2.953963279724121		node_2: feature_name=FOS	feature_id[50].value > threshold=2.077348232269287
node_441: feature_name=CD74	feature_id[14].value <= threshold=3.6073778867721558		node_1: feature_name=MT-ND3	feature_id[4].value <= threshold=5.196307420730591		node_52: feature_name=HLA-DQB1	feature_id[122].value > threshold=2.5451860427856445		node_214: feature_name=HLA-DPA1	feature_id[9].value <= threshold=2.3404064178466797		node_110: feature_name=PLCG2	feature_id[13].value > threshold=2.3796557188034058
node_442: feature_name=MTRNR2L12	feature_id[13].value <= threshold=2.753424882888794		node_2: feature_name=FOS	feature_id[14].value <= threshold=2.077348232269287		node_54: feature_name=MT-ND3	feature_id[0].value > threshold=4.498491048812866		node_215: feature_name=RPS4X	feature_id[18].value > threshold=3.5255725383758545		node_118: feature_name=HLA-DQA2	feature_id[49].value <= threshold=0.8250003457069397
node_443: feature_name=ORAI2	feature_id[35].value <= threshold=2.561563730239868		node_3: feature_name=MT-CO3	feature_id[1].value > threshold=4.5204079151153564		Class: ChAd-ChAd			node_219: feature_name=HLA-DPB1	feature_id[6].value > threshold=3.6888033151626587		node_119: feature_name=RPL6	feature_id[41].value > threshold=3.6560537815093994
Class: BNT-BNT			node_29: feature_name=HLA-DQB1	feature_id[5].value <= threshold=3.1776169538497925					node_221: feature_name=RPS3A	feature_id[13].value <= threshold=4.24478006362915		node_133: feature_name=UBC	feature_id[27].value > threshold=2.93743097782135
			node_30: feature_name=MTRNR2L1	feature_id[15].value <= threshold=0.8587319850921631		Rules_66	passed counts:4		node_222: feature_name=JUN	feature_id[2].value <= threshold=1.1167961359024048		Class: ChAd-BNT
Rules_64	passed counts:4		node_31: feature_name=AC007952.4	feature_id[24].value > threshold=2.424951195716858		node_0: feature_name=RPS3A	feature_id[10].value <= threshold=3.4913501739501953		Class: ChAd-ChAd
node_0: feature_name=MT-CO3	feature_id[3].value > threshold=5.0652666091918945		node_101: feature_name=MT-CO2	feature_id[12].value <= threshold=5.184954643249512		node_1: feature_name=MT-ND3	feature_id[0].value <= threshold=5.196307420730591					Rules_68	passed counts:4
node_354: feature_name=MTRNR2L12	feature_id[13].value > threshold=1.3759880065917969		Class: Class: ChAd-BNT			node_2: feature_name=FOS	feature_id[124].value <= threshold=2.077348232269287		Rules_70	passed counts:4		node_0: feature_name=RPS3A	feature_id[7].value <= threshold=3.4913501739501953
node_388: feature_name=MT-CO3	feature_id[3].value <= threshold=6.312646865844727					node_3: feature_name=MT-CO3	feature_id[1].value <= threshold=4.5204079151153564		node_0: feature_name=RPS3A	feature_id[13].value <= threshold=3.4913501739501953		node_1: feature_name=MT-ND3	feature_id[45].value <= threshold=5.196307420730591
node_389: feature_name=HLA-DQA2	feature_id[1].value <= threshold=0.7433314919471741		Rules_70	passed counts:4		node_4: feature_name=RPS26	feature_id[70].value > threshold=0.6969208121299744		node_1: feature_name=MT-CO1	feature_id[7].value <= threshold=5.784592390060425		node_2: feature_name=FOS	feature_id[50].value <= threshold=2.077348232269287
node_390: feature_name=MT-CO3	feature_id[3].value <= threshold=5.4023237228393555		node_0: feature_name=RPS3A	feature_id[0].value <= threshold=3.4913501739501953		node_26: feature_name=RPL24	feature_id[137].value <= threshold=3.5648409128189087		node_2: feature_name=FOS	feature_id[5].value > threshold=1.9804697632789612		node_3: feature_name=MT-CO3	feature_id[46].value > threshold=4.5204079151153564
node_391: feature_name=TXNIP	feature_id[4].value > threshold=2.3914432525634766		node_1: feature_name=MT-ND3	feature_id[4].value <= threshold=5.196307420730591		node_27: feature_name=HLA-DPA1	feature_id[67].value <= threshold=1.9215186834335327		node_122: feature_name=JUN	feature_id[2].value <= threshold=3.9609183073043823		node_33: feature_name=HLA-DQB1	feature_id[8].value > threshold=3.1776169538497925
node_399: feature_name=MTRNR2L12	feature_id[13].value > threshold=3.639783263206482		node_2: feature_name=FOS	feature_id[14].value <= threshold=2.077348232269287		node_28: feature_name=RPL29	feature_id[95].value <= threshold=2.4373542070388794		node_123: feature_name=HLA-DQB1	feature_id[14].value > threshold=2.162106990814209		node_103: feature_name=RPL10	feature_id[15].value <= threshold=4.269409418106079
node_433: feature_name=RPL9	feature_id[10].value > threshold=3.94341242313385		node_3: feature_name=MT-CO3	feature_id[1].value > threshold=4.5204079151153564		Class: ChAd-ChAd			node_143: feature_name=HLA-DQA2	feature_id[16].value <= threshold=0.781548798084259		node_104: feature_name=MT-CO2	feature_id[10].value > threshold=5.634741306304932
node_437: feature_name=RPS9	feature_id[54].value > threshold=3.303687334060669		node_29: feature_name=HLA-DQB1	feature_id[5].value <= threshold=3.1776169538497925					node_144: feature_name=RPS3A	feature_id[13].value <= threshold=2.27696692943573		Class: ChAd-ChAd
Class: ChAd-ChAd			node_30: feature_name=MTRNR2L1	feature_id[15].value <= threshold=0.8587319850921631		Rules_67	passed counts:4		node_145: feature_name=MT-CO1	feature_id[7].value > threshold=4.634839296340942
			node_31: feature_name=AC007952.4	feature_id[24].value <= threshold=2.424951195716858		node_0: feature_name=RPS3A	feature_id[10].value <= threshold=3.4913501739501953		node_147: feature_name=MT-CO2	feature_id[10].value <= threshold=5.619028091430664		Rules_69	passed counts:4
Rules_65	passed counts:4		node_32: feature_name=HLA-DPA1	feature_id[9].value > threshold=3.608431816101074		node_1: feature_name=MT-ND3	feature_id[0].value <= threshold=5.196307420730591		Class: ChAd-BNT			node_0: feature_name=RPS3A	feature_id[7].value <= threshold=3.4913501739501953
node_0: feature_name=MT-CO3	feature_id[3].value > threshold=5.0652666091918945		node_98: feature_name=RPS26	feature_id[2].value > threshold=0.9757080078125		node_2: feature_name=FOS	feature_id[124].value <= threshold=2.077348232269287					node_1: feature_name=MT-ND3	feature_id[45].value <= threshold=5.196307420730591
node_354: feature_name=MTRNR2L12	feature_id[13].value > threshold=1.3759880065917969		Class: Class: ChAd-BNT			node_3: feature_name=MT-CO3	feature_id[1].value <= threshold=4.5204079151153564		Rules_71	passed counts:4		node_2: feature_name=FOS	feature_id[50].value <= threshold=2.077348232269287
node_388: feature_name=MT-CO3	feature_id[3].value <= threshold=6.312646865844727					node_4: feature_name=RPS26	feature_id[70].value <= threshold=0.6969208121299744		node_0: feature_name=RPS3A	feature_id[13].value <= threshold=3.4913501739501953		node_3: feature_name=MT-CO3	feature_id[46].value > threshold=4.5204079151153564
node_389: feature_name=HLA-DQA2	feature_id[1].value <= threshold=0.7433314919471741		Rules_71	passed counts:4		node_5: feature_name=EIF1	feature_id[154].value <= threshold=3.6346216201782227		node_1: feature_name=MT-CO1	feature_id[7].value <= threshold=5.784592390060425		node_33: feature_name=HLA-DQB1	feature_id[8].value <= threshold=3.1776169538497925
node_390: feature_name=MT-CO3	feature_id[3].value <= threshold=5.4023237228393555		node_0: feature_name=RPS3A	feature_id[0].value <= threshold=3.4913501739501953		node_6: feature_name=PTMA	feature_id[143].value > threshold=2.9020943641662598		node_2: feature_name=FOS	feature_id[5].value <= threshold=1.9804697632789612		node_34: feature_name=HLA-DPA1	feature_id[106].value <= threshold=3.4740229845046997
node_391: feature_name=TXNIP	feature_id[4].value > threshold=2.3914432525634766		node_1: feature_name=MT-ND3	feature_id[4].value <= threshold=5.196307420730591		node_12: feature_name=TXNIP	feature_id[112].value <= threshold=2.579731583595276		node_3: feature_name=MT-CO3	feature_id[3].value > threshold=4.5204079151153564		node_35: feature_name=IER2	feature_id[17].value <= threshold=2.291147828102112
node_399: feature_name=MTRNR2L12	feature_id[13].value <= threshold=3.639783263206482		node_2: feature_name=FOS	feature_id[14].value <= threshold=2.077348232269287		node_13: feature_name=RPL35A	feature_id[117].value <= threshold=3.0165059566497803		node_41: feature_name=HLA-DQB1	feature_id[14].value <= threshold=3.1776169538497925		node_36: feature_name=MT-ND1	feature_id[57].value > threshold=5.304752826690674
node_400: feature_name=ABCB8	feature_id[322].value <= threshold=0.7443926334381104		node_3: feature_name=MT-CO3	feature_id[1].value > threshold=4.5204079151153564		Class: ChAd-BNT			node_42: feature_name=HLA-DPA1	feature_id[9].value <= threshold=3.4561970233917236		node_90: feature_name=RPL10	feature_id[15].value <= threshold=0.9283431172370911
node_401: feature_name=TSC22D3	feature_id[93].value > threshold=3.2918641567230225		node_29: feature_name=HLA-DQB1	feature_id[5].value <= threshold=3.1776169538497925					node_43: feature_name=IER2	feature_id[11].value <= threshold=2.291147828102112		Class: ChAd-ChAd
node_427: feature_name=RPS4X	feature_id[20].value > threshold=3.9084759950637817		node_30: feature_name=MTRNR2L1	feature_id[15].value <= threshold=0.8587319850921631		Rules_68	passed counts:3		node_44: feature_name=RPS26	feature_id[0].value <= threshold=2.9711668491363525
node_429: feature_name=B2M	feature_id[24].value <= threshold=4.388371467590332		node_31: feature_name=AC007952.4	feature_id[24].value <= threshold=2.424951195716858		node_0: feature_name=RPS3A	feature_id[10].value > threshold=3.4913501739501953		node_45: feature_name=MT-CYB	feature_id[15].value > threshold=3.4683425426483154		Rules_70	passed counts:4
Class: ChAd-ChAd			node_32: feature_name=HLA-DPA1	feature_id[9].value <= threshold=3.608431816101074		node_150: feature_name=HLA-DQA2	feature_id[49].value <= threshold=0.4671822190284729		node_51: feature_name=JUN	feature_id[2].value <= threshold=3.6994043588638306		node_0: feature_name=RPS3A	feature_id[7].value <= threshold=3.4913501739501953
			node_33: feature_name=MT-ND2	feature_id[20].value > threshold=3.172668695449829		node_151: feature_name=RPS26	feature_id[70].value > threshold=1.4885491728782654		node_52: feature_name=MT-ND4	feature_id[12].value <= threshold=5.6465842723846436		node_1: feature_name=MT-ND3	feature_id[45].value <= threshold=5.196307420730591
Rules_66	passed counts:4		node_39: feature_name=MT-ND1	feature_id[22].value > threshold=5.304752826690674		node_233: feature_name=PLCG2	feature_id[7].value > threshold=0.5864185690879822		node_53: feature_name=MTRNR2L12	feature_id[4].value <= threshold=4.810739278793335		node_2: feature_name=FOS	feature_id[50].value <= threshold=2.077348232269287
node_0: feature_name=MT-CO3	feature_id[3].value > threshold=5.0652666091918945		node_93: feature_name=RPL10	feature_id[18].value > threshold=0.9283431172370911		node_237: feature_name=HLA-DRA	feature_id[100].value > threshold=2.1617385149002075		node_54: feature_name=FOSB	feature_id[8].value <= threshold=1.9446370601654053		node_3: feature_name=MT-CO3	feature_id[46].value > threshold=4.5204079151153564
node_354: feature_name=MTRNR2L12	feature_id[13].value > threshold=1.3759880065917969		Class: Class: ChAd-BNT			node_241: feature_name=RPS23	feature_id[35].value <= threshold=4.895965814590454		node_55: feature_name=MT-ND5	feature_id[19].value > threshold=3.9510109424591064		node_33: feature_name=HLA-DQB1	feature_id[8].value <= threshold=3.1776169538497925
node_388: feature_name=MT-CO3	feature_id[3].value <= threshold=6.312646865844727					node_242: feature_name=MT-CO3	feature_id[1].value <= threshold=5.1721014976501465		node_77: feature_name=MT-CO3	feature_id[3].value <= threshold=5.2617645263671875		node_34: feature_name=HLA-DPA1	feature_id[106].value <= threshold=3.4740229845046997
node_389: feature_name=HLA-DQA2	feature_id[1].value <= threshold=0.7433314919471741		Rules_72	passed counts:4		node_243: feature_name=RPS17	feature_id[189].value <= threshold=3.7717257738113403		node_78: feature_name=MT-CO2	feature_id[10].value > threshold=4.877151250839233		node_35: feature_name=IER2	feature_id[17].value <= threshold=2.291147828102112
node_390: feature_name=MT-CO3	feature_id[3].value <= threshold=5.4023237228393555		node_0: feature_name=RPS3A	feature_id[0].value <= threshold=3.4913501739501953		node_244: feature_name=MT-ND3	feature_id[0].value <= threshold=4.717968463897705		Class: ChAd-BNT			node_36: feature_name=MT-ND1	feature_id[57].value <= threshold=5.304752826690674
node_391: feature_name=TXNIP	feature_id[4].value > threshold=2.3914432525634766		node_1: feature_name=MT-ND3	feature_id[4].value <= threshold=5.196307420730591		node_245: feature_name=RPL10	feature_id[13].value <= threshold=5.621427536010742					node_37: feature_name=RPS26	feature_id[33].value <= threshold=2.986323833465576
node_399: feature_name=MTRNR2L12	feature_id[13].value <= threshold=3.639783263206482		node_2: feature_name=FOS	feature_id[14].value <= threshold=2.077348232269287		node_246: feature_name=RPL5	feature_id[38].value <= threshold=4.512375831604004		Rules_72	passed counts:4		node_38: feature_name=TNF	feature_id[103].value <= threshold=0.7082963585853577
node_400: feature_name=ABCB8	feature_id[322].value <= threshold=0.7443926334381104		node_3: feature_name=MT-CO3	feature_id[1].value > threshold=4.5204079151153564		node_247: feature_name=RPS16	feature_id[113].value <= threshold=4.3386266231536865		node_0: feature_name=RPS3A	feature_id[13].value <= threshold=3.4913501739501953		node_39: feature_name=MS4A1	feature_id[105].value <= threshold=4.413554430007935
node_401: feature_name=TSC22D3	feature_id[93].value <= threshold=3.2918641567230225		node_29: feature_name=HLA-DQB1	feature_id[5].value <= threshold=3.1776169538497925		node_248: feature_name=CD74	feature_id[115].value <= threshold=5.1396214962005615		node_1: feature_name=MT-CO1	feature_id[7].value <= threshold=5.784592390060425		node_40: feature_name=MT-CYB	feature_id[38].value > threshold=3.4683425426483154
node_402: feature_name=BIRC3	feature_id[34].value <= threshold=1.8505763411521912		node_30: feature_name=MTRNR2L1	feature_id[15].value <= threshold=0.8587319850921631		node_249: feature_name=HLA-DPA1	feature_id[67].value > threshold=1.302694320678711		node_2: feature_name=FOS	feature_id[5].value <= threshold=1.9804697632789612		node_46: feature_name=HIST2H2AA4	feature_id[90].value <= threshold=1.2955963611602783
node_403: feature_name=RPS7	feature_id[31].value <= threshold=3.3724138736724854		node_31: feature_name=AC007952.4	feature_id[24].value <= threshold=2.424951195716858		node_263: feature_name=RPL19	feature_id[27].value > threshold=0.9731265306472778		node_3: feature_name=MT-CO3	feature_id[3].value > threshold=4.5204079151153564		node_47: feature_name=JUN	feature_id[22].value <= threshold=3.6994043588638306
node_404: feature_name=ADD1	feature_id[203].value <= threshold=1.8333977460861206		node_32: feature_name=HLA-DPA1	feature_id[9].value <= threshold=3.608431816101074		node_265: feature_name=RPL27	feature_id[130].value <= threshold=3.9531325101852417		node_41: feature_name=HLA-DQB1	feature_id[14].value <= threshold=3.1776169538497925		node_48: feature_name=MTRNR2L12	feature_id[31].value <= threshold=5.031635761260986
node_405: feature_name=PARP14	feature_id[33].value > threshold=1.853284239768982		node_33: feature_name=MT-ND2	feature_id[20].value > threshold=3.172668695449829		node_266: feature_name=RPLP1	feature_id[88].value > threshold=1.0175724029541016		node_42: feature_name=HLA-DPA1	feature_id[9].value <= threshold=3.4561970233917236		node_49: feature_name=AC007952.4	feature_id[71].value <= threshold=2.428609013557434
Class: ChAd-ChAd			node_39: feature_name=MT-ND1	feature_id[22].value > threshold=5.304752826690674		node_270: feature_name=RPL30	feature_id[29].value <= threshold=4.672831296920776		node_43: feature_name=IER2	feature_id[11].value <= threshold=2.291147828102112		node_50: feature_name=HLA-DQB1	feature_id[8].value > threshold=2.877996802330017
			node_93: feature_name=RPL10	feature_id[18].value <= threshold=0.9283431172370911		node_271: feature_name=TXNIP	feature_id[112].value <= threshold=4.9412617683410645		node_44: feature_name=RPS26	feature_id[0].value <= threshold=2.9711668491363525		node_74: feature_name=PPP1R15A	feature_id[25].value > threshold=0.9918501377105713
Rules_67	passed counts:4		node_94: feature_name=JUNB	feature_id[26].value <= threshold=1.2871150970458984		node_272: feature_name=RPL21	feature_id[66].value > threshold=2.0727769136428833		node_45: feature_name=MT-CYB	feature_id[15].value <= threshold=3.4683425426483154		Class: ChAd-BNT
node_0: feature_name=MT-CO3	feature_id[3].value > threshold=5.0652666091918945		ChAd-ChAd			node_276: feature_name=PTMA	feature_id[143].value > threshold=4.625251770019531		node_46: feature_name=RPS4X	feature_id[18].value <= threshold=3.806811571121216
node_354: feature_name=MTRNR2L12	feature_id[13].value > threshold=1.3759880065917969					node_290: feature_name=RPL15	feature_id[25].value <= threshold=3.8787319660186768		node_47: feature_name=MT-ND5	feature_id[19].value <= threshold=1.0600144863128662		Rules_71	passed counts:4
node_388: feature_name=MT-CO3	feature_id[3].value <= threshold=6.312646865844727		Rules_73	passed counts:4		Class: ChAd-BNT			Class: ChAd-ChAd			node_0: feature_name=RPS3A	feature_id[7].value <= threshold=3.4913501739501953
node_389: feature_name=HLA-DQA2	feature_id[1].value <= threshold=0.7433314919471741		node_0: feature_name=RPS3A	feature_id[0].value <= threshold=3.4913501739501953								node_1: feature_name=MT-ND3	feature_id[45].value <= threshold=5.196307420730591
node_390: feature_name=MT-CO3	feature_id[3].value <= threshold=5.4023237228393555		node_1: feature_name=MT-ND3	feature_id[4].value <= threshold=5.196307420730591		Rules_69	passed counts:3		Rules_73	passed counts:4		node_2: feature_name=FOS	feature_id[50].value <= threshold=2.077348232269287
node_391: feature_name=TXNIP	feature_id[4].value <= threshold=2.3914432525634766		node_2: feature_name=FOS	feature_id[14].value <= threshold=2.077348232269287		node_0: feature_name=RPS3A	feature_id[10].value > threshold=3.4913501739501953		node_0: feature_name=RPS3A	feature_id[13].value <= threshold=3.4913501739501953		node_3: feature_name=MT-CO3	feature_id[46].value <= threshold=4.5204079151153564
node_392: feature_name=MTRNR2L12	feature_id[13].value > threshold=3.6058229207992554		node_3: feature_name=MT-CO3	feature_id[1].value > threshold=4.5204079151153564		node_150: feature_name=HLA-DQA2	feature_id[49].value <= threshold=0.4671822190284729		node_1: feature_name=MT-CO1	feature_id[7].value <= threshold=5.784592390060425		node_4: feature_name=RPS26	feature_id[33].value <= threshold=0.6969208121299744
node_396: feature_name=COBLL1	feature_id[51].value <= threshold=2.5101314783096313		node_29: feature_name=HLA-DQB1	feature_id[5].value <= threshold=3.1776169538497925		node_151: feature_name=RPS26	feature_id[70].value <= threshold=1.4885491728782654		node_2: feature_name=FOS	feature_id[5].value <= threshold=1.9804697632789612		node_5: feature_name=EIF1	feature_id[39].value <= threshold=3.6346216201782227
Class: ChAd-ChAd			node_30: feature_name=MTRNR2L1	feature_id[15].value <= threshold=0.8587319850921631		node_152: feature_name=MT-CO3	feature_id[1].value > threshold=4.7603349685668945		node_3: feature_name=MT-CO3	feature_id[3].value <= threshold=4.5204079151153564		node_6: feature_name=RPS17	feature_id[54].value <= threshold=0.971074104309082
			node_31: feature_name=AC007952.4	feature_id[24].value <= threshold=2.424951195716858		node_198: feature_name=HLA-DQB1	feature_id[122].value > threshold=1.862441599369049		node_4: feature_name=RPS26	feature_id[0].value > threshold=0.6969208121299744		node_7: feature_name=MTRNR2L12	feature_id[31].value <= threshold=2.488146662712097
Rules_68	passed counts:4		node_32: feature_name=HLA-DPA1	feature_id[9].value <= threshold=3.608431816101074		node_210: feature_name=HLA-DPB1	feature_id[31].value <= threshold=3.3040138483047485		node_26: feature_name=HLA-DPA1	feature_id[9].value > threshold=1.9215186834335327		Class: ChAd-ChAd
node_0: feature_name=MT-CO3	feature_id[3].value <= threshold=5.0652666091918945		node_33: feature_name=MT-ND2	feature_id[20].value > threshold=3.172668695449829		node_211: feature_name=FOS	feature_id[124].value <= threshold=2.336197257041931		node_32: feature_name=HLA-DRB1	feature_id[17].value > threshold=2.403982996940613
node_1: feature_name=HLA-DQA2	feature_id[1].value <= threshold=0.5120233297348022		node_39: feature_name=MT-ND1	feature_id[22].value <= threshold=5.304752826690674		node_212: feature_name=Z93241.1	feature_id[79].value > threshold=0.9429922103881836		node_36: feature_name=MT-CO1	feature_id[7].value <= threshold=3.355164408683777		Rules_72	passed counts:3
node_2: feature_name=MT-ND2	feature_id[8].value > threshold=4.003316164016724		node_40: feature_name=TXNIP	feature_id[17].value <= threshold=2.8489643335342407		node_220: feature_name=HLA-DPB1	feature_id[31].value > threshold=2.8187594413757324		node_37: feature_name=MT-CO1	feature_id[7].value <= threshold=3.290985941886902		node_0: feature_name=RPS3A	feature_id[7].value > threshold=3.4913501739501953
node_210: feature_name=STX7	feature_id[66].value <= threshold=1.8888464570045471		node_41: feature_name=MT-CO1	feature_id[19].value > threshold=3.9065945148468018		Class: ChAd-BNT			Class: ChAd-BNT			node_154: feature_name=HLA-DQA2	feature_id[49].value <= threshold=0.4671822190284729
node_211: feature_name=FAM111B	feature_id[6].value > threshold=1.9565445184707642		node_45: feature_name=AC007952.4	feature_id[24].value <= threshold=1.6746453642845154								node_155: feature_name=RPS26	feature_id[33].value > threshold=1.4885491728782654
node_299: feature_name=MT-CO2	feature_id[9].value <= threshold=4.348020076751709		node_46: feature_name=TXNIP	feature_id[17].value <= threshold=2.842306613922119		Rules_70	passed counts:3		Rules_74	passed counts:3		node_241: feature_name=RPS4Y1	feature_id[62].value <= threshold=0.4595298171043396
Class: ChAd-BNT			node_47: feature_name=HLA-DQB1	feature_id[5].value > threshold=2.589496612548828		node_0: feature_name=RPS3A	feature_id[10].value > threshold=3.4913501739501953		node_0: feature_name=RPS3A	feature_id[13].value > threshold=3.4913501739501953		node_242: feature_name=HLA-DRA	feature_id[23].value > threshold=2.1617385149002075
			node_63: feature_name=PLCG2	feature_id[3].value > threshold=4.305017471313477		node_150: feature_name=HLA-DQA2	feature_id[49].value <= threshold=0.4671822190284729		node_188: feature_name=HLA-DQA2	feature_id[16].value <= threshold=0.4671822190284729		node_246: feature_name=MT-CO2	feature_id[10].value <= threshold=5.317056894302368
Rules_69	passed counts:4		node_67: feature_name=MT-ND5	feature_id[25].value > threshold=2.28593248128891		node_151: feature_name=RPS26	feature_id[70].value <= threshold=1.4885491728782654		node_189: feature_name=RPS26	feature_id[0].value > threshold=1.4885491728782654		node_247: feature_name=MT-ND3	feature_id[45].value <= threshold=4.724771976470947
node_0: feature_name=MT-CO3	feature_id[3].value <= threshold=5.0652666091918945		Class: Class: ChAd-BNT			node_152: feature_name=MT-CO3	feature_id[1].value <= threshold=4.7603349685668945		node_311: feature_name=PLCG2	feature_id[1].value > threshold=0.5864185690879822		node_248: feature_name=HLA-DPA1	feature_id[106].value > threshold=1.302694320678711
node_1: feature_name=HLA-DQA2	feature_id[1].value <= threshold=0.5120233297348022					node_153: feature_name=FOS	feature_id[124].value <= threshold=1.7017329931259155		node_319: feature_name=MT-CO2	feature_id[10].value > threshold=5.091726064682007		node_264: feature_name=RPLP1	feature_id[104].value > threshold=2.0901750326156616
node_2: feature_name=MT-ND2	feature_id[8].value > threshold=4.003316164016724		Rules_74	passed counts:4		node_154: feature_name=HLA-DPB1	feature_id[31].value > threshold=2.953963279724121		node_399: feature_name=FOS	feature_id[5].value <= threshold=0.8408284187316895		node_268: feature_name=MT-CO3	feature_id[46].value <= threshold=5.189935922622681
node_210: feature_name=STX7	feature_id[66].value <= threshold=1.8888464570045471		node_0: feature_name=RPS3A	feature_id[0].value <= threshold=3.4913501739501953		node_168: feature_name=MT-ND3	feature_id[0].value <= threshold=4.267335891723633		node_400: feature_name=RPS26	feature_id[0].value <= threshold=2.2272993326187134		node_269: feature_name=COL19A1	feature_id[91].value <= threshold=2.8471736907958984
node_211: feature_name=FAM111B	feature_id[6].value <= threshold=1.9565445184707642		node_1: feature_name=MT-ND3	feature_id[4].value <= threshold=5.196307420730591		node_169: feature_name=MT-CO3	feature_id[1].value > threshold=4.492122650146484		node_401: feature_name=HLA-DQB1	feature_id[14].value > threshold=2.660678744316101		node_270: feature_name=TXNIP	feature_id[32].value <= threshold=4.9412617683410645
node_212: feature_name=YPEL2	feature_id[84].value <= threshold=1.6649553775787354		node_2: feature_name=FOS	feature_id[14].value <= threshold=2.077348232269287		node_175: feature_name=HLA-DPA1	feature_id[67].value > threshold=2.1784162521362305		Class: ChAd-BNT			node_271: feature_name=CD37	feature_id[85].value <= threshold=4.1799890995025635
node_213: feature_name=RPL10	feature_id[2].value <= threshold=5.138093709945679		node_3: feature_name=MT-CO3	feature_id[1].value > threshold=4.5204079151153564		node_179: feature_name=RPL18	feature_id[24].value > threshold=4.095311164855957					node_272: feature_name=PRRC2C	feature_id[80].value > threshold=3.1939202547073364
node_214: feature_name=NRDC	feature_id[17].value > threshold=1.938588798046112		node_29: feature_name=HLA-DQB1	feature_id[5].value <= threshold=3.1776169538497925		Class: ChAd-ChAd			Rules_75	passed counts:3		node_296: feature_name=RPL32	feature_id[65].value > threshold=3.7296547889709473
node_276: feature_name=PRPF4B	feature_id[222].value <= threshold=1.9427372813224792		node_30: feature_name=MTRNR2L1	feature_id[15].value <= threshold=0.8587319850921631					node_0: feature_name=RPS3A	feature_id[13].value > threshold=3.4913501739501953		Class: ChAd-BNT
node_277: feature_name=MT-CO3	feature_id[3].value > threshold=4.77018141746521		node_31: feature_name=AC007952.4	feature_id[24].value <= threshold=2.424951195716858		Rules_71	passed counts:3		node_188: feature_name=HLA-DQA2	feature_id[16].value <= threshold=0.4671822190284729
node_279: feature_name=MT-CO3	feature_id[3].value <= threshold=4.989184856414795		node_32: feature_name=HLA-DPA1	feature_id[9].value <= threshold=3.608431816101074		node_0: feature_name=RPS3A	feature_id[10].value > threshold=3.4913501739501953		node_189: feature_name=RPS26	feature_id[0].value > threshold=1.4885491728782654		Rules_73	passed counts:3
Class: ChAd-ChAd			node_33: feature_name=MT-ND2	feature_id[20].value > threshold=3.172668695449829		node_150: feature_name=HLA-DQA2	feature_id[49].value <= threshold=0.4671822190284729		node_311: feature_name=PLCG2	feature_id[1].value > threshold=0.5864185690879822		node_0: feature_name=RPS3A	feature_id[7].value > threshold=3.4913501739501953
			node_39: feature_name=MT-ND1	feature_id[22].value <= threshold=5.304752826690674		node_151: feature_name=RPS26	feature_id[70].value <= threshold=1.4885491728782654		node_319: feature_name=MT-CO2	feature_id[10].value <= threshold=5.091726064682007		node_154: feature_name=HLA-DQA2	feature_id[49].value <= threshold=0.4671822190284729
Rules_70	passed counts:4		node_40: feature_name=TXNIP	feature_id[17].value <= threshold=2.8489643335342407		node_152: feature_name=MT-CO3	feature_id[1].value <= threshold=4.7603349685668945		node_320: feature_name=HLA-DPA1	feature_id[9].value > threshold=1.5514892935752869		node_155: feature_name=RPS26	feature_id[33].value > threshold=1.4885491728782654
node_0: feature_name=MT-CO3	feature_id[3].value <= threshold=5.0652666091918945		node_41: feature_name=MT-CO1	feature_id[19].value > threshold=3.9065945148468018		node_153: feature_name=FOS	feature_id[124].value <= threshold=1.7017329931259155		node_342: feature_name=PLCG2	feature_id[1].value <= threshold=4.99691104888916		node_241: feature_name=RPS4Y1	feature_id[62].value <= threshold=0.4595298171043396
node_1: feature_name=HLA-DQA2	feature_id[1].value <= threshold=0.5120233297348022		node_45: feature_name=AC007952.4	feature_id[24].value <= threshold=1.6746453642845154		node_154: feature_name=HLA-DPB1	feature_id[31].value > threshold=2.953963279724121		node_343: feature_name=MT-CO3	feature_id[3].value > threshold=4.839505434036255		node_242: feature_name=HLA-DRA	feature_id[23].value > threshold=2.1617385149002075
node_2: feature_name=MT-ND2	feature_id[8].value > threshold=4.003316164016724		node_46: feature_name=TXNIP	feature_id[17].value <= threshold=2.842306613922119		node_168: feature_name=MT-ND3	feature_id[0].value <= threshold=4.267335891723633		node_377: feature_name=MT-ND5	feature_id[19].value > threshold=2.013504147529602		node_246: feature_name=MT-CO2	feature_id[10].value <= threshold=5.317056894302368
node_210: feature_name=STX7	feature_id[66].value <= threshold=1.8888464570045471		node_47: feature_name=HLA-DQB1	feature_id[5].value <= threshold=2.589496612548828		node_169: feature_name=MT-CO3	feature_id[1].value > threshold=4.492122650146484		node_383: feature_name=HLA-DPB1	feature_id[6].value <= threshold=2.0143224000930786		node_247: feature_name=MT-ND3	feature_id[45].value <= threshold=4.724771976470947
node_211: feature_name=FAM111B	feature_id[6].value <= threshold=1.9565445184707642		node_48: feature_name=MTRNR2L12	feature_id[7].value <= threshold=5.031635761260986		node_175: feature_name=HLA-DPA1	feature_id[67].value <= threshold=2.1784162521362305		node_384: feature_name=HLA-DRB1	feature_id[17].value <= threshold=2.9731605052948		node_248: feature_name=HLA-DPA1	feature_id[106].value > threshold=1.302694320678711
node_212: feature_name=YPEL2	feature_id[84].value <= threshold=1.6649553775787354		node_49: feature_name=JUNB	feature_id[26].value <= threshold=3.197790026664734		node_176: feature_name=RPS17	feature_id[189].value <= threshold=2.103018045425415		Class: ChAd-BNT			node_264: feature_name=RPLP1	feature_id[104].value > threshold=2.0901750326156616
node_213: feature_name=RPL10	feature_id[2].value <= threshold=5.138093709945679		node_50: feature_name=TXNIP	feature_id[17].value <= threshold=2.783477544784546		Class: ChAd-BNT						node_268: feature_name=MT-CO3	feature_id[46].value <= threshold=5.189935922622681
node_214: feature_name=NRDC	feature_id[17].value <= threshold=1.938588798046112		node_51: feature_name=MT-ND2	feature_id[20].value > threshold=5.408836841583252					Rules_76	passed counts:3		node_269: feature_name=COL19A1	feature_id[91].value <= threshold=2.8471736907958984
node_215: feature_name=B4GALT1	feature_id[244].value <= threshold=2.5215582847595215		node_53: feature_name=HLA-DQB1	feature_id[5].value <= threshold=1.1708306074142456		Rules_72	passed counts:3		node_0: feature_name=RPS3A	feature_id[13].value > threshold=3.4913501739501953		node_270: feature_name=TXNIP	feature_id[32].value <= threshold=4.9412617683410645
node_216: feature_name=GPR155	feature_id[144].value > threshold=1.8473284244537354		ChAd-ChAd			node_0: feature_name=RPS3A	feature_id[10].value <= threshold=3.4913501739501953		node_188: feature_name=HLA-DQA2	feature_id[16].value <= threshold=0.4671822190284729		node_271: feature_name=CD37	feature_id[85].value <= threshold=4.1799890995025635
Class: ChAd-ChAd						node_1: feature_name=MT-ND3	feature_id[0].value > threshold=5.196307420730591		node_189: feature_name=RPS26	feature_id[0].value > threshold=1.4885491728782654		node_272: feature_name=PRRC2C	feature_id[80].value <= threshold=3.1939202547073364
			Rules_75	passed counts:3		node_135: feature_name=MTRNR2L12	feature_id[80].value > threshold=2.6817277669906616		node_311: feature_name=PLCG2	feature_id[1].value > threshold=0.5864185690879822		node_273: feature_name=MT-ND4L	feature_id[1].value > threshold=2.870130777359009
Rules_71	passed counts:4		node_0: feature_name=RPS3A	feature_id[0].value > threshold=3.4913501739501953		node_145: feature_name=CSKMT	feature_id[40].value > threshold=1.3522553443908691		node_319: feature_name=MT-CO2	feature_id[10].value <= threshold=5.091726064682007		node_291: feature_name=RPS26	feature_id[33].value <= threshold=2.0237606167793274
node_0: feature_name=MT-CO3	feature_id[3].value <= threshold=5.0652666091918945		node_166: feature_name=HLA-DQA2	feature_id[6].value <= threshold=0.4671822190284729		Class: BNT-BNT			node_320: feature_name=HLA-DPA1	feature_id[9].value <= threshold=1.5514892935752869		node_292: feature_name=MT-ATP6	feature_id[14].value > threshold=4.685943126678467
node_1: feature_name=HLA-DQA2	feature_id[1].value <= threshold=0.5120233297348022		node_167: feature_name=RPS26	feature_id[2].value > threshold=1.4885491728782654					node_321: feature_name=FOS	feature_id[5].value <= threshold=1.524602472782135		Class: ChAd-ChAd
node_2: feature_name=MT-ND2	feature_id[8].value <= threshold=4.003316164016724		node_269: feature_name=PLCG2	feature_id[3].value > threshold=0.5864185690879822		Rules_73	passed counts:3		node_322: feature_name=RPS26	feature_id[0].value > threshold=2.1895906925201416
node_3: feature_name=MT-CO3	feature_id[3].value > threshold=4.601801872253418		node_277: feature_name=MT-CO2	feature_id[12].value <= threshold=5.091726064682007		node_0: feature_name=RPS3A	feature_id[10].value <= threshold=3.4913501739501953		node_332: feature_name=PLCG2	feature_id[1].value > threshold=4.219462633132935		Rules_74	passed counts:3
node_125: feature_name=STX7	feature_id[66].value > threshold=1.883852481842041		node_278: feature_name=HLA-DPA1	feature_id[9].value > threshold=1.5514892935752869		node_1: feature_name=MT-ND3	feature_id[0].value > threshold=5.196307420730591		node_338: feature_name=MT-ND4	feature_id[12].value > threshold=3.953201413154602		node_0: feature_name=RPS3A	feature_id[7].value > threshold=3.4913501739501953
node_181: feature_name=RPS3	feature_id[21].value <= threshold=4.362491130828857		node_296: feature_name=MT-ND3	feature_id[4].value <= threshold=4.717968463897705		node_135: feature_name=MTRNR2L12	feature_id[80].value <= threshold=2.6817277669906616		Class: ChAd-ChAd			node_154: feature_name=HLA-DQA2	feature_id[49].value <= threshold=0.4671822190284729
node_182: feature_name=PARP14	feature_id[33].value <= threshold=2.396987199783325		node_297: feature_name=TXNIP	feature_id[17].value > threshold=4.732611417770386		node_136: feature_name=PLCG2	feature_id[7].value > threshold=3.9053889513015747					node_155: feature_name=RPS26	feature_id[33].value > threshold=1.4885491728782654
node_183: feature_name=RPL4	feature_id[101].value <= threshold=3.054565668106079		node_345: feature_name=MT-CO3	feature_id[1].value > threshold=4.793268442153931		Class: ChAd-ChAd			Rules_77	passed counts:3		node_241: feature_name=RPS4Y1	feature_id[62].value <= threshold=0.4595298171043396
node_184: feature_name=AL133243.3	feature_id[176].value > threshold=0.786205530166626		ChAd-ChAd						node_0: feature_name=RPS3A	feature_id[13].value > threshold=3.4913501739501953		node_242: feature_name=HLA-DRA	feature_id[23].value > threshold=2.1617385149002075
Class: ChAd-ChAd						Rules_74	passed counts:3		node_188: feature_name=HLA-DQA2	feature_id[16].value <= threshold=0.4671822190284729		node_246: feature_name=MT-CO2	feature_id[10].value <= threshold=5.317056894302368
			Rules_76	passed counts:3		node_0: feature_name=RPS3A	feature_id[10].value <= threshold=3.4913501739501953		node_189: feature_name=RPS26	feature_id[0].value > threshold=1.4885491728782654		node_247: feature_name=MT-ND3	feature_id[45].value <= threshold=4.724771976470947
Rules_72	passed counts:4		node_0: feature_name=RPS3A	feature_id[0].value > threshold=3.4913501739501953		node_1: feature_name=MT-ND3	feature_id[0].value <= threshold=5.196307420730591		node_311: feature_name=PLCG2	feature_id[1].value > threshold=0.5864185690879822		node_248: feature_name=HLA-DPA1	feature_id[106].value > threshold=1.302694320678711
node_0: feature_name=MT-CO3	feature_id[3].value <= threshold=5.0652666091918945		node_166: feature_name=HLA-DQA2	feature_id[6].value <= threshold=0.4671822190284729		node_2: feature_name=FOS	feature_id[124].value <= threshold=2.077348232269287		node_319: feature_name=MT-CO2	feature_id[10].value <= threshold=5.091726064682007		node_264: feature_name=RPLP1	feature_id[104].value <= threshold=2.0901750326156616
node_1: feature_name=HLA-DQA2	feature_id[1].value <= threshold=0.5120233297348022		node_167: feature_name=RPS26	feature_id[2].value <= threshold=1.4885491728782654		node_3: feature_name=MT-CO3	feature_id[1].value > threshold=4.5204079151153564		node_320: feature_name=HLA-DPA1	feature_id[9].value <= threshold=1.5514892935752869		node_265: feature_name=RGS2	feature_id[99].value <= threshold=1.0033782720565796
node_2: feature_name=MT-ND2	feature_id[8].value <= threshold=4.003316164016724		node_168: feature_name=MT-CO3	feature_id[1].value > threshold=4.7603349685668945		node_35: feature_name=HLA-DQB1	feature_id[122].value <= threshold=3.1776169538497925		node_321: feature_name=FOS	feature_id[5].value <= threshold=1.524602472782135		Class: ChAd-BNT
node_3: feature_name=MT-CO3	feature_id[3].value > threshold=4.601801872253418		node_220: feature_name=HLA-DQB1	feature_id[5].value > threshold=1.862441599369049		node_36: feature_name=MTRNR2L1	feature_id[188].value <= threshold=0.8587319850921631		node_322: feature_name=RPS26	feature_id[0].value > threshold=2.1895906925201416
node_125: feature_name=STX7	feature_id[66].value > threshold=1.883852481842041		node_242: feature_name=HLA-DPB1	feature_id[13].value > threshold=3.3040138483047485		node_37: feature_name=AC007952.4	feature_id[146].value <= threshold=2.424951195716858		node_332: feature_name=PLCG2	feature_id[1].value > threshold=4.219462633132935		Rules_75	passed counts:3
node_181: feature_name=RPS3	feature_id[21].value <= threshold=4.362491130828857		node_260: feature_name=TXNIP	feature_id[17].value > threshold=3.7413610219955444		node_38: feature_name=AL360012.1	feature_id[99].value > threshold=1.342980980873108		node_338: feature_name=MT-ND4	feature_id[12].value <= threshold=3.953201413154602		node_0: feature_name=RPS3A	feature_id[7].value > threshold=3.4913501739501953
node_182: feature_name=PARP14	feature_id[33].value <= threshold=2.396987199783325		node_262: feature_name=MT-CO2	feature_id[12].value > threshold=4.482052564620972		node_90: feature_name=RPL24	feature_id[137].value <= threshold=3.194206476211548		Class: ChAd-BNT			node_154: feature_name=HLA-DQA2	feature_id[49].value <= threshold=0.4671822190284729
node_183: feature_name=RPL4	feature_id[101].value <= threshold=3.054565668106079		node_264: feature_name=RPL10	feature_id[18].value <= threshold=4.085461854934692		node_91: feature_name=RPS7	feature_id[64].value > threshold=3.6547200679779053					node_155: feature_name=RPS26	feature_id[33].value <= threshold=1.4885491728782654
node_184: feature_name=AL133243.3	feature_id[176].value <= threshold=0.786205530166626		node_265: feature_name=HLA-DRB1	feature_id[10].value > threshold=1.1570478677749634		Class: ChAd-ChAd			Rules_78	passed counts:3		node_156: feature_name=MT-CO3	feature_id[46].value > threshold=4.7603349685668945
node_185: feature_name=USP34	feature_id[204].value <= threshold=2.1826268434524536		Class: Class: ChAd-BNT						node_0: feature_name=RPS3A	feature_id[13].value > threshold=3.4913501739501953		node_200: feature_name=HLA-DQB1	feature_id[8].value > threshold=1.862441599369049
node_186: feature_name=SEL1L3	feature_id[32].value > threshold=2.190750241279602					Rules_75	passed counts:3		node_188: feature_name=HLA-DQA2	feature_id[16].value <= threshold=0.4671822190284729		node_216: feature_name=HLA-DPB1	feature_id[0].value > threshold=3.3040138483047485
node_198: feature_name=RPL3	feature_id[223].value > threshold=1.7687060832977295		Rules_77	passed counts:3		node_0: feature_name=RPS3A	feature_id[10].value <= threshold=3.4913501739501953		node_189: feature_name=RPS26	feature_id[0].value <= threshold=1.4885491728782654		node_234: feature_name=TXNIP	feature_id[32].value > threshold=3.7413610219955444
Class: ChAd-ChAd			node_0: feature_name=RPS3A	feature_id[0].value > threshold=3.4913501739501953		node_1: feature_name=MT-ND3	feature_id[0].value <= threshold=5.196307420730591		node_190: feature_name=MT-CO3	feature_id[3].value > threshold=4.7603349685668945		node_236: feature_name=MT-CO2	feature_id[10].value > threshold=4.482052564620972
			node_166: feature_name=HLA-DQA2	feature_id[6].value <= threshold=0.4671822190284729		node_2: feature_name=FOS	feature_id[124].value <= threshold=2.077348232269287		node_254: feature_name=HLA-DQB1	feature_id[14].value > threshold=1.862441599369049		node_238: feature_name=SF1	feature_id[28].value > threshold=2.1893584728240967
Rules_73	passed counts:4		node_167: feature_name=RPS26	feature_id[2].value <= threshold=1.4885491728782654		node_3: feature_name=MT-CO3	feature_id[1].value > threshold=4.5204079151153564		node_276: feature_name=HLA-DPB1	feature_id[6].value > threshold=3.3040138483047485		Class: ChAd-BNT
node_0: feature_name=MT-CO3	feature_id[3].value <= threshold=5.0652666091918945		node_168: feature_name=MT-CO3	feature_id[1].value > threshold=4.7603349685668945		node_35: feature_name=HLA-DQB1	feature_id[122].value <= threshold=3.1776169538497925		node_296: feature_name=MT-CO3	feature_id[3].value > threshold=5.129820108413696
node_1: feature_name=HLA-DQA2	feature_id[1].value <= threshold=0.5120233297348022		node_220: feature_name=HLA-DQB1	feature_id[5].value > threshold=1.862441599369049		node_36: feature_name=MTRNR2L1	feature_id[188].value <= threshold=0.8587319850921631		node_306: feature_name=RPS3A	feature_id[13].value <= threshold=3.7878031730651855		Rules_76	passed counts:3
node_2: feature_name=MT-ND2	feature_id[8].value <= threshold=4.003316164016724		node_242: feature_name=HLA-DPB1	feature_id[13].value <= threshold=3.3040138483047485		node_37: feature_name=AC007952.4	feature_id[146].value <= threshold=2.424951195716858		Class: ChAd-ChAd			node_0: feature_name=RPS3A	feature_id[7].value > threshold=3.4913501739501953
node_3: feature_name=MT-CO3	feature_id[3].value > threshold=4.601801872253418		node_243: feature_name=FOS	feature_id[14].value <= threshold=2.336197257041931		node_38: feature_name=AL360012.1	feature_id[99].value <= threshold=1.342980980873108					node_154: feature_name=HLA-DQA2	feature_id[49].value <= threshold=0.4671822190284729
node_125: feature_name=STX7	feature_id[66].value <= threshold=1.883852481842041		node_244: feature_name=HLA-DQB1	feature_id[5].value > threshold=3.0905336141586304		node_39: feature_name=MT-ND2	feature_id[11].value > threshold=3.324023962020874		Rules_79	passed counts:3		node_155: feature_name=RPS26	feature_id[33].value <= threshold=1.4885491728782654
node_126: feature_name=NRDC	feature_id[17].value <= threshold=1.8465107083320618		node_252: feature_name=MTRNR2L12	feature_id[7].value <= threshold=2.088288903236389		node_47: feature_name=HIST2H2AA4	feature_id[28].value <= threshold=1.2871150970458984		node_0: feature_name=RPS3A	feature_id[13].value > threshold=3.4913501739501953		node_156: feature_name=MT-CO3	feature_id[46].value > threshold=4.7603349685668945
node_127: feature_name=PSMD7	feature_id[135].value <= threshold=2.0112286806106567		node_253: feature_name=MT-CO3	feature_id[1].value <= threshold=5.4208290576934814		node_48: feature_name=TPT1	feature_id[98].value <= threshold=2.473235845565796		node_188: feature_name=HLA-DQA2	feature_id[16].value <= threshold=0.4671822190284729		node_200: feature_name=HLA-DQB1	feature_id[8].value > threshold=1.862441599369049
node_128: feature_name=ARFGAP3	feature_id[99].value <= threshold=2.01445996761322		ChAd-ChAd			node_49: feature_name=HLA-DRB1	feature_id[65].value > threshold=3.372709035873413		node_189: feature_name=RPS26	feature_id[0].value <= threshold=1.4885491728782654		node_216: feature_name=HLA-DPB1	feature_id[0].value <= threshold=3.3040138483047485
node_129: feature_name=FMR1-IT1	feature_id[77].value <= threshold=0.7600524425506592					node_61: feature_name=RPL5	feature_id[38].value > threshold=2.1364667415618896		node_190: feature_name=MT-CO3	feature_id[3].value > threshold=4.7603349685668945		node_217: feature_name=FOS	feature_id[50].value <= threshold=2.336197257041931
node_130: feature_name=FAM111B	feature_id[6].value > threshold=2.0441640615463257		Rules_78	passed counts:3		Class: ChAd-ChAd			node_254: feature_name=HLA-DQB1	feature_id[14].value > threshold=1.862441599369049		node_218: feature_name=Z93241.1	feature_id[86].value > threshold=0.9429922103881836
node_162: feature_name=MT-ND2	feature_id[8].value > threshold=3.6995867490768433		node_0: feature_name=RPS3A	feature_id[0].value > threshold=3.4913501739501953					node_276: feature_name=HLA-DPB1	feature_id[6].value > threshold=3.3040138483047485		node_228: feature_name=TPT1	feature_id[4].value > threshold=2.033703088760376
Class: ChAd-ChAd			node_166: feature_name=HLA-DQA2	feature_id[6].value <= threshold=0.4671822190284729		Rules_76	passed counts:3		node_296: feature_name=MT-CO3	feature_id[3].value <= threshold=5.129820108413696		Class: ChAd-BNT
			node_167: feature_name=RPS26	feature_id[2].value <= threshold=1.4885491728782654		node_0: feature_name=RPS3A	feature_id[10].value <= threshold=3.4913501739501953		node_297: feature_name=RPS3A	feature_id[13].value <= threshold=3.6005779504776
Rules_74	passed counts:3		node_168: feature_name=MT-CO3	feature_id[1].value > threshold=4.7603349685668945		node_1: feature_name=MT-ND3	feature_id[0].value <= threshold=5.196307420730591		node_298: feature_name=HLA-DQB1	feature_id[14].value > threshold=2.1469370126724243		Rules_77	passed counts:3
node_0: feature_name=MT-CO3	feature_id[3].value > threshold=5.0652666091918945		node_220: feature_name=HLA-DQB1	feature_id[5].value <= threshold=1.862441599369049		node_2: feature_name=FOS	feature_id[124].value <= threshold=2.077348232269287		Class: ChAd-BNT			node_0: feature_name=RPS3A	feature_id[7].value > threshold=3.4913501739501953
node_354: feature_name=MTRNR2L12	feature_id[13].value > threshold=1.3759880065917969		node_221: feature_name=MT-CO1	feature_id[19].value <= threshold=5.745641231536865		node_3: feature_name=MT-CO3	feature_id[1].value > threshold=4.5204079151153564					node_154: feature_name=HLA-DQA2	feature_id[49].value <= threshold=0.4671822190284729
node_388: feature_name=MT-CO3	feature_id[3].value <= threshold=6.312646865844727		node_222: feature_name=MTRNR2L12	feature_id[7].value > threshold=4.0521299839019775		node_35: feature_name=HLA-DQB1	feature_id[122].value <= threshold=3.1776169538497925		Rules_80	passed counts:3		node_155: feature_name=RPS26	feature_id[33].value <= threshold=1.4885491728782654
node_389: feature_name=HLA-DQA2	feature_id[1].value <= threshold=0.7433314919471741		node_238: feature_name=TRA2B	feature_id[27].value > threshold=1.0694819688796997		node_36: feature_name=MTRNR2L1	feature_id[188].value <= threshold=0.8587319850921631		node_0: feature_name=RPS3A	feature_id[13].value > threshold=3.4913501739501953		node_156: feature_name=MT-CO3	feature_id[46].value <= threshold=4.7603349685668945
node_390: feature_name=MT-CO3	feature_id[3].value > threshold=5.4023237228393555		Class: Class: ChAd-BNT			node_37: feature_name=AC007952.4	feature_id[146].value <= threshold=2.424951195716858		node_188: feature_name=HLA-DQA2	feature_id[16].value <= threshold=0.4671822190284729		node_157: feature_name=FOS	feature_id[50].value > threshold=1.7017329931259155
node_440: feature_name=TXNIP	feature_id[4].value > threshold=2.696980834007263					node_38: feature_name=AL360012.1	feature_id[99].value <= threshold=1.342980980873108		node_189: feature_name=RPS26	feature_id[0].value <= threshold=1.4885491728782654		node_191: feature_name=G3BP1	feature_id[83].value > threshold=1.89300537109375
node_460: feature_name=RPL5	feature_id[53].value <= threshold=4.148410797119141		Rules_79	passed counts:3		node_39: feature_name=MT-ND2	feature_id[11].value > threshold=3.324023962020874		node_190: feature_name=MT-CO3	feature_id[3].value > threshold=4.7603349685668945		node_197: feature_name=TRA2B	feature_id[24].value <= threshold=1.9793002009391785
node_461: feature_name=ABCF1	feature_id[341].value <= threshold=2.591905951499939		node_0: feature_name=RPS3A	feature_id[0].value > threshold=3.4913501739501953		node_47: feature_name=HIST2H2AA4	feature_id[28].value <= threshold=1.2871150970458984		node_254: feature_name=HLA-DQB1	feature_id[14].value > threshold=1.862441599369049		Class: ChAd-ChAd
node_462: feature_name=MT-ND2	feature_id[8].value <= threshold=3.763582706451416		node_166: feature_name=HLA-DQA2	feature_id[6].value <= threshold=0.4671822190284729		node_48: feature_name=TPT1	feature_id[98].value <= threshold=2.473235845565796		node_276: feature_name=HLA-DPB1	feature_id[6].value <= threshold=3.3040138483047485
node_463: feature_name=EEF1A1	feature_id[19].value <= threshold=4.07694399356842		node_167: feature_name=RPS26	feature_id[2].value <= threshold=1.4885491728782654		node_49: feature_name=HLA-DRB1	feature_id[65].value <= threshold=3.372709035873413		node_277: feature_name=FOS	feature_id[5].value <= threshold=2.336197257041931		Rules_78	passed counts:3
Class: ChAd-BNT			node_168: feature_name=MT-CO3	feature_id[1].value <= threshold=4.7603349685668945		node_50: feature_name=MT-ATP8	feature_id[69].value > threshold=2.397686243057251		node_278: feature_name=HLA-DQB1	feature_id[14].value > threshold=3.0905336141586304		node_0: feature_name=RPS3A	feature_id[7].value > threshold=3.4913501739501953
			node_169: feature_name=FOS	feature_id[14].value <= threshold=1.7017329931259155		node_58: feature_name=MT-ATP8	feature_id[69].value <= threshold=2.8841899633407593		node_288: feature_name=MTRNR2L12	feature_id[4].value <= threshold=2.088288903236389		node_154: feature_name=HLA-DQA2	feature_id[49].value <= threshold=0.4671822190284729
Rules_75	passed counts:3		node_170: feature_name=HLA-DPB1	feature_id[13].value > threshold=2.953963279724121		Class: ChAd-BNT			node_289: feature_name=RPS3A	feature_id[13].value > threshold=3.5681334733963013		node_155: feature_name=RPS26	feature_id[33].value <= threshold=1.4885491728782654
node_0: feature_name=MT-CO3	feature_id[3].value > threshold=5.0652666091918945		node_184: feature_name=MT-ND3	feature_id[4].value <= threshold=4.267335891723633					Class: ChAd-ChAd			node_156: feature_name=MT-CO3	feature_id[46].value <= threshold=4.7603349685668945
node_354: feature_name=MTRNR2L12	feature_id[13].value > threshold=1.3759880065917969		node_185: feature_name=MT-CO3	feature_id[1].value > threshold=4.492122650146484		Rules_77	passed counts:3					node_157: feature_name=FOS	feature_id[50].value <= threshold=1.7017329931259155
node_388: feature_name=MT-CO3	feature_id[3].value <= threshold=6.312646865844727		node_195: feature_name=HLA-DPA1	feature_id[9].value <= threshold=2.1784162521362305		node_0: feature_name=RPS3A	feature_id[10].value <= threshold=3.4913501739501953		Rules_81	passed counts:3		node_158: feature_name=HLA-DPB1	feature_id[0].value > threshold=2.953963279724121
node_389: feature_name=HLA-DQA2	feature_id[1].value <= threshold=0.7433314919471741		node_196: feature_name=JUNB	feature_id[26].value > threshold=2.790511965751648		node_1: feature_name=MT-ND3	feature_id[0].value <= threshold=5.196307420730591		node_0: feature_name=RPS3A	feature_id[13].value > threshold=3.4913501739501953		node_172: feature_name=MT-ND3	feature_id[45].value <= threshold=4.267335891723633
node_390: feature_name=MT-CO3	feature_id[3].value <= threshold=5.4023237228393555		node_198: feature_name=MT-ND5	feature_id[25].value > threshold=1.2941710948944092		node_2: feature_name=FOS	feature_id[124].value <= threshold=2.077348232269287		node_188: feature_name=HLA-DQA2	feature_id[16].value <= threshold=0.4671822190284729		node_173: feature_name=MT-CO3	feature_id[46].value > threshold=4.492122650146484
node_391: feature_name=TXNIP	feature_id[4].value > threshold=2.3914432525634766		Class: Class: ChAd-BNT			node_3: feature_name=MT-CO3	feature_id[1].value <= threshold=4.5204079151153564		node_189: feature_name=RPS26	feature_id[0].value <= threshold=1.4885491728782654		node_179: feature_name=HLA-DPA1	feature_id[106].value <= threshold=2.1784162521362305
node_399: feature_name=MTRNR2L12	feature_id[13].value <= threshold=3.639783263206482					node_4: feature_name=RPS26	feature_id[70].value > threshold=0.6969208121299744		node_190: feature_name=MT-CO3	feature_id[3].value > threshold=4.7603349685668945		node_180: feature_name=RPS17	feature_id[54].value <= threshold=2.103018045425415
node_400: feature_name=ABCB8	feature_id[322].value <= threshold=0.7443926334381104		Rules_80	passed counts:3		node_26: feature_name=RPL24	feature_id[137].value > threshold=3.5648409128189087		node_254: feature_name=HLA-DQB1	feature_id[14].value <= threshold=1.862441599369049		Class: ChAd-BNT
node_401: feature_name=TSC22D3	feature_id[93].value <= threshold=3.2918641567230225		node_0: feature_name=RPS3A	feature_id[0].value > threshold=3.4913501739501953		Class: ChAd-ChAd			node_255: feature_name=MT-CO1	feature_id[7].value <= threshold=5.745641231536865
node_402: feature_name=BIRC3	feature_id[34].value > threshold=1.8505763411521912		node_166: feature_name=HLA-DQA2	feature_id[6].value <= threshold=0.4671822190284729					node_256: feature_name=MTRNR2L12	feature_id[4].value > threshold=4.0521299839019775		Rules_79	passed counts:3
node_418: feature_name=RPL6	feature_id[39].value <= threshold=2.0689423084259033		node_167: feature_name=RPS26	feature_id[2].value <= threshold=1.4885491728782654		Rules_78	passed counts:3		node_272: feature_name=MT-ND4	feature_id[12].value <= threshold=4.916199207305908		node_0: feature_name=RPS3A	feature_id[7].value > threshold=3.4913501739501953
node_419: feature_name=PPP2R5C	feature_id[45].value <= threshold=2.132822275161743		node_168: feature_name=MT-CO3	feature_id[1].value <= threshold=4.7603349685668945		node_0: feature_name=RPS3A	feature_id[10].value <= threshold=3.4913501739501953		Class: ChAd-BNT			node_154: feature_name=HLA-DQA2	feature_id[49].value <= threshold=0.4671822190284729
Class: ChAd-BNT			node_169: feature_name=FOS	feature_id[14].value <= threshold=1.7017329931259155		node_1: feature_name=MT-ND3	feature_id[0].value <= threshold=5.196307420730591					node_155: feature_name=RPS26	feature_id[33].value <= threshold=1.4885491728782654
			node_170: feature_name=HLA-DPB1	feature_id[13].value <= threshold=2.953963279724121		node_2: feature_name=FOS	feature_id[124].value <= threshold=2.077348232269287		Rules_82	passed counts:3		node_156: feature_name=MT-CO3	feature_id[46].value <= threshold=4.7603349685668945
Rules_76	passed counts:3		node_171: feature_name=TRA2B	feature_id[27].value <= threshold=1.9442120790481567		node_3: feature_name=MT-CO3	feature_id[1].value <= threshold=4.5204079151153564		node_0: feature_name=RPS3A	feature_id[13].value > threshold=3.4913501739501953		node_157: feature_name=FOS	feature_id[50].value <= threshold=1.7017329931259155
node_0: feature_name=MT-CO3	feature_id[3].value > threshold=5.0652666091918945		node_172: feature_name=MT-ND1	feature_id[22].value <= threshold=4.276031017303467		node_4: feature_name=RPS26	feature_id[70].value > threshold=0.6969208121299744		node_188: feature_name=HLA-DQA2	feature_id[16].value <= threshold=0.4671822190284729		node_158: feature_name=HLA-DPB1	feature_id[0].value <= threshold=2.953963279724121
node_354: feature_name=MTRNR2L12	feature_id[13].value > threshold=1.3759880065917969		node_173: feature_name=TXNIP	feature_id[17].value <= threshold=2.5376211404800415		node_26: feature_name=RPL24	feature_id[137].value <= threshold=3.5648409128189087		node_189: feature_name=RPS26	feature_id[0].value <= threshold=1.4885491728782654		node_159: feature_name=TRA2B	feature_id[24].value <= threshold=1.9442120790481567
node_388: feature_name=MT-CO3	feature_id[3].value <= threshold=6.312646865844727		Class: Class: ChAd-BNT			node_27: feature_name=HLA-DPA1	feature_id[67].value <= threshold=1.9215186834335327		node_190: feature_name=MT-CO3	feature_id[3].value > threshold=4.7603349685668945		node_160: feature_name=MT-ND1	feature_id[57].value <= threshold=4.276031017303467
node_389: feature_name=HLA-DQA2	feature_id[1].value <= threshold=0.7433314919471741					node_28: feature_name=RPL29	feature_id[95].value > threshold=2.4373542070388794		node_254: feature_name=HLA-DQB1	feature_id[14].value <= threshold=1.862441599369049		node_161: feature_name=TXNIP	feature_id[32].value <= threshold=2.5376211404800415
node_390: feature_name=MT-CO3	feature_id[3].value <= threshold=5.4023237228393555		Rules_81	passed counts:3		Class: ChAd-BNT			node_255: feature_name=MT-CO1	feature_id[7].value <= threshold=5.745641231536865		Class: ChAd-BNT
node_391: feature_name=TXNIP	feature_id[4].value > threshold=2.3914432525634766		node_0: feature_name=RPS3A	feature_id[0].value <= threshold=3.4913501739501953					node_256: feature_name=MTRNR2L12	feature_id[4].value <= threshold=4.0521299839019775
node_399: feature_name=MTRNR2L12	feature_id[13].value <= threshold=3.639783263206482		node_1: feature_name=MT-ND3	feature_id[4].value > threshold=5.196307420730591		Rules_79	passed counts:3		node_257: feature_name=MT-ND5	feature_id[19].value <= threshold=4.2223005294799805		Rules_80	passed counts:3
node_400: feature_name=ABCB8	feature_id[322].value <= threshold=0.7443926334381104		node_147: feature_name=MTRNR2L12	feature_id[7].value > threshold=2.6817277669906616		node_0: feature_name=RPS3A	feature_id[10].value <= threshold=3.4913501739501953		node_258: feature_name=RPS4X	feature_id[18].value <= threshold=2.895034670829773		node_0: feature_name=RPS3A	feature_id[7].value <= threshold=3.4913501739501953
node_401: feature_name=TSC22D3	feature_id[93].value <= threshold=3.2918641567230225		node_161: feature_name=FOSB	feature_id[16].value > threshold=2.5113619565963745		node_1: feature_name=MT-ND3	feature_id[0].value <= threshold=5.196307420730591		node_259: feature_name=MT-ND4	feature_id[12].value > threshold=4.509337425231934		node_1: feature_name=MT-ND3	feature_id[45].value > threshold=5.196307420730591
node_402: feature_name=BIRC3	feature_id[34].value <= threshold=1.8505763411521912		Class: BNT-BNT			node_2: feature_name=FOS	feature_id[124].value <= threshold=2.077348232269287		Class: ChAd-ChAd			node_137: feature_name=MTRNR2L12	feature_id[31].value > threshold=2.6817277669906616
node_403: feature_name=RPS7	feature_id[31].value <= threshold=3.3724138736724854					node_3: feature_name=MT-CO3	feature_id[1].value <= threshold=4.5204079151153564					node_149: feature_name=FOSB	feature_id[108].value > threshold=2.5113619565963745
node_404: feature_name=ADD1	feature_id[203].value <= threshold=1.8333977460861206		Rules_82	passed counts:3		node_4: feature_name=RPS26	feature_id[70].value <= threshold=0.6969208121299744		Rules_83	passed counts:3		Class: BNT-BNT
node_405: feature_name=PARP14	feature_id[33].value <= threshold=1.853284239768982		node_0: feature_name=RPS3A	feature_id[0].value <= threshold=3.4913501739501953		node_5: feature_name=EIF1	feature_id[154].value > threshold=3.6346216201782227		node_0: feature_name=RPS3A	feature_id[13].value > threshold=3.4913501739501953
node_406: feature_name=USP34	feature_id[204].value > threshold=1.8276428580284119		node_1: feature_name=MT-ND3	feature_id[4].value > threshold=5.196307420730591		node_23: feature_name=RPL14	feature_id[104].value > threshold=3.9731487035751343		node_188: feature_name=HLA-DQA2	feature_id[16].value <= threshold=0.4671822190284729		Rules_81	passed counts:3
Class: ChAd-ChAd			node_147: feature_name=MTRNR2L12	feature_id[7].value <= threshold=2.6817277669906616		Class: ChAd-ChAd			node_189: feature_name=RPS26	feature_id[0].value <= threshold=1.4885491728782654		node_0: feature_name=RPS3A	feature_id[7].value <= threshold=3.4913501739501953
			node_148: feature_name=PLCG2	feature_id[3].value > threshold=3.9053889513015747					node_190: feature_name=MT-CO3	feature_id[3].value <= threshold=4.7603349685668945		node_1: feature_name=MT-ND3	feature_id[45].value > threshold=5.196307420730591
Rules_77	passed counts:3		ChAd-ChAd			Rules_80	passed counts:2		node_191: feature_name=FOS	feature_id[5].value > threshold=1.7017329931259155		node_137: feature_name=MTRNR2L12	feature_id[31].value <= threshold=2.6817277669906616
node_0: feature_name=MT-CO3	feature_id[3].value > threshold=5.0652666091918945					node_0: feature_name=RPS3A	feature_id[10].value > threshold=3.4913501739501953		node_243: feature_name=RPS3A	feature_id[13].value <= threshold=3.608982801437378		node_138: feature_name=PLCG2	feature_id[13].value > threshold=3.9053889513015747
node_354: feature_name=MTRNR2L12	feature_id[13].value <= threshold=1.3759880065917969		Rules_83	passed counts:3		node_150: feature_name=HLA-DQA2	feature_id[49].value <= threshold=0.4671822190284729		node_244: feature_name=FOS	feature_id[5].value <= threshold=2.1748727560043335		Class: ChAd-ChAd
node_355: feature_name=PLCG2	feature_id[0].value > threshold=2.8507286310195923		node_0: feature_name=RPS3A	feature_id[0].value <= threshold=3.4913501739501953		node_151: feature_name=RPS26	feature_id[70].value > threshold=1.4885491728782654		node_245: feature_name=RPS4X	feature_id[18].value > threshold=3.386489152908325
node_373: feature_name=MT-CO2	feature_id[9].value <= threshold=5.913881301879883		node_1: feature_name=MT-ND3	feature_id[4].value > threshold=5.196307420730591		node_233: feature_name=PLCG2	feature_id[7].value > threshold=0.5864185690879822		Class: ChAd-ChAd			Rules_82	passed counts:3
node_374: feature_name=PSMD7	feature_id[135].value > threshold=2.163629174232483		node_147: feature_name=MTRNR2L12	feature_id[7].value <= threshold=2.6817277669906616		node_237: feature_name=HLA-DRA	feature_id[100].value > threshold=2.1617385149002075					node_0: feature_name=RPS3A	feature_id[7].value <= threshold=3.4913501739501953
node_382: feature_name=CD74	feature_id[14].value <= threshold=4.409270524978638		node_148: feature_name=PLCG2	feature_id[3].value <= threshold=3.9053889513015747		node_241: feature_name=RPS23	feature_id[35].value > threshold=4.895965814590454		Rules_84	passed counts:3		node_1: feature_name=MT-ND3	feature_id[45].value <= threshold=5.196307420730591
Class: ChAd-BNT			node_149: feature_name=RPL10	feature_id[18].value <= threshold=4.3517351150512695		Class: ChAd-ChAd			node_0: feature_name=RPS3A	feature_id[13].value > threshold=3.4913501739501953		node_2: feature_name=FOS	feature_id[50].value <= threshold=2.077348232269287
			node_150: feature_name=MT-ND1	feature_id[22].value > threshold=4.3139262199401855					node_188: feature_name=HLA-DQA2	feature_id[16].value <= threshold=0.4671822190284729		node_3: feature_name=MT-CO3	feature_id[46].value > threshold=4.5204079151153564
Rules_78	passed counts:3		node_154: feature_name=PLCG2	feature_id[3].value > threshold=3.172230362892151		Rules_81	passed counts:2		node_189: feature_name=RPS26	feature_id[0].value <= threshold=1.4885491728782654		node_33: feature_name=HLA-DQB1	feature_id[8].value <= threshold=3.1776169538497925
node_0: feature_name=MT-CO3	feature_id[3].value <= threshold=5.0652666091918945		node_156: feature_name=MT-ND5	feature_id[25].value > threshold=4.339500904083252		node_0: feature_name=RPS3A	feature_id[10].value > threshold=3.4913501739501953		node_190: feature_name=MT-CO3	feature_id[3].value <= threshold=4.7603349685668945		node_34: feature_name=HLA-DPA1	feature_id[106].value <= threshold=3.4740229845046997
node_1: feature_name=HLA-DQA2	feature_id[1].value <= threshold=0.5120233297348022		Class: BNT-BNT			node_150: feature_name=HLA-DQA2	feature_id[49].value <= threshold=0.4671822190284729		node_191: feature_name=FOS	feature_id[5].value <= threshold=1.7017329931259155		node_35: feature_name=IER2	feature_id[17].value > threshold=2.291147828102112
node_2: feature_name=MT-ND2	feature_id[8].value > threshold=4.003316164016724					node_151: feature_name=RPS26	feature_id[70].value > threshold=1.4885491728782654		node_192: feature_name=HLA-DPB1	feature_id[6].value > threshold=2.953963279724121		node_93: feature_name=HSP90AA1	feature_id[100].value <= threshold=2.672200083732605
node_210: feature_name=STX7	feature_id[66].value > threshold=1.8888464570045471		Rules_84	passed counts:3		node_233: feature_name=PLCG2	feature_id[7].value > threshold=0.5864185690879822		node_214: feature_name=HLA-DPA1	feature_id[9].value > threshold=2.3404064178466797		node_94: feature_name=CXCR4	feature_id[34].value <= threshold=1.0431262254714966
node_306: feature_name=NACA	feature_id[96].value > threshold=2.5934805870056152		node_0: feature_name=RPS3A	feature_id[0].value <= threshold=3.4913501739501953		node_237: feature_name=HLA-DRA	feature_id[100].value > threshold=2.1617385149002075		node_228: feature_name=PLCG2	feature_id[1].value > threshold=1.0124017000198364		Class: BNT-BNT
node_324: feature_name=EEF1A1	feature_id[19].value > threshold=3.7504918575286865		node_1: feature_name=MT-ND3	feature_id[4].value <= threshold=5.196307420730591		node_241: feature_name=RPS23	feature_id[35].value <= threshold=4.895965814590454		node_230: feature_name=RPS4X	feature_id[18].value <= threshold=4.901124715805054
node_330: feature_name=MT-CO2	feature_id[9].value > threshold=4.27282977104187		node_2: feature_name=FOS	feature_id[14].value > threshold=2.077348232269287		node_242: feature_name=MT-CO3	feature_id[1].value <= threshold=5.1721014976501465		node_231: feature_name=MT-CO1	feature_id[7].value <= threshold=5.1564905643463135		Rules_83	passed counts:3
node_334: feature_name=AC004889.1	feature_id[705].value > threshold=1.7829793095588684		node_114: feature_name=PLCG2	feature_id[3].value > threshold=2.3796557188034058		node_243: feature_name=RPS17	feature_id[189].value > threshold=3.7717257738113403		node_232: feature_name=RPS4X	feature_id[18].value > threshold=4.668497800827026		node_0: feature_name=RPS3A	feature_id[7].value <= threshold=3.4913501739501953
Class: ChAd-BNT			node_122: feature_name=HLA-DQA2	feature_id[6].value <= threshold=0.8250003457069397		node_307: feature_name=BRD2	feature_id[184].value <= threshold=1.0426630973815918		node_238: feature_name=MT-CO3	feature_id[3].value <= threshold=4.47404408454895		node_1: feature_name=MT-ND3	feature_id[45].value <= threshold=5.196307420730591
			node_123: feature_name=MT-ND2	feature_id[20].value <= threshold=4.518035173416138		Class: ChAd-ChAd			Class: ChAd-BNT			node_2: feature_name=FOS	feature_id[50].value <= threshold=2.077348232269287
Rules_79	passed counts:3		node_124: feature_name=RPS5	feature_id[21].value > threshold=3.638596296310425								node_3: feature_name=MT-CO3	feature_id[46].value <= threshold=4.5204079151153564
node_0: feature_name=MT-CO3	feature_id[3].value <= threshold=5.0652666091918945		node_134: feature_name=RPS3A	feature_id[0].value > threshold=3.3584150075912476		Rules_82	passed counts:2		Rules_85	passed counts:3		node_4: feature_name=RPS26	feature_id[33].value > threshold=0.6969208121299744
node_1: feature_name=HLA-DQA2	feature_id[1].value <= threshold=0.5120233297348022		Class: Class: ChAd-BNT			node_0: feature_name=RPS3A	feature_id[10].value > threshold=3.4913501739501953		node_0: feature_name=RPS3A	feature_id[13].value > threshold=3.4913501739501953		node_24: feature_name=HLA-DPA1	feature_id[106].value <= threshold=1.9215186834335327
node_2: feature_name=MT-ND2	feature_id[8].value > threshold=4.003316164016724					node_150: feature_name=HLA-DQA2	feature_id[49].value <= threshold=0.4671822190284729		node_188: feature_name=HLA-DQA2	feature_id[16].value <= threshold=0.4671822190284729		node_25: feature_name=RPS25	feature_id[11].value <= threshold=2.704166054725647
node_210: feature_name=STX7	feature_id[66].value > threshold=1.8888464570045471		Rules_85	passed counts:3		node_151: feature_name=RPS26	feature_id[70].value > threshold=1.4885491728782654		node_189: feature_name=RPS26	feature_id[0].value <= threshold=1.4885491728782654		Class: ChAd-BNT
node_306: feature_name=NACA	feature_id[96].value > threshold=2.5934805870056152		node_0: feature_name=RPS3A	feature_id[0].value <= threshold=3.4913501739501953		node_233: feature_name=PLCG2	feature_id[7].value > threshold=0.5864185690879822		node_190: feature_name=MT-CO3	feature_id[3].value <= threshold=4.7603349685668945
node_324: feature_name=EEF1A1	feature_id[19].value > threshold=3.7504918575286865		node_1: feature_name=MT-ND3	feature_id[4].value <= threshold=5.196307420730591		node_237: feature_name=HLA-DRA	feature_id[100].value > threshold=2.1617385149002075		node_191: feature_name=FOS	feature_id[5].value <= threshold=1.7017329931259155		Rules_84	passed counts:3
node_330: feature_name=MT-CO2	feature_id[9].value <= threshold=4.27282977104187		node_2: feature_name=FOS	feature_id[14].value <= threshold=2.077348232269287		node_241: feature_name=RPS23	feature_id[35].value <= threshold=4.895965814590454		node_192: feature_name=HLA-DPB1	feature_id[6].value > threshold=2.953963279724121		node_0: feature_name=RPS3A	feature_id[7].value <= threshold=3.4913501739501953
node_331: feature_name=NSA2	feature_id[248].value > threshold=2.3073569536209106		node_3: feature_name=MT-CO3	feature_id[1].value > threshold=4.5204079151153564		node_242: feature_name=MT-CO3	feature_id[1].value <= threshold=5.1721014976501465		node_214: feature_name=HLA-DPA1	feature_id[9].value <= threshold=2.3404064178466797		node_1: feature_name=MT-ND3	feature_id[45].value <= threshold=5.196307420730591
Class: ChAd-ChAd			node_29: feature_name=HLA-DQB1	feature_id[5].value <= threshold=3.1776169538497925		node_243: feature_name=RPS17	feature_id[189].value <= threshold=3.7717257738113403		node_215: feature_name=RPS4X	feature_id[18].value > threshold=3.5255725383758545		node_2: feature_name=FOS	feature_id[50].value <= threshold=2.077348232269287
			node_30: feature_name=MTRNR2L1	feature_id[15].value <= threshold=0.8587319850921631		node_244: feature_name=MT-ND3	feature_id[0].value > threshold=4.717968463897705		node_219: feature_name=HLA-DPB1	feature_id[6].value > threshold=3.6888033151626587		node_3: feature_name=MT-CO3	feature_id[46].value <= threshold=4.5204079151153564
Rules_80	passed counts:3		node_31: feature_name=AC007952.4	feature_id[24].value <= threshold=2.424951195716858		node_304: feature_name=EEF1A1	feature_id[68].value <= threshold=4.036553621292114		node_221: feature_name=RPS3A	feature_id[13].value > threshold=4.24478006362915		node_4: feature_name=RPS26	feature_id[33].value <= threshold=0.6969208121299744
node_0: feature_name=MT-CO3	feature_id[3].value <= threshold=5.0652666091918945		node_32: feature_name=HLA-DPA1	feature_id[9].value <= threshold=3.608431816101074		Class: ChAd-ChAd			Class: ChAd-BNT			node_5: feature_name=EIF1	feature_id[39].value > threshold=3.6346216201782227
node_1: feature_name=HLA-DQA2	feature_id[1].value <= threshold=0.5120233297348022		node_33: feature_name=MT-ND2	feature_id[20].value > threshold=3.172668695449829								node_21: feature_name=RPL10	feature_id[15].value > threshold=4.675575256347656
node_2: feature_name=MT-ND2	feature_id[8].value > threshold=4.003316164016724		node_39: feature_name=MT-ND1	feature_id[22].value <= threshold=5.304752826690674		Rules_83	passed counts:2		Rules_86	passed counts:3		Class: ChAd-ChAd
node_210: feature_name=STX7	feature_id[66].value > threshold=1.8888464570045471		node_40: feature_name=TXNIP	feature_id[17].value <= threshold=2.8489643335342407		node_0: feature_name=RPS3A	feature_id[10].value > threshold=3.4913501739501953		node_0: feature_name=RPS3A	feature_id[13].value > threshold=3.4913501739501953
node_306: feature_name=NACA	feature_id[96].value <= threshold=2.5934805870056152		node_41: feature_name=MT-CO1	feature_id[19].value > threshold=3.9065945148468018		node_150: feature_name=HLA-DQA2	feature_id[49].value <= threshold=0.4671822190284729		node_188: feature_name=HLA-DQA2	feature_id[16].value <= threshold=0.4671822190284729		Rules_85	passed counts:2
node_307: feature_name=MT-CO2	feature_id[9].value > threshold=4.692180871963501		node_45: feature_name=AC007952.4	feature_id[24].value <= threshold=1.6746453642845154		node_151: feature_name=RPS26	feature_id[70].value > threshold=1.4885491728782654		node_189: feature_name=RPS26	feature_id[0].value <= threshold=1.4885491728782654		node_0: feature_name=RPS3A	feature_id[7].value > threshold=3.4913501739501953
node_313: feature_name=HLA-DRB5	feature_id[15].value <= threshold=1.7652342915534973		node_46: feature_name=TXNIP	feature_id[17].value <= threshold=2.842306613922119		node_233: feature_name=PLCG2	feature_id[7].value > threshold=0.5864185690879822		node_190: feature_name=MT-CO3	feature_id[3].value <= threshold=4.7603349685668945		node_154: feature_name=HLA-DQA2	feature_id[49].value <= threshold=0.4671822190284729
node_314: feature_name=ITSN2	feature_id[173].value > threshold=0.7245703339576721		node_47: feature_name=HLA-DQB1	feature_id[5].value <= threshold=2.589496612548828		node_237: feature_name=HLA-DRA	feature_id[100].value > threshold=2.1617385149002075		node_191: feature_name=FOS	feature_id[5].value <= threshold=1.7017329931259155		node_155: feature_name=RPS26	feature_id[33].value > threshold=1.4885491728782654
node_318: feature_name=CFL1	feature_id[189].value <= threshold=2.8902533054351807		node_48: feature_name=MTRNR2L12	feature_id[7].value <= threshold=5.031635761260986		node_241: feature_name=RPS23	feature_id[35].value <= threshold=4.895965814590454		node_192: feature_name=HLA-DPB1	feature_id[6].value <= threshold=2.953963279724121		node_241: feature_name=RPS4Y1	feature_id[62].value <= threshold=0.4595298171043396
Class: ChAd-ChAd			node_49: feature_name=JUNB	feature_id[26].value <= threshold=3.197790026664734		node_242: feature_name=MT-CO3	feature_id[1].value <= threshold=5.1721014976501465		node_193: feature_name=RPS3A	feature_id[13].value <= threshold=4.205445051193237		node_242: feature_name=HLA-DRA	feature_id[23].value > threshold=2.1617385149002075
			node_50: feature_name=TXNIP	feature_id[17].value > threshold=2.783477544784546		node_243: feature_name=RPS17	feature_id[189].value <= threshold=3.7717257738113403		node_194: feature_name=IER2	feature_id[11].value <= threshold=1.8051925301551819		node_246: feature_name=MT-CO2	feature_id[10].value <= threshold=5.317056894302368
Rules_81	passed counts:3		node_56: feature_name=TRA2B	feature_id[27].value > threshold=0.7128244042396545		node_244: feature_name=MT-ND3	feature_id[0].value <= threshold=4.717968463897705		node_195: feature_name=MT-ND5	feature_id[19].value <= threshold=3.9283822774887085		node_247: feature_name=MT-ND3	feature_id[45].value > threshold=4.724771976470947
node_0: feature_name=MT-CO3	feature_id[3].value <= threshold=5.0652666091918945		ChAd-ChAd			node_245: feature_name=RPL10	feature_id[13].value <= threshold=5.621427536010742		node_196: feature_name=HLA-DRB1	feature_id[17].value > threshold=3.277747869491577		node_313: feature_name=CXCR4	feature_id[34].value > threshold=1.2095353603363037
node_1: feature_name=HLA-DQA2	feature_id[1].value <= threshold=0.5120233297348022					node_246: feature_name=RPL5	feature_id[38].value <= threshold=4.512375831604004		node_202: feature_name=MTRNR2L12	feature_id[4].value > threshold=2.7791223526000977		Class: ChAd-ChAd
node_2: feature_name=MT-ND2	feature_id[8].value > threshold=4.003316164016724		Rules_86	passed counts:3		node_247: feature_name=RPS16	feature_id[113].value <= threshold=4.3386266231536865		Class: ChAd-BNT
node_210: feature_name=STX7	feature_id[66].value <= threshold=1.8888464570045471		node_0: feature_name=RPS3A	feature_id[0].value <= threshold=3.4913501739501953		node_248: feature_name=CD74	feature_id[115].value <= threshold=5.1396214962005615					Rules_86	passed counts:2
node_211: feature_name=FAM111B	feature_id[6].value > threshold=1.9565445184707642		node_1: feature_name=MT-ND3	feature_id[4].value <= threshold=5.196307420730591		node_249: feature_name=HLA-DPA1	feature_id[67].value > threshold=1.302694320678711		Rules_87	passed counts:3		node_0: feature_name=RPS3A	feature_id[7].value > threshold=3.4913501739501953
node_299: feature_name=MT-CO2	feature_id[9].value > threshold=4.348020076751709		node_2: feature_name=FOS	feature_id[14].value <= threshold=2.077348232269287		node_263: feature_name=RPL19	feature_id[27].value > threshold=0.9731265306472778		node_0: feature_name=RPS3A	feature_id[13].value <= threshold=3.4913501739501953		node_154: feature_name=HLA-DQA2	feature_id[49].value <= threshold=0.4671822190284729
node_301: feature_name=NACA	feature_id[96].value > threshold=3.5081851482391357		node_3: feature_name=MT-CO3	feature_id[1].value > threshold=4.5204079151153564		node_265: feature_name=RPL27	feature_id[130].value <= threshold=3.9531325101852417		node_1: feature_name=MT-CO1	feature_id[7].value > threshold=5.784592390060425		node_155: feature_name=RPS26	feature_id[33].value > threshold=1.4885491728782654
Class: ChAd-BNT			node_29: feature_name=HLA-DQB1	feature_id[5].value <= threshold=3.1776169538497925		node_266: feature_name=RPLP1	feature_id[88].value > threshold=1.0175724029541016		node_165: feature_name=MTRNR2L12	feature_id[4].value > threshold=2.711066484451294		node_241: feature_name=RPS4Y1	feature_id[62].value <= threshold=0.4595298171043396
			node_30: feature_name=MTRNR2L1	feature_id[15].value <= threshold=0.8587319850921631		node_270: feature_name=RPL30	feature_id[29].value <= threshold=4.672831296920776		node_173: feature_name=FOSB	feature_id[8].value > threshold=1.235250473022461		node_242: feature_name=HLA-DRA	feature_id[23].value > threshold=2.1617385149002075
Rules_82	passed counts:3		node_31: feature_name=AC007952.4	feature_id[24].value <= threshold=2.424951195716858		node_271: feature_name=TXNIP	feature_id[112].value > threshold=4.9412617683410645		node_185: feature_name=MT-ND5	feature_id[19].value <= threshold=4.16120982170105		node_246: feature_name=MT-CO2	feature_id[10].value <= threshold=5.317056894302368
node_0: feature_name=MT-CO3	feature_id[3].value <= threshold=5.0652666091918945		node_32: feature_name=HLA-DPA1	feature_id[9].value <= threshold=3.608431816101074		node_293: feature_name=RPL35	feature_id[176].value <= threshold=3.2200663089752197		Class: ChAd-BNT			node_247: feature_name=MT-ND3	feature_id[45].value <= threshold=4.724771976470947
node_1: feature_name=HLA-DQA2	feature_id[1].value <= threshold=0.5120233297348022		node_33: feature_name=MT-ND2	feature_id[20].value > threshold=3.172668695449829		Class: ChAd-BNT						node_248: feature_name=HLA-DPA1	feature_id[106].value > threshold=1.302694320678711
node_2: feature_name=MT-ND2	feature_id[8].value > threshold=4.003316164016724		node_39: feature_name=MT-ND1	feature_id[22].value <= threshold=5.304752826690674					Rules_88	passed counts:3		node_264: feature_name=RPLP1	feature_id[104].value > threshold=2.0901750326156616
node_210: feature_name=STX7	feature_id[66].value <= threshold=1.8888464570045471		node_40: feature_name=TXNIP	feature_id[17].value <= threshold=2.8489643335342407		Rules_84	passed counts:2		node_0: feature_name=RPS3A	feature_id[13].value <= threshold=3.4913501739501953		node_268: feature_name=MT-CO3	feature_id[46].value <= threshold=5.189935922622681
node_211: feature_name=FAM111B	feature_id[6].value <= threshold=1.9565445184707642		node_41: feature_name=MT-CO1	feature_id[19].value <= threshold=3.9065945148468018		node_0: feature_name=RPS3A	feature_id[10].value > threshold=3.4913501739501953		node_1: feature_name=MT-CO1	feature_id[7].value > threshold=5.784592390060425		node_269: feature_name=COL19A1	feature_id[91].value <= threshold=2.8471736907958984
node_212: feature_name=YPEL2	feature_id[84].value > threshold=1.6649553775787354		node_42: feature_name=TXNIP	feature_id[17].value > threshold=2.2758612632751465		node_150: feature_name=HLA-DQA2	feature_id[49].value <= threshold=0.4671822190284729		node_165: feature_name=MTRNR2L12	feature_id[4].value <= threshold=2.711066484451294		node_270: feature_name=TXNIP	feature_id[32].value > threshold=4.9412617683410645
node_288: feature_name=RPS5	feature_id[7].value <= threshold=3.2452536821365356		Class: Class: ChAd-BNT			node_151: feature_name=RPS26	feature_id[70].value > threshold=1.4885491728782654		node_166: feature_name=MT-ND4	feature_id[12].value > threshold=4.297971963882446		node_302: feature_name=RPL37	feature_id[98].value > threshold=2.7374913692474365
node_289: feature_name=BTG1	feature_id[5].value > threshold=3.6049879789352417					node_233: feature_name=PLCG2	feature_id[7].value > threshold=0.5864185690879822		node_168: feature_name=HLA-DPB1	feature_id[6].value > threshold=2.931486487388611		Class: ChAd-BNT
node_293: feature_name=BIRC3	feature_id[34].value <= threshold=0.5962269306182861		Rules_87	passed counts:3		node_237: feature_name=HLA-DRA	feature_id[100].value > threshold=2.1617385149002075		node_170: feature_name=MT-CO1	feature_id[7].value <= threshold=6.1356282234191895
Class: ChAd-BNT			node_0: feature_name=RPS3A	feature_id[0].value <= threshold=3.4913501739501953		node_241: feature_name=RPS23	feature_id[35].value <= threshold=4.895965814590454		Class: ChAd-ChAd			Rules_87	passed counts:2
			node_1: feature_name=MT-ND3	feature_id[4].value <= threshold=5.196307420730591		node_242: feature_name=MT-CO3	feature_id[1].value <= threshold=5.1721014976501465					node_0: feature_name=RPS3A	feature_id[7].value > threshold=3.4913501739501953
Rules_83	passed counts:3		node_2: feature_name=FOS	feature_id[14].value <= threshold=2.077348232269287		node_243: feature_name=RPS17	feature_id[189].value <= threshold=3.7717257738113403		Rules_89	passed counts:3		node_154: feature_name=HLA-DQA2	feature_id[49].value <= threshold=0.4671822190284729
node_0: feature_name=MT-CO3	feature_id[3].value <= threshold=5.0652666091918945		node_3: feature_name=MT-CO3	feature_id[1].value <= threshold=4.5204079151153564		node_244: feature_name=MT-ND3	feature_id[0].value <= threshold=4.717968463897705		node_0: feature_name=RPS3A	feature_id[13].value <= threshold=3.4913501739501953		node_155: feature_name=RPS26	feature_id[33].value > threshold=1.4885491728782654
node_1: feature_name=HLA-DQA2	feature_id[1].value <= threshold=0.5120233297348022		node_4: feature_name=RPS26	feature_id[2].value > threshold=0.6969208121299744		node_245: feature_name=RPL10	feature_id[13].value <= threshold=5.621427536010742		node_1: feature_name=MT-CO1	feature_id[7].value <= threshold=5.784592390060425		node_241: feature_name=RPS4Y1	feature_id[62].value <= threshold=0.4595298171043396
node_2: feature_name=MT-ND2	feature_id[8].value > threshold=4.003316164016724		node_22: feature_name=RPS3	feature_id[23].value > threshold=4.0765252113342285		node_246: feature_name=RPL5	feature_id[38].value <= threshold=4.512375831604004		node_2: feature_name=FOS	feature_id[5].value > threshold=1.9804697632789612		node_242: feature_name=HLA-DRA	feature_id[23].value > threshold=2.1617385149002075
node_210: feature_name=STX7	feature_id[66].value <= threshold=1.8888464570045471		ChAd-ChAd			node_247: feature_name=RPS16	feature_id[113].value <= threshold=4.3386266231536865		node_122: feature_name=JUN	feature_id[2].value <= threshold=3.9609183073043823		node_246: feature_name=MT-CO2	feature_id[10].value <= threshold=5.317056894302368
node_211: feature_name=FAM111B	feature_id[6].value <= threshold=1.9565445184707642					node_248: feature_name=CD74	feature_id[115].value <= threshold=5.1396214962005615		node_123: feature_name=HLA-DQB1	feature_id[14].value > threshold=2.162106990814209		node_247: feature_name=MT-ND3	feature_id[45].value <= threshold=4.724771976470947
node_212: feature_name=YPEL2	feature_id[84].value <= threshold=1.6649553775787354		Rules_88	passed counts:3		node_249: feature_name=HLA-DPA1	feature_id[67].value > threshold=1.302694320678711		node_143: feature_name=HLA-DQA2	feature_id[16].value <= threshold=0.781548798084259		node_248: feature_name=HLA-DPA1	feature_id[106].value > threshold=1.302694320678711
node_213: feature_name=RPL10	feature_id[2].value <= threshold=5.138093709945679		node_0: feature_name=RPS3A	feature_id[0].value <= threshold=3.4913501739501953		node_263: feature_name=RPL19	feature_id[27].value > threshold=0.9731265306472778		node_144: feature_name=RPS3A	feature_id[13].value > threshold=2.27696692943573		node_264: feature_name=RPLP1	feature_id[104].value > threshold=2.0901750326156616
node_214: feature_name=NRDC	feature_id[17].value <= threshold=1.938588798046112		node_1: feature_name=MT-ND3	feature_id[4].value <= threshold=5.196307420730591		node_265: feature_name=RPL27	feature_id[130].value <= threshold=3.9531325101852417		node_150: feature_name=FOS	feature_id[5].value > threshold=2.2047359943389893		node_268: feature_name=MT-CO3	feature_id[46].value <= threshold=5.189935922622681
node_215: feature_name=B4GALT1	feature_id[244].value <= threshold=2.5215582847595215		node_2: feature_name=FOS	feature_id[14].value <= threshold=2.077348232269287		node_266: feature_name=RPLP1	feature_id[88].value > threshold=1.0175724029541016		node_154: feature_name=PLCG2	feature_id[1].value <= threshold=1.8540353178977966		node_269: feature_name=COL19A1	feature_id[91].value <= threshold=2.8471736907958984
node_216: feature_name=GPR155	feature_id[144].value <= threshold=1.8473284244537354		node_3: feature_name=MT-CO3	feature_id[1].value <= threshold=4.5204079151153564		node_270: feature_name=RPL30	feature_id[29].value <= threshold=4.672831296920776		node_155: feature_name=FOS	feature_id[5].value <= threshold=3.5452903509140015		node_270: feature_name=TXNIP	feature_id[32].value <= threshold=4.9412617683410645
node_217: feature_name=HDAC9	feature_id[192].value <= threshold=1.8331701755523682		node_4: feature_name=RPS26	feature_id[2].value > threshold=0.6969208121299744		node_271: feature_name=TXNIP	feature_id[112].value <= threshold=4.9412617683410645		Class: ChAd-BNT			node_271: feature_name=CD37	feature_id[85].value > threshold=4.1799890995025635
node_218: feature_name=TLE1	feature_id[88].value > threshold=2.1955060958862305		node_22: feature_name=RPS3	feature_id[23].value <= threshold=4.0765252113342285		node_272: feature_name=RPL21	feature_id[66].value <= threshold=2.0727769136428833					node_299: feature_name=RPS23	feature_id[68].value > threshold=4.221072196960449
node_264: feature_name=TXNIP	feature_id[4].value <= threshold=2.2338067293167114		node_23: feature_name=HLA-DPA1	feature_id[9].value <= threshold=1.9215186834335327		node_273: feature_name=RPL12	feature_id[134].value <= threshold=2.997635006904602		Rules_90	passed counts:3		Class: ChAd-ChAd
Class: ChAd-BNT			node_24: feature_name=MT-ND1	feature_id[22].value > threshold=3.7498841285705566		Class: ChAd-ChAd			node_0: feature_name=RPS3A	feature_id[13].value <= threshold=3.4913501739501953
			Class: Class: ChAd-BNT						node_1: feature_name=MT-CO1	feature_id[7].value <= threshold=5.784592390060425		Rules_88	passed counts:2
Rules_84	passed counts:3					Rules_85	passed counts:2		node_2: feature_name=FOS	feature_id[5].value > threshold=1.9804697632789612		node_0: feature_name=RPS3A	feature_id[7].value > threshold=3.4913501739501953
node_0: feature_name=MT-CO3	feature_id[3].value <= threshold=5.0652666091918945		Rules_89	passed counts:3		node_0: feature_name=RPS3A	feature_id[10].value > threshold=3.4913501739501953		node_122: feature_name=JUN	feature_id[2].value <= threshold=3.9609183073043823		node_154: feature_name=HLA-DQA2	feature_id[49].value <= threshold=0.4671822190284729
node_1: feature_name=HLA-DQA2	feature_id[1].value <= threshold=0.5120233297348022		node_0: feature_name=RPS3A	feature_id[0].value <= threshold=3.4913501739501953		node_150: feature_name=HLA-DQA2	feature_id[49].value <= threshold=0.4671822190284729		node_123: feature_name=HLA-DQB1	feature_id[14].value > threshold=2.162106990814209		node_155: feature_name=RPS26	feature_id[33].value > threshold=1.4885491728782654
node_2: feature_name=MT-ND2	feature_id[8].value > threshold=4.003316164016724		node_1: feature_name=MT-ND3	feature_id[4].value <= threshold=5.196307420730591		node_151: feature_name=RPS26	feature_id[70].value > threshold=1.4885491728782654		node_143: feature_name=HLA-DQA2	feature_id[16].value <= threshold=0.781548798084259		node_241: feature_name=RPS4Y1	feature_id[62].value <= threshold=0.4595298171043396
node_210: feature_name=STX7	feature_id[66].value <= threshold=1.8888464570045471		node_2: feature_name=FOS	feature_id[14].value <= threshold=2.077348232269287		node_233: feature_name=PLCG2	feature_id[7].value > threshold=0.5864185690879822		node_144: feature_name=RPS3A	feature_id[13].value <= threshold=2.27696692943573		node_242: feature_name=HLA-DRA	feature_id[23].value > threshold=2.1617385149002075
node_211: feature_name=FAM111B	feature_id[6].value <= threshold=1.9565445184707642		node_3: feature_name=MT-CO3	feature_id[1].value <= threshold=4.5204079151153564		node_237: feature_name=HLA-DRA	feature_id[100].value > threshold=2.1617385149002075		node_145: feature_name=MT-CO1	feature_id[7].value <= threshold=4.634839296340942		node_246: feature_name=MT-CO2	feature_id[10].value <= threshold=5.317056894302368
node_212: feature_name=YPEL2	feature_id[84].value <= threshold=1.6649553775787354		node_4: feature_name=RPS26	feature_id[2].value <= threshold=0.6969208121299744		node_241: feature_name=RPS23	feature_id[35].value <= threshold=4.895965814590454		Class: ChAd-ChAd			node_247: feature_name=MT-ND3	feature_id[45].value <= threshold=4.724771976470947
node_213: feature_name=RPL10	feature_id[2].value <= threshold=5.138093709945679		node_5: feature_name=HLA-DRB1	feature_id[10].value > threshold=3.262115955352783		node_242: feature_name=MT-CO3	feature_id[1].value <= threshold=5.1721014976501465					node_248: feature_name=HLA-DPA1	feature_id[106].value > threshold=1.302694320678711
node_214: feature_name=NRDC	feature_id[17].value <= threshold=1.938588798046112		node_15: feature_name=MT-ND3	feature_id[4].value > threshold=3.576681971549988		node_243: feature_name=RPS17	feature_id[189].value <= threshold=3.7717257738113403		Rules_91	passed counts:3		node_264: feature_name=RPLP1	feature_id[104].value <= threshold=2.0901750326156616
node_215: feature_name=B4GALT1	feature_id[244].value <= threshold=2.5215582847595215		node_17: feature_name=TXNIP	feature_id[17].value <= threshold=3.144692063331604		node_244: feature_name=MT-ND3	feature_id[0].value <= threshold=4.717968463897705		node_0: feature_name=RPS3A	feature_id[13].value <= threshold=3.4913501739501953		node_265: feature_name=RGS2	feature_id[99].value > threshold=1.0033782720565796
node_216: feature_name=GPR155	feature_id[144].value <= threshold=1.8473284244537354		Class: Class: ChAd-BNT			node_245: feature_name=RPL10	feature_id[13].value <= threshold=5.621427536010742		node_1: feature_name=MT-CO1	feature_id[7].value <= threshold=5.784592390060425		Class: ChAd-ChAd
node_217: feature_name=HDAC9	feature_id[192].value <= threshold=1.8331701755523682					node_246: feature_name=RPL5	feature_id[38].value <= threshold=4.512375831604004		node_2: feature_name=FOS	feature_id[5].value <= threshold=1.9804697632789612
node_218: feature_name=TLE1	feature_id[88].value <= threshold=2.1955060958862305		Rules_90	passed counts:3		node_247: feature_name=RPS16	feature_id[113].value <= threshold=4.3386266231536865		node_3: feature_name=MT-CO3	feature_id[3].value > threshold=4.5204079151153564		Rules_89	passed counts:2
node_219: feature_name=EPB41L2	feature_id[44].value <= threshold=1.6159982085227966		node_0: feature_name=RPS3A	feature_id[0].value <= threshold=3.4913501739501953		node_248: feature_name=CD74	feature_id[115].value <= threshold=5.1396214962005615		node_41: feature_name=HLA-DQB1	feature_id[14].value <= threshold=3.1776169538497925		node_0: feature_name=RPS3A	feature_id[7].value > threshold=3.4913501739501953
node_220: feature_name=KMT5A	feature_id[218].value > threshold=1.8359959721565247		node_1: feature_name=MT-ND3	feature_id[4].value <= threshold=5.196307420730591		node_249: feature_name=HLA-DPA1	feature_id[67].value <= threshold=1.302694320678711		node_42: feature_name=HLA-DPA1	feature_id[9].value <= threshold=3.4561970233917236		node_154: feature_name=HLA-DQA2	feature_id[49].value <= threshold=0.4671822190284729
node_254: feature_name=NACA	feature_id[96].value <= threshold=3.694990873336792		node_2: feature_name=FOS	feature_id[14].value <= threshold=2.077348232269287		node_250: feature_name=RPS17	feature_id[189].value > threshold=2.9438120126724243		node_43: feature_name=IER2	feature_id[11].value > threshold=2.291147828102112		node_155: feature_name=RPS26	feature_id[33].value > threshold=1.4885491728782654
Class: ChAd-ChAd			node_3: feature_name=MT-CO3	feature_id[1].value <= threshold=4.5204079151153564		node_258: feature_name=RPS18	feature_id[87].value <= threshold=4.243496417999268		node_103: feature_name=HLA-DQB1	feature_id[14].value <= threshold=2.228838801383972		node_241: feature_name=RPS4Y1	feature_id[62].value <= threshold=0.4595298171043396
			node_4: feature_name=RPS26	feature_id[2].value <= threshold=0.6969208121299744		node_259: feature_name=RPS19	feature_id[114].value <= threshold=3.4237918853759766		node_104: feature_name=MT-CO2	feature_id[10].value > threshold=5.450502157211304		node_242: feature_name=HLA-DRA	feature_id[23].value > threshold=2.1617385149002075
Rules_85	passed counts:3		node_5: feature_name=HLA-DRB1	feature_id[10].value <= threshold=3.262115955352783		Class: ChAd-BNT			Class: BNT-BNT			node_246: feature_name=MT-CO2	feature_id[10].value <= threshold=5.317056894302368
node_0: feature_name=MT-CO3	feature_id[3].value <= threshold=5.0652666091918945		node_6: feature_name=IER2	feature_id[11].value <= threshold=2.0110934376716614								node_247: feature_name=MT-ND3	feature_id[45].value <= threshold=4.724771976470947
node_1: feature_name=HLA-DQA2	feature_id[1].value <= threshold=0.5120233297348022		node_7: feature_name=TXNIP	feature_id[17].value <= threshold=2.579731583595276		Rules_86	passed counts:2		Rules_92	passed counts:3		node_248: feature_name=HLA-DPA1	feature_id[106].value <= threshold=1.302694320678711
node_2: feature_name=MT-ND2	feature_id[8].value > threshold=4.003316164016724		node_8: feature_name=HLA-DPB1	feature_id[13].value > threshold=2.1945427656173706		node_0: feature_name=RPS3A	feature_id[10].value > threshold=3.4913501739501953		node_0: feature_name=RPS3A	feature_id[13].value <= threshold=3.4913501739501953		node_249: feature_name=RPS17	feature_id[54].value <= threshold=2.9438120126724243
node_210: feature_name=STX7	feature_id[66].value <= threshold=1.8888464570045471		Class: Class: ChAd-BNT			node_150: feature_name=HLA-DQA2	feature_id[49].value <= threshold=0.4671822190284729		node_1: feature_name=MT-CO1	feature_id[7].value <= threshold=5.784592390060425		node_250: feature_name=RPS25	feature_id[11].value > threshold=3.9176403284072876
node_211: feature_name=FAM111B	feature_id[6].value <= threshold=1.9565445184707642					node_151: feature_name=RPS26	feature_id[70].value <= threshold=1.4885491728782654		node_2: feature_name=FOS	feature_id[5].value <= threshold=1.9804697632789612		Class: ChAd-ChAd
node_212: feature_name=YPEL2	feature_id[84].value <= threshold=1.6649553775787354		Rules_91	passed counts:2		node_152: feature_name=MT-CO3	feature_id[1].value > threshold=4.7603349685668945		node_3: feature_name=MT-CO3	feature_id[3].value > threshold=4.5204079151153564
node_213: feature_name=RPL10	feature_id[2].value <= threshold=5.138093709945679		node_0: feature_name=RPS3A	feature_id[0].value > threshold=3.4913501739501953		node_198: feature_name=HLA-DQB1	feature_id[122].value > threshold=1.862441599369049		node_41: feature_name=HLA-DQB1	feature_id[14].value <= threshold=3.1776169538497925		Rules_90	passed counts:2
node_214: feature_name=NRDC	feature_id[17].value <= threshold=1.938588798046112		node_166: feature_name=HLA-DQA2	feature_id[6].value <= threshold=0.4671822190284729		node_210: feature_name=HLA-DPB1	feature_id[31].value > threshold=3.3040138483047485		node_42: feature_name=HLA-DPA1	feature_id[9].value <= threshold=3.4561970233917236		node_0: feature_name=RPS3A	feature_id[7].value > threshold=3.4913501739501953
node_215: feature_name=B4GALT1	feature_id[244].value <= threshold=2.5215582847595215		node_167: feature_name=RPS26	feature_id[2].value > threshold=1.4885491728782654		node_226: feature_name=TXNIP	feature_id[112].value > threshold=3.7413610219955444		node_43: feature_name=IER2	feature_id[11].value <= threshold=2.291147828102112		node_154: feature_name=HLA-DQA2	feature_id[49].value <= threshold=0.4671822190284729
node_216: feature_name=GPR155	feature_id[144].value <= threshold=1.8473284244537354		node_269: feature_name=PLCG2	feature_id[3].value > threshold=0.5864185690879822		node_228: feature_name=RPS19	feature_id[114].value > threshold=3.414278745651245		node_44: feature_name=RPS26	feature_id[0].value <= threshold=2.9711668491363525		node_155: feature_name=RPS26	feature_id[33].value > threshold=1.4885491728782654
node_217: feature_name=HDAC9	feature_id[192].value <= threshold=1.8331701755523682		node_277: feature_name=MT-CO2	feature_id[12].value > threshold=5.091726064682007		node_230: feature_name=RPL27A	feature_id[94].value > threshold=3.5428556203842163		node_45: feature_name=MT-CYB	feature_id[15].value > threshold=3.4683425426483154		node_241: feature_name=RPS4Y1	feature_id[62].value <= threshold=0.4595298171043396
node_218: feature_name=TLE1	feature_id[88].value <= threshold=2.1955060958862305		node_351: feature_name=JUNB	feature_id[26].value <= threshold=1.9862269759178162		Class: ChAd-BNT			node_51: feature_name=JUN	feature_id[2].value <= threshold=3.6994043588638306		node_242: feature_name=HLA-DRA	feature_id[23].value > threshold=2.1617385149002075
node_219: feature_name=EPB41L2	feature_id[44].value <= threshold=1.6159982085227966		node_352: feature_name=JUN	feature_id[8].value <= threshold=1.7908853888511658					node_52: feature_name=MT-ND4	feature_id[12].value <= threshold=5.6465842723846436		node_246: feature_name=MT-CO2	feature_id[10].value <= threshold=5.317056894302368
node_220: feature_name=KMT5A	feature_id[218].value <= threshold=1.8359959721565247		node_353: feature_name=MT-ND1	feature_id[22].value <= threshold=4.300177097320557		Rules_87	passed counts:2		node_53: feature_name=MTRNR2L12	feature_id[4].value <= threshold=4.810739278793335		node_247: feature_name=MT-ND3	feature_id[45].value <= threshold=4.724771976470947
node_221: feature_name=PPIA	feature_id[259].value <= threshold=3.2816359996795654		node_354: feature_name=MT-ATP6	feature_id[28].value > threshold=4.841975927352905		node_0: feature_name=RPS3A	feature_id[10].value > threshold=3.4913501739501953		node_54: feature_name=FOSB	feature_id[8].value > threshold=1.9446370601654053		node_248: feature_name=HLA-DPA1	feature_id[106].value <= threshold=1.302694320678711
node_222: feature_name=AC015813.1	feature_id[2957].value <= threshold=1.692460060119629		ChAd-ChAd			node_150: feature_name=HLA-DQA2	feature_id[49].value <= threshold=0.4671822190284729		node_90: feature_name=HLA-DQB1	feature_id[14].value > threshold=2.1778236627578735		node_249: feature_name=RPS17	feature_id[54].value <= threshold=2.9438120126724243
node_223: feature_name=CD3G	feature_id[162].value > threshold=2.1531689167022705					node_151: feature_name=RPS26	feature_id[70].value <= threshold=1.4885491728782654		node_92: feature_name=HLA-DRB1	feature_id[17].value > threshold=2.4221071600914		node_250: feature_name=RPS25	feature_id[11].value <= threshold=3.9176403284072876
node_249: feature_name=RPL4	feature_id[101].value > threshold=1.970646858215332		Rules_92	passed counts:2		node_152: feature_name=MT-CO3	feature_id[1].value > threshold=4.7603349685668945		Class: ChAd-BNT			node_251: feature_name=RPS6	feature_id[78].value > threshold=4.429316282272339
Class: ChAd-ChAd			node_0: feature_name=RPS3A	feature_id[0].value > threshold=3.4913501739501953		node_198: feature_name=HLA-DQB1	feature_id[122].value > threshold=1.862441599369049					node_253: feature_name=CLEC2D	feature_id[102].value > threshold=1.0491976737976074
			node_166: feature_name=HLA-DQA2	feature_id[6].value <= threshold=0.4671822190284729		node_210: feature_name=HLA-DPB1	feature_id[31].value <= threshold=3.3040138483047485		Rules_93	passed counts:3		Class: ChAd-BNT
Rules_86	passed counts:3		node_167: feature_name=RPS26	feature_id[2].value > threshold=1.4885491728782654		node_211: feature_name=FOS	feature_id[124].value > threshold=2.336197257041931		node_0: feature_name=RPS3A	feature_id[13].value <= threshold=3.4913501739501953
node_0: feature_name=MT-CO3	feature_id[3].value <= threshold=5.0652666091918945		node_269: feature_name=PLCG2	feature_id[3].value > threshold=0.5864185690879822		node_223: feature_name=RPL35	feature_id[176].value <= threshold=0.9206746220588684		node_1: feature_name=MT-CO1	feature_id[7].value <= threshold=5.784592390060425		Rules_91	passed counts:2
node_1: feature_name=HLA-DQA2	feature_id[1].value <= threshold=0.5120233297348022		node_277: feature_name=MT-CO2	feature_id[12].value <= threshold=5.091726064682007		Class: ChAd-ChAd			node_2: feature_name=FOS	feature_id[5].value <= threshold=1.9804697632789612		node_0: feature_name=RPS3A	feature_id[7].value > threshold=3.4913501739501953
node_2: feature_name=MT-ND2	feature_id[8].value > threshold=4.003316164016724		node_278: feature_name=HLA-DPA1	feature_id[9].value > threshold=1.5514892935752869					node_3: feature_name=MT-CO3	feature_id[3].value <= threshold=4.5204079151153564		node_154: feature_name=HLA-DQA2	feature_id[49].value <= threshold=0.4671822190284729
node_210: feature_name=STX7	feature_id[66].value <= threshold=1.8888464570045471		node_296: feature_name=MT-ND3	feature_id[4].value > threshold=4.717968463897705		Rules_88	passed counts:2		node_4: feature_name=RPS26	feature_id[0].value <= threshold=0.6969208121299744		node_155: feature_name=RPS26	feature_id[33].value <= threshold=1.4885491728782654
node_211: feature_name=FAM111B	feature_id[6].value <= threshold=1.9565445184707642		node_348: feature_name=HLA-DPB1	feature_id[13].value <= threshold=3.5398714542388916		node_0: feature_name=RPS3A	feature_id[10].value > threshold=3.4913501739501953		node_5: feature_name=HLA-DRB1	feature_id[17].value <= threshold=3.262115955352783		node_156: feature_name=MT-CO3	feature_id[46].value > threshold=4.7603349685668945
[truncated: 3,113 more rows]

## Sheet: CD4+ T cell
Rules on LASSO gene list			Rules on LightGBM gene list			Rules on MCFS gene list			Rules on mRMR gene list			Rules on PFI gene list
Rules_0	passed counts:1033		Rules_0	passed counts:1565		Rules_0	passed counts:1974		Rules_0	passed counts:1253		Rules_0	passed counts:1917
[truncated: 10,472 more rows]

## Sheet: CD8+ T cell
Rules on LASSO gene list			Rules on LightGBM gene list			Rules on MCFS gene list			Rules on mRMR gene list			Rules on PFI gene list
[truncated: 7,320 more rows]
